# Supplementary material for: Disulfidptosis: A New Target for Parkinson’s Disease and Cancer
Source: Curr Issues Mol Biol. 2024 Sep 12;46(9):10038–64. doi: 10.3390/cimb46090600 (PMC11430384; doi:10.3390/cimb46090600)
Supplement: Supplementary file 1 [file cimb-46-00600-s001.zip]

Archive with 5 entries (5 files):
- Supplementary materials.pdf
- Supplementary Table S1.xlsx
- Supplementary Table S2.xlsx
- Supplementary Table S3.xlsx
- Supplementary Table S4.xlsx
