# Supplementary material for: Disulfidptosis: A New Target for Parkinson’s Disease and Cancer
Source: Curr Issues Mol Biol. 2024 Sep 12;46(9):10038–64. doi: 10.3390/cimb46090600 (PMC11430384; doi:10.3390/cimb46090600)
Supplement: Supplementary file 1 [file cimb-46-00600-s001.zip › Supplementary Table S1.xlsx]

## Sheet: ACTB
	Group	Expression	SampleName
GBM(T=153,N=1157)	Tumor	12.4426	TCGA-19-1787-01
GBM(T=153,N=1157)	Tumor	12.5037	TCGA-06-5412-01
GBM(T=153,N=1157)	Tumor	12.3596	TCGA-16-0846-01
GBM(T=153,N=1157)	Tumor	12.3355	TCGA-12-5299-01
GBM(T=153,N=1157)	Tumor	12.0017	TCGA-06-2561-01
GBM(T=153,N=1157)	Tumor	12.1979	TCGA-06-0132-01
GBM(T=153,N=1157)	Tumor	12.2775	TCGA-26-5136-01
GBM(T=153,N=1157)	Tumor	11.6881	TCGA-27-2521-01
GBM(T=153,N=1157)	Tumor	12.5459	TCGA-19-2629-01
GBM(T=153,N=1157)	Tumor	12.254	TCGA-06-0238-01
GBM(T=153,N=1157)	Tumor	11.9244	TCGA-06-0749-01
GBM(T=153,N=1157)	Tumor	12.8893	TCGA-06-0174-01
GBM(T=153,N=1157)	Tumor	12.578	TCGA-06-5414-01
GBM(T=153,N=1157)	Tumor	11.7282	TCGA-28-5207-01
GBM(T=153,N=1157)	Tumor	12.2984	TCGA-06-5410-01
GBM(T=153,N=1157)	Tumor	12.267	TCGA-06-0747-01
GBM(T=153,N=1157)	Tumor	12.8748	TCGA-28-2513-01
GBM(T=153,N=1157)	Tumor	12.4341	TCGA-76-4927-01
GBM(T=153,N=1157)	Tumor	12.6996	TCGA-06-0645-01
GBM(T=153,N=1157)	Tumor	11.8327	TCGA-06-2565-01
GBM(T=153,N=1157)	Tumor	12.8023	TCGA-06-0130-01
GBM(T=153,N=1157)	Tumor	12.3783	TCGA-06-0750-01
GBM(T=153,N=1157)	Tumor	12.5663	TCGA-27-1831-01
GBM(T=153,N=1157)	Tumor	11.6818	TCGA-06-5416-01
GBM(T=153,N=1157)	Tumor	11.7806	TCGA-06-0141-01
GBM(T=153,N=1157)	Tumor	12.6627	TCGA-06-0125-01
GBM(T=153,N=1157)	Tumor	12.3856	TCGA-76-4925-01
GBM(T=153,N=1157)	Tumor	12.3388	TCGA-76-4932-01
GBM(T=153,N=1157)	Tumor	11.7696	TCGA-28-2510-01
GBM(T=153,N=1157)	Tumor	11.9986	TCGA-06-0743-01
GBM(T=153,N=1157)	Tumor	12.7921	TCGA-14-1034-01
GBM(T=153,N=1157)	Tumor	12.7038	TCGA-06-0184-01
GBM(T=153,N=1157)	Tumor	11.3609	TCGA-12-3652-01
GBM(T=153,N=1157)	Tumor	12.2255	TCGA-26-5132-01
GBM(T=153,N=1157)	Tumor	12.0145	TCGA-32-1970-01
GBM(T=153,N=1157)	Tumor	11.5336	TCGA-06-0219-01
GBM(T=153,N=1157)	Tumor	12.3916	TCGA-14-0787-01
GBM(T=153,N=1157)	Tumor	12.9432	TCGA-06-0190-01
GBM(T=153,N=1157)	Tumor	12.7885	TCGA-26-5135-01
GBM(T=153,N=1157)	Tumor	12.2124	TCGA-76-4931-01
GBM(T=153,N=1157)	Tumor	12.0341	TCGA-41-3915-01
GBM(T=153,N=1157)	Tumor	11.6078	TCGA-06-0649-01
GBM(T=153,N=1157)	Tumor	12.6445	TCGA-12-0618-01
GBM(T=153,N=1157)	Tumor	12.3202	TCGA-27-2524-01
GBM(T=153,N=1157)	Tumor	12.4682	TCGA-28-1753-01
GBM(T=153,N=1157)	Tumor	12.0477	TCGA-12-5295-01
GBM(T=153,N=1157)	Tumor	12.7874	TCGA-27-2523-01
GBM(T=153,N=1157)	Tumor	10.4092	TCGA-06-2569-01
GBM(T=153,N=1157)	Tumor	12.6551	TCGA-27-1830-01
GBM(T=153,N=1157)	Tumor	12.4813	TCGA-06-2559-01
GBM(T=153,N=1157)	Tumor	11.9342	TCGA-27-2526-01
GBM(T=153,N=1157)	Tumor	12.0738	TCGA-06-5856-01
GBM(T=153,N=1157)	Tumor	12.0311	TCGA-26-1442-01
GBM(T=153,N=1157)	Tumor	12.6335	TCGA-06-5418-01
GBM(T=153,N=1157)	Tumor	12.5217	TCGA-26-5139-01
GBM(T=153,N=1157)	Tumor	10.907	TCGA-06-5417-01
GBM(T=153,N=1157)	Tumor	9.8048	TCGA-26-5134-01
GBM(T=153,N=1157)	Tumor	12.0218	TCGA-06-5413-01
GBM(T=153,N=1157)	Tumor	11.7347	TCGA-76-4929-01
GBM(T=153,N=1157)	Tumor	12.7795	TCGA-06-0646-01
GBM(T=153,N=1157)	Tumor	12.1771	TCGA-12-3650-01
GBM(T=153,N=1157)	Tumor	12.2441	TCGA-19-2620-01
GBM(T=153,N=1157)	Tumor	11.8927	TCGA-28-5213-01
GBM(T=153,N=1157)	Tumor	11.9422	TCGA-06-0138-01
GBM(T=153,N=1157)	Tumor	11.7102	TCGA-06-5415-01
GBM(T=153,N=1157)	Tumor	12.0348	TCGA-06-0139-01
GBM(T=153,N=1157)	Tumor	12.3848	TCGA-02-0047-01
GBM(T=153,N=1157)	Tumor	12.7137	TCGA-14-0789-01
GBM(T=153,N=1157)	Tumor	12.0251	TCGA-12-0616-01
GBM(T=153,N=1157)	Tumor	12.1581	TCGA-32-1982-01
GBM(T=153,N=1157)	Tumor	11.3482	TCGA-28-5220-01
GBM(T=153,N=1157)	Tumor	12.0267	TCGA-14-0817-01
GBM(T=153,N=1157)	Tumor	11.402	TCGA-12-1597-01
GBM(T=153,N=1157)	Tumor	12.1594	TCGA-06-2570-01
GBM(T=153,N=1157)	Tumor	12.795	TCGA-06-0211-01
GBM(T=153,N=1157)	Tumor	12.164	TCGA-02-2483-01
GBM(T=153,N=1157)	Tumor	11.9487	TCGA-06-0156-01
GBM(T=153,N=1157)	Tumor	12.2166	TCGA-27-1837-01
GBM(T=153,N=1157)	Tumor	12.3106	TCGA-28-5204-01
GBM(T=153,N=1157)	Tumor	12.1142	TCGA-32-5222-01
GBM(T=153,N=1157)	Tumor	12.6752	TCGA-28-5209-01
GBM(T=153,N=1157)	Tumor	12.5023	TCGA-27-2519-01
GBM(T=153,N=1157)	Tumor	12.0351	TCGA-14-0790-01
GBM(T=153,N=1157)	Tumor	12.2336	TCGA-12-0821-01
GBM(T=153,N=1157)	Tumor	12.8316	TCGA-19-2619-01
GBM(T=153,N=1157)	Tumor	11.7887	TCGA-27-1835-01
GBM(T=153,N=1157)	Tumor	12.8953	TCGA-12-0619-01
GBM(T=153,N=1157)	Tumor	12.4973	TCGA-06-0168-01
GBM(T=153,N=1157)	Tumor	12.3773	TCGA-27-2528-01
GBM(T=153,N=1157)	Tumor	12.5658	TCGA-28-5215-01
GBM(T=153,N=1157)	Tumor	12.589	TCGA-28-5218-01
GBM(T=153,N=1157)	Tumor	12.5299	TCGA-14-1825-01
GBM(T=153,N=1157)	Tumor	11.8619	TCGA-06-0129-01
GBM(T=153,N=1157)	Tumor	11.7199	TCGA-06-5859-01
GBM(T=153,N=1157)	Tumor	12.3243	TCGA-28-1747-01
GBM(T=153,N=1157)	Tumor	11.7292	TCGA-28-2499-01
GBM(T=153,N=1157)	Tumor	11.7455	TCGA-32-1980-01
GBM(T=153,N=1157)	Tumor	12.7941	TCGA-06-2564-01
GBM(T=153,N=1157)	Tumor	12.1473	TCGA-06-5408-01
GBM(T=153,N=1157)	Tumor	12.2016	TCGA-27-1832-01
GBM(T=153,N=1157)	Tumor	11.6852	TCGA-14-1829-01
GBM(T=153,N=1157)	Tumor	12.2017	TCGA-32-2615-01
GBM(T=153,N=1157)	Tumor	12.4209	TCGA-06-0158-01
GBM(T=153,N=1157)	Tumor	12.7432	TCGA-28-5216-01
GBM(T=153,N=1157)	Tumor	12.5778	TCGA-41-2572-01
GBM(T=153,N=1157)	Tumor	12.6273	TCGA-02-0055-01
GBM(T=153,N=1157)	Tumor	12.054	TCGA-32-2634-01
GBM(T=153,N=1157)	Tumor	11.9399	TCGA-06-5411-01
GBM(T=153,N=1157)	Tumor	11.4923	TCGA-06-0744-01
GBM(T=153,N=1157)	Tumor	12.544	TCGA-76-4928-01
GBM(T=153,N=1157)	Tumor	12.8893	TCGA-06-0644-01
GBM(T=153,N=1157)	Tumor	11.6984	TCGA-14-0871-01
GBM(T=153,N=1157)	Tumor	12.5122	TCGA-08-0386-01
GBM(T=153,N=1157)	Tumor	12.0714	TCGA-32-2632-01
GBM(T=153,N=1157)	Tumor	12.3141	TCGA-06-0882-01
GBM(T=153,N=1157)	Tumor	12.2025	TCGA-41-4097-01
GBM(T=153,N=1157)	Tumor	12.2103	TCGA-16-1045-01
GBM(T=153,N=1157)	Tumor	13.0688	TCGA-19-2625-01
GBM(T=153,N=1157)	Tumor	12.3722	TCGA-27-1834-01
GBM(T=153,N=1157)	Tumor	11.7036	TCGA-41-2571-01
GBM(T=153,N=1157)	Tumor	12.1617	TCGA-19-4065-01
GBM(T=153,N=1157)	Tumor	12.8418	TCGA-14-0781-01
GBM(T=153,N=1157)	Tumor	12.426	TCGA-06-0157-01
GBM(T=153,N=1157)	Tumor	12.0455	TCGA-12-3653-01
GBM(T=153,N=1157)	Tumor	12.2767	TCGA-76-4926-01
GBM(T=153,N=1157)	Tumor	12.1272	TCGA-26-5133-01
GBM(T=153,N=1157)	Tumor	12.7705	TCGA-06-2562-01
GBM(T=153,N=1157)	Tumor	11.8846	TCGA-41-5651-01
GBM(T=153,N=1157)	Tumor	12.804	TCGA-06-0210-01
GBM(T=153,N=1157)	Tumor	12.521	TCGA-19-2624-01
GBM(T=153,N=1157)	Tumor	11.1791	TCGA-19-5960-01
GBM(T=153,N=1157)	Tumor	12.7747	TCGA-06-0686-01
GBM(T=153,N=1157)	Tumor	12.1714	TCGA-06-2563-01
GBM(T=153,N=1157)	Tumor	12.0623	TCGA-15-1444-01
GBM(T=153,N=1157)	Tumor	11.088	TCGA-32-4213-01
GBM(T=153,N=1157)	Tumor	12.2442	TCGA-15-0742-01
GBM(T=153,N=1157)	Tumor	12.4459	TCGA-06-0187-01
GBM(T=153,N=1157)	Tumor	12.736	TCGA-19-1390-01
GBM(T=153,N=1157)	Tumor	12.357	TCGA-06-2557-01
GBM(T=153,N=1157)	Tumor	12.5801	TCGA-06-0878-01
GBM(T=153,N=1157)	Tumor	11.9085	TCGA-06-2567-01
GBM(T=153,N=1157)	Tumor	12.7934	TCGA-32-2616-01
GBM(T=153,N=1157)	Tumor	11.8528	TCGA-28-5208-01
GBM(T=153,N=1157)	Tumor	12.3723	TCGA-28-2514-01
GBM(T=153,N=1157)	Tumor	11.4436	TCGA-06-1804-01
GBM(T=153,N=1157)	Tumor	12.5816	TCGA-14-2554-01
GBM(T=153,N=1157)	Tumor	12.1826	TCGA-02-2485-01
GBM(T=153,N=1157)	Tumor	12.5421	TCGA-06-5858-01
GBM(T=153,N=1157)	Tumor	11.2011	TCGA-06-0178-01
GBM(T=153,N=1157)	Tumor	12.1298	TCGA-14-1823-01
GBM(T=153,N=1157)	Tumor	12.5965	TCGA-28-2509-01
GBM(T=153,N=1157)	Tumor	12.029	TCGA-06-2558-01
GBM(T=153,N=1157)	Tumor	12.4656	TCGA-06-0745-01
GBM(T=153,N=1157)	Normal	10.4239	GTEX-13QIC-0011-R1a-SM-5O9CJ
GBM(T=153,N=1157)	Normal	10.3076	GTEX-N7MS-2526-SM-26GMA
GBM(T=153,N=1157)	Normal	7.4548	GTEX-N7MS-2526-SM-26GMR
GBM(T=153,N=1157)	Normal	10.6253	GTEX-NPJ7-0011-R6a-SM-2I3G7
GBM(T=153,N=1157)	Normal	11.0081	GTEX-132Q8-3026-SM-5PNVG
GBM(T=153,N=1157)	Normal	10.1419	GTEX-NPJ7-2726-SM-2I3FT
GBM(T=153,N=1157)	Normal	10.6043	GTEX-13OVJ-0011-R9b-SM-5L3GD
GBM(T=153,N=1157)	Normal	10.5857	GTEX-XLM4-0011-R10A-SM-4AT5P
GBM(T=153,N=1157)	Normal	10.1142	GTEX-12ZZZ-0011-R10a-SM-5P9HC
GBM(T=153,N=1157)	Normal	8.2867	GTEX-X4XY-0011-R8A-SM-46MVC
GBM(T=153,N=1157)	Normal	10.287	GTEX-13QJC-0011-R6a-SM-5S2VI
GBM(T=153,N=1157)	Normal	9.301	GTEX-ZUA1-0011-R8b-SM-51MST
GBM(T=153,N=1157)	Normal	8.6709	GTEX-13FHP-0011-R7b-SM-5LZYI
GBM(T=153,N=1157)	Normal	9.9256	GTEX-11EMC-3326-SM-5P9JH
GBM(T=153,N=1157)	Normal	9.9663	GTEX-13112-0011-R7b-SM-5DUVW
GBM(T=153,N=1157)	Normal	10.4312	GTEX-12WSA-0011-R5b-SM-5GU5I
GBM(T=153,N=1157)	Normal	9.753	GTEX-ZF28-3026-SM-4WKHP
GBM(T=153,N=1157)	Normal	9.8406	GTEX-ZUA1-0011-R7b-SM-4YCDP
GBM(T=153,N=1157)	Normal	10.1843	GTEX-11ZVC-0011-R9a-SM-57WC5
GBM(T=153,N=1157)	Normal	10.1869	GTEX-WZTO-0011-R4A-SM-3NMC7
GBM(T=153,N=1157)	Normal	9.9629	GTEX-NPJ7-0011-R11A-SM-2I3E8
GBM(T=153,N=1157)	Normal	10.2784	GTEX-13OVL-0011-R6a-SM-5L3G4
GBM(T=153,N=1157)	Normal	9.9195	GTEX-13NYB-0011-R1b-SM-5KM4F
GBM(T=153,N=1157)	Normal	10.2768	GTEX-WHSE-0011-R8A-SM-3P5Z1
GBM(T=153,N=1157)	Normal	9.8188	GTEX-T6MN-0011-R4A-SM-32QPG
GBM(T=153,N=1157)	Normal	9.8909	GTEX-ZDXO-0011-R1a-SM-4WKF4
GBM(T=153,N=1157)	Normal	10.5651	GTEX-11DXY-3226-SM-5GIDE
GBM(T=153,N=1157)	Normal	9.1855	GTEX-ZV68-0011-R5a-SM-4YCDW
GBM(T=153,N=1157)	Normal	9.6508	GTEX-11GSP-0011-R6b-SM-57WBQ
GBM(T=153,N=1157)	Normal	10.0647	GTEX-13OVL-0011-R3b-SM-5L3I8
GBM(T=153,N=1157)	Normal	10.0332	GTEX-13OW7-0011-R5b-SM-5O9DM
GBM(T=153,N=1157)	Normal	9.7218	GTEX-11WQK-3126-SM-5EGI2
GBM(T=153,N=1157)	Normal	9.2327	GTEX-ZE9C-0011-R11a-SM-4WKGG
GBM(T=153,N=1157)	Normal	9.6727	GTEX-ZZPT-2926-SM-5EQ5S
GBM(T=153,N=1157)	Normal	10.45	GTEX-12ZZY-3026-SM-5GCOU
GBM(T=153,N=1157)	Normal	10.0396	GTEX-WHSE-2926-SM-3NMBG
GBM(T=153,N=1157)	Normal	10.0498	GTEX-12ZZW-2926-SM-5LZUP
GBM(T=153,N=1157)	Normal	10.6723	GTEX-12WSD-0011-R9a-SM-5GU6W
GBM(T=153,N=1157)	Normal	10.0938	GTEX-YFC4-0011-R11a-SM-4SOK6
GBM(T=153,N=1157)	Normal	9.4731	GTEX-X261-0011-R5A-SM-3NMB4
GBM(T=153,N=1157)	Normal	10.0584	GTEX-11OC5-0626-SM-5HL6M
GBM(T=153,N=1157)	Normal	9.6919	GTEX-ZVZQ-0011-R7b-SM-57WBB
GBM(T=153,N=1157)	Normal	9.4475	GTEX-12ZZX-0011-R8a-SM-5DUW8
GBM(T=153,N=1157)	Normal	9.4917	GTEX-13PDP-0011-R1a-SM-5PNX5
GBM(T=153,N=1157)	Normal	9.6143	GTEX-11TTK-2926-SM-5PNYP
GBM(T=153,N=1157)	Normal	10.5422	GTEX-N7MS-0011-R3a-SM-5SI8H
GBM(T=153,N=1157)	Normal	10.1264	GTEX-T6MN-2626-SM-32PMQ
GBM(T=153,N=1157)	Normal	10.1563	GTEX-12WS9-0011-R5b-SM-5P9EV
GBM(T=153,N=1157)	Normal	11.1191	GTEX-NL4W-0011-R9a-SM-2I3G1
GBM(T=153,N=1157)	Normal	9.5761	GTEX-13X6J-3026-SM-5Q5CU
GBM(T=153,N=1157)	Normal	10.3525	GTEX-145LS-0011-R10a-SM-5PNUQ
GBM(T=153,N=1157)	Normal	10.2737	GTEX-13OVL-0011-R10a-SM-5L3GS
GBM(T=153,N=1157)	Normal	10.4342	GTEX-14BIL-0011-R10a-SM-5SI75
GBM(T=153,N=1157)	Normal	10.3237	GTEX-13FLV-0011-R10b-SM-5LZZ2
GBM(T=153,N=1157)	Normal	10.0655	GTEX-13FLW-0011-R6b-SM-5L3EN
GBM(T=153,N=1157)	Normal	10.2017	GTEX-NL4W-0011-R10A-SM-2I3DY
GBM(T=153,N=1157)	Normal	10.5166	GTEX-S7SE-0011-R7A-SM-2XCDI
GBM(T=153,N=1157)	Normal	10.2735	GTEX-139UC-0011-R7a-SM-5IJCV
GBM(T=153,N=1157)	Normal	10.0408	GTEX-RNOR-0011-R4A-SM-3GAD3
GBM(T=153,N=1157)	Normal	9.9014	GTEX-13FHO-2926-SM-5L3ES
GBM(T=153,N=1157)	Normal	8.5633	GTEX-ZE7O-0011-R1a-SM-57WDM
GBM(T=153,N=1157)	Normal	9.9386	GTEX-11ZUS-2826-SM-5EQKW
GBM(T=153,N=1157)	Normal	9.901	GTEX-WVLH-0011-R11A-SM-3MJFO
GBM(T=153,N=1157)	Normal	7.2908	GTEX-13IVO-0011-R5a-SM-5L3CY
GBM(T=153,N=1157)	Normal	9.1663	GTEX-11WQC-0011-R5a-SM-5BC74
GBM(T=153,N=1157)	Normal	10.112	GTEX-R55F-1326-SM-5S2V4
GBM(T=153,N=1157)	Normal	-9.9658	GTEX-T6MN-0011-R7A-SM-5CHSP
GBM(T=153,N=1157)	Normal	10.2357	GTEX-RNOR-0011-R3A-SM-5SI8E
GBM(T=153,N=1157)	Normal	10.6551	GTEX-13QIC-0011-R10a-SM-5O9C7
GBM(T=153,N=1157)	Normal	9.1963	GTEX-13QJC-0011-R7b-SM-5PNUM
GBM(T=153,N=1157)	Normal	9.7406	GTEX-12WSD-3126-SM-5HL7P
GBM(T=153,N=1157)	Normal	8.8058	GTEX-13OVL-0011-R4b-SM-5L3HV
GBM(T=153,N=1157)	Normal	9.9054	GTEX-13X6I-0011-R2b-SM-5PNWQ
GBM(T=153,N=1157)	Normal	9.7107	GTEX-1313W-0011-R8a-SM-5DUVM
GBM(T=153,N=1157)	Normal	9.3936	GTEX-12ZZX-0011-R2a-SM-5EGLG
GBM(T=153,N=1157)	Normal	9.8639	GTEX-X261-0011-R11A-SM-4E3JY
GBM(T=153,N=1157)	Normal	9.5801	GTEX-13X6J-0011-R8b-SM-5PNUA
GBM(T=153,N=1157)	Normal	8.6859	GTEX-ZF28-0011-R11a-SM-4WWEI
GBM(T=153,N=1157)	Normal	9.3738	GTEX-ZF28-2926-SM-4WKG1
GBM(T=153,N=1157)	Normal	11.026	GTEX-13OVJ-0011-R3b-SM-5P9H6
GBM(T=153,N=1157)	Normal	9.8243	GTEX-XOTO-0011-R11B-SM-4B64O
GBM(T=153,N=1157)	Normal	10.6133	GTEX-ZVZQ-0011-R9a-SM-51MRH
GBM(T=153,N=1157)	Normal	9.1176	GTEX-X261-0011-R7A-SM-4E3JJ
GBM(T=153,N=1157)	Normal	9.8245	GTEX-ZYY3-3026-SM-5GIEJ
GBM(T=153,N=1157)	Normal	10.6825	GTEX-12WSM-0011-R1a-SM-5LZW6
GBM(T=153,N=1157)	Normal	7.5277	GTEX-13IVO-0011-R3b-SM-5IJBJ
GBM(T=153,N=1157)	Normal	10.8122	GTEX-13CZV-0011-R10b-SM-5LZYD
GBM(T=153,N=1157)	Normal	6.9303	GTEX-145MI-0011-R7b-SM-5Q5AZ
GBM(T=153,N=1157)	Normal	9.0851	GTEX-13OW7-0011-R3a-SM-5O9DA
GBM(T=153,N=1157)	Normal	10.6004	GTEX-QVJO-0011-R7A-SM-2S1QO
GBM(T=153,N=1157)	Normal	9.8713	GTEX-RNOR-0011-R1A-SM-5SI8F
GBM(T=153,N=1157)	Normal	9.8781	GTEX-13JVG-0011-R11a-SM-5KM53
GBM(T=153,N=1157)	Normal	9.2205	GTEX-11WQC-0011-R6a-SM-5BC77
GBM(T=153,N=1157)	Normal	11.1493	GTEX-13JUV-0011-R9a-SM-5LZX3
GBM(T=153,N=1157)	Normal	9.6707	GTEX-WL46-0011-R7A-SM-3LK7X
GBM(T=153,N=1157)	Normal	10.0904	GTEX-13FTZ-0011-R10b-SM-5KLZS
GBM(T=153,N=1157)	Normal	10.3196	GTEX-145MH-0011-R10b-SM-5PNUK
GBM(T=153,N=1157)	Normal	10.2461	GTEX-12WSF-0011-R6b-SM-5HL8W
GBM(T=153,N=1157)	Normal	9.8093	GTEX-13FXS-0011-R2b-SM-5K7XX
GBM(T=153,N=1157)	Normal	10.3695	GTEX-RNOR-0011-R5A-SM-2TF4J
GBM(T=153,N=1157)	Normal	9.7126	GTEX-TSE9-0011-R9A-SM-3DB7Q
GBM(T=153,N=1157)	Normal	8.3197	GTEX-RVPU-0011-R11A-SM-2XCAF
GBM(T=153,N=1157)	Normal	12.1766	GTEX-X4EP-0011-R6A-SM-3P629
GBM(T=153,N=1157)	Normal	10.1376	GTEX-Y8DK-0011-R3A-SM-4RTW5
GBM(T=153,N=1157)	Normal	9.15	GTEX-13IVO-2926-SM-5L3CZ
GBM(T=153,N=1157)	Normal	9.6789	GTEX-ZVT3-0011-R11b-SM-57WBI
GBM(T=153,N=1157)	Normal	10.2567	GTEX-13OVL-3026-SM-5IJF1
GBM(T=153,N=1157)	Normal	8.9464	GTEX-1445S-0011-R5a-SM-5PNUS
GBM(T=153,N=1157)	Normal	10.432	GTEX-13OVJ-0011-R7a-SM-5L3G1
GBM(T=153,N=1157)	Normal	10.1354	GTEX-13OVH-0011-R11b-SM-5KM4X
GBM(T=153,N=1157)	Normal	9.8848	GTEX-11WQC-0011-R10a-SM-57WCT
GBM(T=153,N=1157)	Normal	9.2766	GTEX-11NV4-2126-SM-5N9DS
GBM(T=153,N=1157)	Normal	10.1807	GTEX-13X6I-0011-R3b-SM-5P9HM
GBM(T=153,N=1157)	Normal	9.8065	GTEX-Y111-2826-SM-4TT3O
GBM(T=153,N=1157)	Normal	10.5254	GTEX-13O3O-0011-R3b-SM-5KM3R
GBM(T=153,N=1157)	Normal	10.9173	GTEX-ZE9C-0011-R9a-SM-4WWCY
GBM(T=153,N=1157)	Normal	10.3181	GTEX-13X6K-0011-R11a-SM-5P9F5
GBM(T=153,N=1157)	Normal	10.3456	GTEX-12ZZX-0011-R10b-SM-5DUWK
GBM(T=153,N=1157)	Normal	10.6532	GTEX-12WSA-0011-R8a-SM-5P9EX
GBM(T=153,N=1157)	Normal	11.5165	TCGA-06-AABW-11
GBM(T=153,N=1157)	Normal	9.6939	GTEX-X4XX-0011-R1B-SM-3P622
GBM(T=153,N=1157)	Normal	9.6342	GTEX-13JVG-0011-R3b-SM-5LZXF
GBM(T=153,N=1157)	Normal	9.9727	GTEX-ZAB4-0011-R6a-SM-4SOKD
GBM(T=153,N=1157)	Normal	11.0968	GTEX-N7MT-0011-R2a-SM-2I3GI
GBM(T=153,N=1157)	Normal	10.1297	GTEX-13OW6-2926-SM-5KM29
GBM(T=153,N=1157)	Normal	9.773	GTEX-12ZZW-0011-R5a-SM-5DUVN
GBM(T=153,N=1157)	Normal	10.0114	GTEX-S7SE-0011-R4A-SM-2XCDB
GBM(T=153,N=1157)	Normal	9.0431	GTEX-ZXG5-0011-R10a-SM-57WDD
GBM(T=153,N=1157)	Normal	10.8131	GTEX-13FLV-0011-R6a-SM-5KLZ4
GBM(T=153,N=1157)	Normal	10.686	GTEX-ZAB4-0011-R7a-SM-4SOKE
GBM(T=153,N=1157)	Normal	9.5844	GTEX-OHPN-0011-R10A-SM-33HBU
GBM(T=153,N=1157)	Normal	10.3513	GTEX-13RTJ-0011-R7b-SM-5P9JS
GBM(T=153,N=1157)	Normal	9.7947	GTEX-12WSC-2926-SM-5BC5Z
GBM(T=153,N=1157)	Normal	10.4576	GTEX-13OVJ-0011-R10b-SM-5L3HT
GBM(T=153,N=1157)	Normal	9.3787	GTEX-12ZZX-0011-R5a-SM-5HL89
GBM(T=153,N=1157)	Normal	10.4645	GTEX-145LS-0011-R7a-SM-5PNWM
GBM(T=153,N=1157)	Normal	9.4944	GTEX-N7MT-1226-SM-2TC6K
GBM(T=153,N=1157)	Normal	9.0352	GTEX-X261-0011-R6B-SM-4E3J8
GBM(T=153,N=1157)	Normal	10.2579	GTEX-13X6K-0011-R4b-SM-5P9HO
GBM(T=153,N=1157)	Normal	9.4225	GTEX-1445S-0011-R8a-SM-5PNWX
GBM(T=153,N=1157)	Normal	9.6364	GTEX-1128S-2826-SM-5N9DI
GBM(T=153,N=1157)	Normal	10.3933	GTEX-WWYW-0011-R6A-SM-3NB3G
GBM(T=153,N=1157)	Normal	9.9702	GTEX-147GR-0011-R4a-SM-5S2V2
GBM(T=153,N=1157)	Normal	10.7084	GTEX-12WSB-0011-R6b-SM-5GU6J
GBM(T=153,N=1157)	Normal	10.2414	GTEX-ZAK1-3026-SM-5S2MJ
GBM(T=153,N=1157)	Normal	9.6303	GTEX-13S7M-0011-R7a-SM-5O9DK
GBM(T=153,N=1157)	Normal	10.3433	GTEX-ZVT3-0011-R10b-SM-57WB6
GBM(T=153,N=1157)	Normal	9.5297	GTEX-QDT8-0011-R6A-SM-32PKI
GBM(T=153,N=1157)	Normal	10.0076	GTEX-11PRG-2826-SM-5BC54
GBM(T=153,N=1157)	Normal	9.3668	GTEX-ZE7O-0011-R6a-SM-57WCI
GBM(T=153,N=1157)	Normal	9.6779	GTEX-12WSM-0011-R8a-SM-5DUWJ
GBM(T=153,N=1157)	Normal	8.6254	GTEX-13PDP-0011-R8b-SM-5O9CS
GBM(T=153,N=1157)	Normal	9.7851	GTEX-13NYB-0011-R8a-SM-5KM4R
GBM(T=153,N=1157)	Normal	10.8232	GTEX-P44H-0011-R5A-SM-2XCEX
GBM(T=153,N=1157)	Normal	10.1279	GTEX-13SLW-0011-R10a-SM-5S2UI
GBM(T=153,N=1157)	Normal	9.5895	GTEX-Q2AG-0011-R9A-SM-2HMJ6
GBM(T=153,N=1157)	Normal	10.2552	GTEX-14BIM-0011-R6b-SM-5S2VB
GBM(T=153,N=1157)	Normal	10.5783	GTEX-144FL-3026-SM-5O99C
GBM(T=153,N=1157)	Normal	10.2713	GTEX-13FLV-0011-R8a-SM-5LZZE
GBM(T=153,N=1157)	Normal	9.7717	GTEX-13CF2-0011-R8b-SM-5IJCX
GBM(T=153,N=1157)	Normal	10.187	GTEX-131YS-3126-SM-5KLYT
GBM(T=153,N=1157)	Normal	9.4887	GTEX-13OW7-3026-SM-5L3GY
GBM(T=153,N=1157)	Normal	9.7602	GTEX-13SLX-0011-R8b-SM-5PNWZ
GBM(T=153,N=1157)	Normal	10.0382	GTEX-139T8-0011-R4a-SM-5HL54
GBM(T=153,N=1157)	Normal	9.7724	GTEX-145LU-0011-R3a-SM-5P9K2
GBM(T=153,N=1157)	Normal	10.1587	GTEX-WHSE-0011-R2A-SM-3P5ZL
GBM(T=153,N=1157)	Normal	10.1927	GTEX-13FXS-0011-R5b-SM-5LZYE
GBM(T=153,N=1157)	Normal	11.1766	GTEX-13N2G-0011-R9b-SM-5MR4E
GBM(T=153,N=1157)	Normal	10.3243	GTEX-13O3O-3126-SM-5KM3H
GBM(T=153,N=1157)	Normal	9.5649	GTEX-13NZA-0011-R11b-SM-5KM4W
GBM(T=153,N=1157)	Normal	10.5296	GTEX-13FLV-0011-R11a-SM-5LZZ7
GBM(T=153,N=1157)	Normal	10.1613	GTEX-13OW8-0011-R3a-SM-5L3I4
GBM(T=153,N=1157)	Normal	10.0128	GTEX-S7SE-0011-R5A-SM-2XCDA
GBM(T=153,N=1157)	Normal	10.3332	GTEX-13X6I-0011-R5a-SM-5PNWW
GBM(T=153,N=1157)	Normal	10.2236	GTEX-NPJ7-0011-R8a-SM-2I3G2
GBM(T=153,N=1157)	Normal	10.1075	GTEX-X4XX-0011-R8B-SM-46MWM
GBM(T=153,N=1157)	Normal	10.3741	GTEX-WVLH-0011-R5A-SM-3MJFW
GBM(T=153,N=1157)	Normal	9.9161	GTEX-13FLW-0011-R5a-SM-5LZX6
GBM(T=153,N=1157)	Normal	10.2761	GTEX-R55E-2526-SM-2TC6H
GBM(T=153,N=1157)	Normal	9.5071	GTEX-11ZTS-3226-SM-5EGID
GBM(T=153,N=1157)	Normal	10.9867	GTEX-13N2G-0011-R4b-SM-5MR54
GBM(T=153,N=1157)	Normal	9.1764	GTEX-YJ89-0011-R7a-SM-4V6GO
GBM(T=153,N=1157)	Normal	10.0083	GTEX-UTHO-0011-R3A-SM-3GIK8
GBM(T=153,N=1157)	Normal	10.3095	GTEX-13O3Q-0011-R6a-SM-5KM2V
GBM(T=153,N=1157)	Normal	10.2992	GTEX-N7MT-0011-R4a-SM-2I3G9
GBM(T=153,N=1157)	Normal	8.6387	GTEX-ZXG5-0011-R7b-SM-57WCC
GBM(T=153,N=1157)	Normal	10.4493	GTEX-ZAB4-0011-R5a-SM-4SOKC
GBM(T=153,N=1157)	Normal	11.7721	GTEX-X4EP-0011-R7B-SM-4PQZW
GBM(T=153,N=1157)	Normal	10.0542	GTEX-139UC-0011-R6b-SM-5K7Z1
GBM(T=153,N=1157)	Normal	9.6386	GTEX-12WSC-0011-R9a-SM-5GU4U
GBM(T=153,N=1157)	Normal	10.2011	GTEX-P44G-0011-R5A-SM-2I3FA
GBM(T=153,N=1157)	Normal	9.8978	GTEX-11WQK-0011-R9b-SM-5BC6N
GBM(T=153,N=1157)	Normal	11.9262	GTEX-X4EP-0011-R2B-SM-3P625
GBM(T=153,N=1157)	Normal	9.9579	GTEX-13NYB-3226-SM-5J2ND
GBM(T=153,N=1157)	Normal	10.253	GTEX-11H98-0011-R8a-SM-5NQ8V
GBM(T=153,N=1157)	Normal	10.0464	GTEX-N7MS-2526-SM-2D7W3
GBM(T=153,N=1157)	Normal	9.073	GTEX-13N1W-0011-R11a-SM-5MR3D
GBM(T=153,N=1157)	Normal	11.2068	GTEX-13PLJ-0011-R9b-SM-5O9DV
GBM(T=153,N=1157)	Normal	9.1534	GTEX-13PLJ-0011-R5a-SM-5O9BG
GBM(T=153,N=1157)	Normal	9.6594	GTEX-144GL-2926-SM-5O99F
GBM(T=153,N=1157)	Normal	9.6527	GTEX-XOTO-2926-SM-4B65G
GBM(T=153,N=1157)	Normal	10.4788	GTEX-S7SE-0011-R10A-SM-2XCDF
GBM(T=153,N=1157)	Normal	10.3895	GTEX-139TT-2626-SM-5LZUB
GBM(T=153,N=1157)	Normal	10.6903	GTEX-X4XX-0011-R2A-SM-3P623
GBM(T=153,N=1157)	Normal	10.8676	GTEX-OHPN-0011-R9A-SM-4DXUH
GBM(T=153,N=1157)	Normal	9.8331	GTEX-ZVZQ-0011-R11a-SM-51MS6
GBM(T=153,N=1157)	Normal	9.8366	GTEX-13CF2-0011-R7b-SM-5K7UV
GBM(T=153,N=1157)	Normal	7.9492	GTEX-13PL6-0011-R6a-SM-5O9C5
GBM(T=153,N=1157)	Normal	11.0296	GTEX-YFC4-0011-R2a-SM-4V6DZ
GBM(T=153,N=1157)	Normal	10.6481	GTEX-QVJO-0011-R2A-SM-2S1QK
GBM(T=153,N=1157)	Normal	10.7642	GTEX-131YS-0011-R9b-SM-5EQLY
GBM(T=153,N=1157)	Normal	9.7759	GTEX-145MG-0011-R3b-SM-5SI67
GBM(T=153,N=1157)	Normal	8.7313	GTEX-OXRO-0011-R2A-SM-3NB1W
GBM(T=153,N=1157)	Normal	10.5196	GTEX-QVUS-2826-SM-3GADB
GBM(T=153,N=1157)	Normal	10.4504	GTEX-11GSP-0011-R5a-SM-57WBE
GBM(T=153,N=1157)	Normal	9.1582	GTEX-ZVT3-0011-R3b-SM-51MTJ
GBM(T=153,N=1157)	Normal	9.6899	GTEX-Z93S-0011-R11a-SM-4RGNN
GBM(T=153,N=1157)	Normal	10.0445	GTEX-11GS4-3126-SM-5A5LH
GBM(T=153,N=1157)	Normal	10.2422	GTEX-13FHO-0011-R7b-SM-5LZXD
GBM(T=153,N=1157)	Normal	10.6206	GTEX-13FHO-3026-SM-5J1O9
GBM(T=153,N=1157)	Normal	10.0232	GTEX-P44G-0011-R2A-SM-2XCD2
GBM(T=153,N=1157)	Normal	10.1336	GTEX-13RTL-0011-R1a-SM-5PNZ8
GBM(T=153,N=1157)	Normal	9.9497	GTEX-12WSF-0011-R11a-SM-5LZVT
GBM(T=153,N=1157)	Normal	9.7927	GTEX-13112-0011-R6b-SM-5DUVK
GBM(T=153,N=1157)	Normal	10.0603	GTEX-13OVL-0011-R11b-SM-5L3G7
GBM(T=153,N=1157)	Normal	9.8209	GTEX-ZAJG-3126-SM-5HL9J
GBM(T=153,N=1157)	Normal	10.4175	GTEX-P44G-0011-R1A-SM-2I3FE
GBM(T=153,N=1157)	Normal	10.4827	GTEX-1192X-3126-SM-5N9BY
GBM(T=153,N=1157)	Normal	10.8896	GTEX-13N2G-0011-R1b-SM-5MR3G
GBM(T=153,N=1157)	Normal	8.616	GTEX-ZV68-0011-R6a-SM-51MSR
GBM(T=153,N=1157)	Normal	10.7542	GTEX-QVUS-0011-R3A-SM-3GAFD
GBM(T=153,N=1157)	Normal	11.0091	GTEX-OHPN-0011-R9A-SM-2YUMN
GBM(T=153,N=1157)	Normal	9.8271	GTEX-13SLW-0011-R1a-SM-5S2W7
GBM(T=153,N=1157)	Normal	10.6769	GTEX-N7MT-0011-R7a-SM-2I3FZ
GBM(T=153,N=1157)	Normal	9.1141	GTEX-13IVO-0011-R8a-SM-5L3DY
GBM(T=153,N=1157)	Normal	10.1734	GTEX-Q2AG-0011-R11A-SM-2HMKZ
GBM(T=153,N=1157)	Normal	8.9444	GTEX-144GL-0011-R5b-SM-5PNUJ
GBM(T=153,N=1157)	Normal	10.0537	GTEX-144GL-0011-R3a-SM-5P9HP
GBM(T=153,N=1157)	Normal	10.7528	GTEX-R55E-0011-R9A-SM-2TC6C
GBM(T=153,N=1157)	Normal	10.2794	GTEX-13X6J-0011-R11a-SM-5P9HE
GBM(T=153,N=1157)	Normal	9.4986	GTEX-R55F-1226-SM-2TF59
GBM(T=153,N=1157)	Normal	9.4342	GTEX-13CZV-0011-R11b-SM-5N9FN
GBM(T=153,N=1157)	Normal	9.7068	GTEX-144GO-0011-R5a-SM-5PNUR
GBM(T=153,N=1157)	Normal	10.8059	GTEX-N7MT-0011-R3a-SM-2I3GC
GBM(T=153,N=1157)	Normal	10.7346	GTEX-132Q8-0011-R10b-SM-5DUWZ
GBM(T=153,N=1157)	Normal	8.9684	GTEX-13PL6-0011-R9b-SM-5O9CH
GBM(T=153,N=1157)	Normal	9.8095	GTEX-QMR6-0011-R11A-SM-32PKK
GBM(T=153,N=1157)	Normal	9.3371	GTEX-ZDXO-0011-R8a-SM-4WWD7
GBM(T=153,N=1157)	Normal	9.7235	GTEX-11EMC-3226-SM-5EGKW
GBM(T=153,N=1157)	Normal	10.5764	GTEX-P44G-0011-R3A-SM-2I3FC
GBM(T=153,N=1157)	Normal	9.5047	GTEX-12ZZW-0011-R10b-SM-5HL9X
GBM(T=153,N=1157)	Normal	9.9719	GTEX-12WSE-0011-R6b-SM-5LZV5
GBM(T=153,N=1157)	Normal	9.0297	GTEX-13FHP-0011-R1b-SM-5K7XL
GBM(T=153,N=1157)	Normal	10.4312	GTEX-XMD1-0011-R10A-SM-4AT4A
GBM(T=153,N=1157)	Normal	9.8728	GTEX-12WSD-0011-R3b-SM-5LZWN
GBM(T=153,N=1157)	Normal	9.6314	GTEX-WZTO-0011-R8A-SM-4E3II
GBM(T=153,N=1157)	Normal	10.9584	GTEX-13FXS-0011-R9a-SM-5K7UI
GBM(T=153,N=1157)	Normal	10.397	GTEX-13O3Q-0011-R10b-SM-5KM39
GBM(T=153,N=1157)	Normal	10.3529	GTEX-131YS-0011-R4a-SM-5DUVL
GBM(T=153,N=1157)	Normal	10.9152	GTEX-13N2G-0011-R10a-SM-5MR34
GBM(T=153,N=1157)	Normal	9.5237	GTEX-13OW8-0011-R6b-SM-5L3I3
GBM(T=153,N=1157)	Normal	9.8584	GTEX-13FLV-0011-R4a-SM-5LZYU
GBM(T=153,N=1157)	Normal	10.2605	GTEX-ZVZQ-0011-R10b-SM-51MRT
GBM(T=153,N=1157)	Normal	10.6362	GTEX-131XH-0011-R1a-SM-5DUWA
GBM(T=153,N=1157)	Normal	10.7771	GTEX-P44H-0011-R10A-SM-2XCEK
GBM(T=153,N=1157)	Normal	8.858	GTEX-13OW7-0011-R4b-SM-5O9CX
GBM(T=153,N=1157)	Normal	9.8993	GTEX-13OVH-0011-R6b-SM-5LUAX
GBM(T=153,N=1157)	Normal	11.2575	GTEX-13NYS-0011-R9b-SM-5MR44
GBM(T=153,N=1157)	Normal	8.1313	GTEX-RU72-0011-R10A-SM-2TF6D
GBM(T=153,N=1157)	Normal	10.4785	GTEX-13OVJ-2826-SM-5L3GW
GBM(T=153,N=1157)	Normal	10.0916	GTEX-11GSO-3026-SM-5Q5AL
GBM(T=153,N=1157)	Normal	10.8448	GTEX-WHSE-0011-R1A-SM-3P5ZK
GBM(T=153,N=1157)	Normal	-9.9658	GTEX-T6MN-0011-R4A-SM-5CHSD
GBM(T=153,N=1157)	Normal	10.2921	GTEX-ZUA1-3026-SM-59HJC
GBM(T=153,N=1157)	Normal	9.8076	GTEX-11GSP-0011-R8b-SM-5NQ79
GBM(T=153,N=1157)	Normal	8.6632	GTEX-YJ89-0011-R2b-SM-4RGLT
GBM(T=153,N=1157)	Normal	10.5365	GTEX-Q2AG-0011-R10A-SM-2HMLA
GBM(T=153,N=1157)	Normal	9.9415	GTEX-WL46-0011-R5A-SM-3LK6V
GBM(T=153,N=1157)	Normal	9.576	GTEX-145MG-0011-R7b-SM-5P9JY
GBM(T=153,N=1157)	Normal	11.795	GTEX-X4EP-0011-R9B-SM-4QASI
GBM(T=153,N=1157)	Normal	10.0078	GTEX-13112-2926-SM-5DUWT
GBM(T=153,N=1157)	Normal	-9.9658	GTEX-TSE9-0011-R7A-SM-5CHS2
GBM(T=153,N=1157)	Normal	8.3969	GTEX-11WQC-0011-R7b-SM-5BC7A
GBM(T=153,N=1157)	Normal	9.9521	GTEX-12ZZZ-0011-R7b-SM-5EGLE
GBM(T=153,N=1157)	Normal	8.5005	GTEX-13RTL-0011-R3a-SM-5P9JP
GBM(T=153,N=1157)	Normal	9.967	GTEX-13FHO-0011-R11b-SM-5LZYQ
GBM(T=153,N=1157)	Normal	10.4323	GTEX-Q2AG-0011-R5A-SM-2HMJH
GBM(T=153,N=1157)	Normal	10.2796	GTEX-13OVH-0011-R8b-SM-5MR35
GBM(T=153,N=1157)	Normal	10.2516	GTEX-147GR-0011-R6b-SM-5S2RO
GBM(T=153,N=1157)	Normal	11.1441	GTEX-132Q8-0011-R5a-SM-5IJDM
GBM(T=153,N=1157)	Normal	9.8816	GTEX-WZTO-0011-R5B-SM-3NMC5
GBM(T=153,N=1157)	Normal	9.3499	GTEX-11ONC-0011-R1a-SM-57WD4
GBM(T=153,N=1157)	Normal	10.4375	GTEX-14BIN-0011-R10a-SM-5S2UA
GBM(T=153,N=1157)	Normal	9.8174	GTEX-T2IS-0011-R6A-SM-32QP2
GBM(T=153,N=1157)	Normal	9.9734	GTEX-144GL-0011-R8a-SM-5Q5B1
GBM(T=153,N=1157)	Normal	10.1871	GTEX-13QIC-3026-SM-5LU58
GBM(T=153,N=1157)	Normal	10.002	GTEX-1313W-0011-R10b-SM-5DUXA
GBM(T=153,N=1157)	Normal	10.7055	GTEX-YFC4-0011-R9a-SM-4SOK4
GBM(T=153,N=1157)	Normal	9.9698	GTEX-13O3Q-2926-SM-5KM45
GBM(T=153,N=1157)	Normal	10.8389	GTEX-12126-0011-R9b-SM-5BC6P
GBM(T=153,N=1157)	Normal	9.3334	GTEX-ZXG5-0011-R5b-SM-57WBN
GBM(T=153,N=1157)	Normal	10.5825	GTEX-13OW7-0011-R1b-SM-5L3HF
GBM(T=153,N=1157)	Normal	8.6617	GTEX-13112-0011-R5b-SM-5DUV8
GBM(T=153,N=1157)	Normal	10.4187	GTEX-T6MN-0011-R6A-SM-32QP8
GBM(T=153,N=1157)	Normal	9.1141	GTEX-12584-0011-R6a-SM-5NQ7C
GBM(T=153,N=1157)	Normal	9.2039	GTEX-13PDP-2926-SM-5N9E8
GBM(T=153,N=1157)	Normal	10.0572	GTEX-ZE9C-0011-R5a-SM-5EGLO
GBM(T=153,N=1157)	Normal	10.5578	GTEX-139UC-0011-R3b-SM-5K7VZ
GBM(T=153,N=1157)	Normal	10.3491	GTEX-12WSC-0011-R10a-SM-5GU57
GBM(T=153,N=1157)	Normal	10.0487	GTEX-117XS-3126-SM-5GIDP
GBM(T=153,N=1157)	Normal	9.5794	GTEX-XOTO-0011-R8A-SM-4B65J
GBM(T=153,N=1157)	Normal	10.6007	GTEX-11H98-0011-R10b-SM-5NQ98
GBM(T=153,N=1157)	Normal	9.8854	GTEX-11OF3-0011-R7a-SM-57WCG
GBM(T=153,N=1157)	Normal	10.4938	GTEX-14ASI-3026-SM-5S2PN
GBM(T=153,N=1157)	Normal	9.8717	GTEX-NPJ8-2626-SM-26GMI
GBM(T=153,N=1157)	Normal	10.3987	GTEX-13CIG-0011-R9a-SM-5K7VU
GBM(T=153,N=1157)	Normal	10.222	GTEX-WWYW-0011-R1A-SM-3TW8G
GBM(T=153,N=1157)	Normal	9.9964	GTEX-NL4W-0011-R6a-SM-2I3GA
GBM(T=153,N=1157)	Normal	10.8001	GTEX-NPJ7-0011-R10A-SM-2I3E5
GBM(T=153,N=1157)	Normal	9.975	GTEX-13NYB-0011-R7a-SM-5MR5D
GBM(T=153,N=1157)	Normal	10.1061	GTEX-13FLW-0011-R8b-SM-5J1MZ
GBM(T=153,N=1157)	Normal	9.7031	GTEX-Q2AG-0011-R8A-SM-2HMK5
GBM(T=153,N=1157)	Normal	10.7629	GTEX-13X6K-0011-R3b-SM-5PNUD
GBM(T=153,N=1157)	Normal	11.2017	GTEX-X585-0011-R1B-SM-46MVE
GBM(T=153,N=1157)	Normal	11.1351	GTEX-13N2G-0011-R5a-SM-5MR33
GBM(T=153,N=1157)	Normal	7.7227	GTEX-RVPU-0011-R6A-SM-2XCAC
GBM(T=153,N=1157)	Normal	9.8959	GTEX-13X6I-0011-R11a-SM-5P9HN
GBM(T=153,N=1157)	Normal	10.0054	GTEX-13S7M-3126-SM-5RQJQ
GBM(T=153,N=1157)	Normal	9.9702	GTEX-ZDXO-0011-R3a-SM-4WKFS
GBM(T=153,N=1157)	Normal	9.963	GTEX-13RTJ-0011-R3a-SM-5PNX7
GBM(T=153,N=1157)	Normal	9.8314	GTEX-139UC-0011-R4a-SM-5K7XM
GBM(T=153,N=1157)	Normal	11.0446	GTEX-X261-0011-R8A-SM-4E3I5
GBM(T=153,N=1157)	Normal	9.9203	GTEX-12126-0926-SM-5FQTW
GBM(T=153,N=1157)	Normal	10.029	GTEX-14ASI-0011-R8b-SM-5S2UB
GBM(T=153,N=1157)	Normal	9.8515	GTEX-14A5I-2826-SM-5SIBF
GBM(T=153,N=1157)	Normal	9.8902	GTEX-12WSA-0011-R2a-SM-57WDK
GBM(T=153,N=1157)	Normal	9.9071	GTEX-NPJ7-0011-R1a-SM-3GACT
GBM(T=153,N=1157)	Normal	10.6508	GTEX-13N2G-0011-R6b-SM-5MR3P
GBM(T=153,N=1157)	Normal	10.3749	GTEX-NPJ7-0011-R4a-SM-2I3GJ
GBM(T=153,N=1157)	Normal	10.0818	GTEX-NL3H-0011-R6a-SM-2I3G8
GBM(T=153,N=1157)	Normal	10.5828	GTEX-ZAB4-0011-R10a-SM-4SOKH
GBM(T=153,N=1157)	Normal	9.9694	GTEX-13SLW-0011-R11a-SM-5SI8Q
GBM(T=153,N=1157)	Normal	10.0683	GTEX-11WQK-3026-SM-5EQL6
GBM(T=153,N=1157)	Normal	8.0585	GTEX-131XW-0011-R6b-SM-5K7XY
GBM(T=153,N=1157)	Normal	10.1662	GTEX-N7MT-1126-SM-2YUNQ
GBM(T=153,N=1157)	Normal	10.4677	GTEX-WL46-2926-SM-3LK82
GBM(T=153,N=1157)	Normal	10.0701	GTEX-ZDXO-2926-SM-4WKFM
GBM(T=153,N=1157)	Normal	9.3909	GTEX-1399T-0011-R4b-SM-5DUVX
GBM(T=153,N=1157)	Normal	9.6861	GTEX-12ZZW-0011-R7a-SM-5DUWC
GBM(T=153,N=1157)	Normal	9.4919	GTEX-1445S-0011-R2b-SM-5PNUH
GBM(T=153,N=1157)	Normal	9.9865	GTEX-R55E-0011-R11A-SM-2TC6I
GBM(T=153,N=1157)	Normal	9.6851	GTEX-QMR6-1326-SM-32PLB
GBM(T=153,N=1157)	Normal	9.8373	GTEX-147F4-0011-R8b-SM-5S2UN
GBM(T=153,N=1157)	Normal	9.6375	GTEX-139TS-0011-R10a-SM-5K7TU
GBM(T=153,N=1157)	Normal	10.5671	GTEX-12WSB-0011-R7b-SM-5GU6V
GBM(T=153,N=1157)	Normal	8.8984	GTEX-13IVO-0011-R11b-SM-5LZXQ
GBM(T=153,N=1157)	Normal	9.0279	GTEX-1212Z-0011-R1b-SM-5BC72
GBM(T=153,N=1157)	Normal	10.5748	GTEX-Q2AG-0011-R2A-SM-2HMIT
GBM(T=153,N=1157)	Normal	10.3096	GTEX-11H98-0011-R5b-SM-57WCF
GBM(T=153,N=1157)	Normal	8.4192	GTEX-ZV68-0011-R7a-SM-51MT4
GBM(T=153,N=1157)	Normal	10.3222	GTEX-12ZZY-0011-R10b-SM-5HL7W
GBM(T=153,N=1157)	Normal	10.3114	GTEX-12WSC-0011-R5b-SM-5CVNS
GBM(T=153,N=1157)	Normal	10.0667	GTEX-11GSO-2926-SM-5HL73
GBM(T=153,N=1157)	Normal	11.1457	GTEX-13O3O-0011-R10a-SM-5LUA9
GBM(T=153,N=1157)	Normal	10.1077	GTEX-12WSF-0011-R1a-SM-5DUVI
GBM(T=153,N=1157)	Normal	9.7176	GTEX-12WSM-0011-R7b-SM-5EGLD
GBM(T=153,N=1157)	Normal	10.1857	GTEX-139UC-3126-SM-5J1OY
GBM(T=153,N=1157)	Normal	10.0986	GTEX-11GSP-0011-R10a-SM-5NQ7J
GBM(T=153,N=1157)	Normal	8.9623	GTEX-ZF28-0011-R8a-SM-4WWFW
GBM(T=153,N=1157)	Normal	9.4239	GTEX-RVPU-0011-R3A-SM-2XCAE
GBM(T=153,N=1157)	Normal	10.5354	GTEX-RNOR-0011-R3A-SM-2TF5J
GBM(T=153,N=1157)	Normal	10.1703	GTEX-13OVJ-0011-R2b-SM-5L3GP
GBM(T=153,N=1157)	Normal	10.2038	GTEX-QMR6-0011-R5A-SM-32PKT
GBM(T=153,N=1157)	Normal	9.7089	GTEX-11WQC-0011-R11b-SM-57WD6
GBM(T=153,N=1157)	Normal	9.8465	GTEX-11DXW-1026-SM-5H11K
GBM(T=153,N=1157)	Normal	10.4017	GTEX-ZE9C-0011-R2a-SM-4WKGH
GBM(T=153,N=1157)	Normal	7.9665	GTEX-14753-0011-R8b-SM-5S2U1
GBM(T=153,N=1157)	Normal	10.057	GTEX-13FHP-3026-SM-5IJBS
GBM(T=153,N=1157)	Normal	9.9892	GTEX-13VXU-0011-R7b-SM-5SI72
GBM(T=153,N=1157)	Normal	7.7631	GTEX-12WSE-0011-R7a-SM-5PNWF
GBM(T=153,N=1157)	Normal	11.2101	GTEX-X585-3026-SM-46MWF
GBM(T=153,N=1157)	Normal	10.3604	GTEX-12WSF-0011-R10a-SM-5LZVH
GBM(T=153,N=1157)	Normal	8.0974	GTEX-ZE9C-0011-R4a-SM-4WKH6
GBM(T=153,N=1157)	Normal	9.664	GTEX-14BIN-0011-R11a-SM-5SI79
GBM(T=153,N=1157)	Normal	10.1935	GTEX-12ZZX-2926-SM-5GCOQ
GBM(T=153,N=1157)	Normal	9.855	GTEX-Y8DK-0011-R11A-SM-4SOK2
GBM(T=153,N=1157)	Normal	10.6307	GTEX-WZTO-2926-SM-3NM9I
GBM(T=153,N=1157)	Normal	10.4386	GTEX-WWYW-0011-R5A-SM-3NB3E
GBM(T=153,N=1157)	Normal	9.7284	GTEX-13QJC-0011-R2b-SM-5PNUN
GBM(T=153,N=1157)	Normal	10.9765	GTEX-13SLX-0011-R10a-SM-5P9HV
GBM(T=153,N=1157)	Normal	9.9977	GTEX-RVPV-0011-R11A-SM-2TF6F
GBM(T=153,N=1157)	Normal	9.8218	GTEX-12WSA-0011-R7b-SM-5GU5U
GBM(T=153,N=1157)	Normal	9.497	GTEX-1269C-3126-SM-5EGI6
GBM(T=153,N=1157)	Normal	9.8388	GTEX-11WQK-0011-R10a-SM-5BC6R
GBM(T=153,N=1157)	Normal	10.9047	GTEX-13OVJ-0011-R1b-SM-5L3I6
GBM(T=153,N=1157)	Normal	9.8181	GTEX-139TS-0011-R2b-SM-5J1MX
GBM(T=153,N=1157)	Normal	9.8369	GTEX-11OF3-0011-R6b-SM-57WBG
GBM(T=153,N=1157)	Normal	9.9541	GTEX-13FHO-0011-R3b-SM-5K7YA
GBM(T=153,N=1157)	Normal	9.7558	GTEX-RU72-0011-R5A-SM-2TF6U
GBM(T=153,N=1157)	Normal	10.1034	GTEX-13OVL-0011-R1a-SM-5L3H5
GBM(T=153,N=1157)	Normal	10.0264	GTEX-X4XX-0011-R11A-SM-46MWQ
GBM(T=153,N=1157)	Normal	9.951	GTEX-ZF28-0011-R5a-SM-4WWCZ
GBM(T=153,N=1157)	Normal	10.7112	GTEX-NPJ7-0011-R9a-SM-2TC5R
GBM(T=153,N=1157)	Normal	10.5291	GTEX-13OW6-0011-R10a-SM-5L3HE
GBM(T=153,N=1157)	Normal	10.5769	GTEX-T6MN-0011-R1A-SM-32QOY
GBM(T=153,N=1157)	Normal	9.334	GTEX-RVPU-0011-R7A-SM-2XCAB
GBM(T=153,N=1157)	Normal	10.4023	GTEX-11GSP-0011-R7b-SM-57WC3
GBM(T=153,N=1157)	Normal	10.4544	GTEX-12ZZX-0011-R6a-SM-5HL8L
GBM(T=153,N=1157)	Normal	9.2532	GTEX-131XW-0011-R10a-SM-5DUVA
GBM(T=153,N=1157)	Normal	10.6309	GTEX-UTHO-0011-R6A-SM-3GIJW
GBM(T=153,N=1157)	Normal	10.0497	GTEX-13VXU-3026-SM-5LU3K
GBM(T=153,N=1157)	Normal	9.8152	GTEX-T2IS-0011-R2A-SM-32QPF
GBM(T=153,N=1157)	Normal	11.1676	TCGA-06-0681-11
GBM(T=153,N=1157)	Normal	10.2792	GTEX-131XH-2926-SM-5LZU4
GBM(T=153,N=1157)	Normal	10.4621	GTEX-139UC-0011-R5b-SM-5K7VY
GBM(T=153,N=1157)	Normal	9.475	GTEX-QDT8-0011-R5A-SM-32PKN
GBM(T=153,N=1157)	Normal	9.7224	GTEX-13G51-0011-R10b-SM-5LZYF
GBM(T=153,N=1157)	Normal	9.949	GTEX-11DXW-1126-SM-5H12Q
GBM(T=153,N=1157)	Normal	9.91	GTEX-145LS-0011-R2a-SM-5PNZI
GBM(T=153,N=1157)	Normal	10.2279	GTEX-WL46-0011-R10A-SM-3MJFQ
GBM(T=153,N=1157)	Normal	10.182	GTEX-12WS9-0011-R6a-SM-5P9EW
GBM(T=153,N=1157)	Normal	9.359	GTEX-147GR-0011-R7a-SM-5S2RP
GBM(T=153,N=1157)	Normal	10.0173	GTEX-13PL6-3126-SM-5LUAR
GBM(T=153,N=1157)	Normal	9.8937	GTEX-12WSH-0011-R11a-SM-5LZVM
GBM(T=153,N=1157)	Normal	9.595	GTEX-13SLX-0011-R2b-SM-5S2VP
GBM(T=153,N=1157)	Normal	10.4629	GTEX-WHSE-0011-R4A-SM-3P5ZN
GBM(T=153,N=1157)	Normal	8.7387	GTEX-12ZZW-0011-R3a-SM-5DUWW
GBM(T=153,N=1157)	Normal	10.4569	GTEX-13X6K-0011-R2b-SM-5P9K3
GBM(T=153,N=1157)	Normal	10.4354	GTEX-13X6I-0011-R10a-SM-5PNWI
GBM(T=153,N=1157)	Normal	9.7594	GTEX-14BIM-0011-R11b-SM-5S2RN
GBM(T=153,N=1157)	Normal	10.4096	GTEX-R55F-0011-R8A-SM-2TF4F
GBM(T=153,N=1157)	Normal	9.8644	GTEX-11UD1-0011-R2b-SM-5BC6O
GBM(T=153,N=1157)	Normal	9.9052	GTEX-147F4-0011-R6b-SM-5S2UP
GBM(T=153,N=1157)	Normal	9.9967	GTEX-X585-0011-R11B-SM-46MUZ
GBM(T=153,N=1157)	Normal	10.3526	GTEX-13SLX-3126-SM-5S2Q5
GBM(T=153,N=1157)	Normal	9.9336	GTEX-11NV4-0011-R6a-SM-57WD5
GBM(T=153,N=1157)	Normal	9.509	GTEX-13CZV-0011-R7b-SM-5LZXH
GBM(T=153,N=1157)	Normal	10.1353	GTEX-145LU-0011-R10a-SM-5PNWJ
GBM(T=153,N=1157)	Normal	10.8637	GTEX-ZAB4-0011-R2a-SM-4RGNP
GBM(T=153,N=1157)	Normal	9.9474	GTEX-11O72-2926-SM-5BC4V
GBM(T=153,N=1157)	Normal	10.5204	GTEX-12WSH-0011-R10a-SM-5LZUS
GBM(T=153,N=1157)	Normal	9.6832	GTEX-13FXS-0011-R6b-SM-5L3F7
GBM(T=153,N=1157)	Normal	9.858	GTEX-1313W-0011-R4b-SM-5KLZV
GBM(T=153,N=1157)	Normal	10.2839	GTEX-Y8DK-0011-R6A-SM-4V6EG
GBM(T=153,N=1157)	Normal	9.9443	GTEX-R55E-0011-R7A-SM-2TC5Z
GBM(T=153,N=1157)	Normal	9.8538	GTEX-131YS-0011-R1a-SM-5DUXC
GBM(T=153,N=1157)	Normal	10.3653	GTEX-13OW6-0011-R7b-SM-5L3H4
GBM(T=153,N=1157)	Normal	10.3634	GTEX-ZVT3-3026-SM-5E43N
GBM(T=153,N=1157)	Normal	10.0944	GTEX-13X6J-0011-R10b-SM-5PNWA
GBM(T=153,N=1157)	Normal	10.0507	GTEX-11GSP-3126-SM-5A5LL
GBM(T=153,N=1157)	Normal	8.8486	GTEX-13PL6-0011-R5b-SM-5O9BI
GBM(T=153,N=1157)	Normal	9.7945	GTEX-11WQC-0011-R8b-SM-57WCH
GBM(T=153,N=1157)	Normal	10.4092	GTEX-13OVJ-0011-R4b-SM-5P9H5
GBM(T=153,N=1157)	Normal	9.8713	GTEX-13RTJ-0011-R2a-SM-5PNW9
GBM(T=153,N=1157)	Normal	10.0118	GTEX-13FLW-0011-R7b-SM-5L3EZ
GBM(T=153,N=1157)	Normal	9.4636	GTEX-XMD1-0011-R1A-SM-4AT4C
GBM(T=153,N=1157)	Normal	8.4222	GTEX-S7PM-0011-R6A-SM-3NM8F
GBM(T=153,N=1157)	Normal	9.0223	GTEX-139UW-0011-R11a-SM-5IJGN
GBM(T=153,N=1157)	Normal	10.0009	GTEX-1313W-3026-SM-5LZUZ
GBM(T=153,N=1157)	Normal	9.9095	GTEX-139UC-3226-SM-5N9EZ
GBM(T=153,N=1157)	Normal	10.5816	GTEX-WL46-0011-R9A-SM-3MJFP
GBM(T=153,N=1157)	Normal	8.2133	GTEX-11ZU8-0011-R4a-SM-5BC6Y
GBM(T=153,N=1157)	Normal	10.2291	GTEX-NL3H-0011-R3a-SM-2I3GL
GBM(T=153,N=1157)	Normal	10.7463	GTEX-N7MT-0011-R1a-SM-5SI7S
GBM(T=153,N=1157)	Normal	10.2348	GTEX-13N1W-0011-R6a-SM-5MR43
GBM(T=153,N=1157)	Normal	9.971	GTEX-13FLV-0011-R3b-SM-5LZYP
GBM(T=153,N=1157)	Normal	9.7525	GTEX-T5JC-0011-R6A-SM-5SI89
GBM(T=153,N=1157)	Normal	10.8487	GTEX-NPJ8-0011-R8a-SM-2HMLG
GBM(T=153,N=1157)	Normal	9.3738	GTEX-1445S-0011-R10a-SM-5PNWB
GBM(T=153,N=1157)	Normal	9.7235	GTEX-T2IS-2926-SM-32QPO
GBM(T=153,N=1157)	Normal	8.8995	GTEX-131XW-0011-R11a-SM-5DUV9
GBM(T=153,N=1157)	Normal	9.9741	GTEX-QVJO-1325-SM-2S1QX
GBM(T=153,N=1157)	Normal	10.2265	GTEX-XMD1-0011-R3B-SM-4AT5R
GBM(T=153,N=1157)	Normal	10.2583	GTEX-ZE7O-0011-R10a-SM-57WAZ
GBM(T=153,N=1157)	Normal	10.1945	GTEX-13G51-3026-SM-5IJB8
GBM(T=153,N=1157)	Normal	9.7816	GTEX-13FHP-0011-R11b-SM-5LZXP
GBM(T=153,N=1157)	Normal	10.0749	GTEX-WWYW-0011-R11A-SM-3NB38
GBM(T=153,N=1157)	Normal	9.9353	GTEX-14ABY-0011-R5b-SM-5SI7B
GBM(T=153,N=1157)	Normal	9.6774	GTEX-ZXG5-0011-R6a-SM-57WBZ
GBM(T=153,N=1157)	Normal	10.2086	GTEX-X4EP-3026-SM-3P5YP
GBM(T=153,N=1157)	Normal	9.8924	GTEX-13OW7-0011-R8b-SM-5L3HR
GBM(T=153,N=1157)	Normal	10.1173	GTEX-13RTJ-0011-R8b-SM-5O9DL
GBM(T=153,N=1157)	Normal	8.4295	GTEX-12ZZZ-0011-R4b-SM-5DUV7
GBM(T=153,N=1157)	Normal	10.2662	GTEX-13CZV-0011-R3a-SM-5KM27
GBM(T=153,N=1157)	Normal	10.3302	GTEX-N7MS-0011-R11A-SM-2HMJS
GBM(T=153,N=1157)	Normal	10.6501	GTEX-12WSE-0011-R10b-SM-5P9JV
GBM(T=153,N=1157)	Normal	10.0443	GTEX-13SLW-0011-R5b-SM-5SI6Z
GBM(T=153,N=1157)	Normal	9.2099	GTEX-14753-0011-R10b-SM-5S2WE
GBM(T=153,N=1157)	Normal	11.0595	GTEX-13OW5-0011-R1b-SM-5L3GE
GBM(T=153,N=1157)	Normal	9.7355	GTEX-14ABY-0011-R4b-SM-5S2VN
GBM(T=153,N=1157)	Normal	10.5489	GTEX-NL3H-0011-R10A-SM-2I3E9
GBM(T=153,N=1157)	Normal	10.0651	GTEX-145LU-2626-SM-5LU9Z
GBM(T=153,N=1157)	Normal	10.1887	GTEX-WHSE-0011-R6A-SM-3P5ZP
GBM(T=153,N=1157)	Normal	10.0481	GTEX-NPJ8-0011-R5a-SM-2HMJY
GBM(T=153,N=1157)	Normal	10.0879	GTEX-13OW6-0011-R8a-SM-5L3GF
GBM(T=153,N=1157)	Normal	9.6888	GTEX-ZDXO-0011-R7a-SM-4WWCU
GBM(T=153,N=1157)	Normal	9.6865	GTEX-NPJ8-0011-R11A-SM-2YUMS
GBM(T=153,N=1157)	Normal	8.7578	GTEX-139TS-0011-R6a-SM-5J2OB
GBM(T=153,N=1157)	Normal	10.3531	GTEX-11NUK-2926-SM-5A5MD
GBM(T=153,N=1157)	Normal	11.0312	GTEX-131XW-0011-R9a-SM-5N9EO
GBM(T=153,N=1157)	Normal	9.5072	GTEX-145LU-0011-R1a-SM-5Q5CE
GBM(T=153,N=1157)	Normal	10.3497	GTEX-145LS-0011-R4b-SM-5S2UT
GBM(T=153,N=1157)	Normal	10.1329	GTEX-ZF28-0011-R10a-SM-4WWEH
GBM(T=153,N=1157)	Normal	8.5114	GTEX-144GO-0011-R1a-SM-5PNWO
GBM(T=153,N=1157)	Normal	9.6328	GTEX-NPJ8-0011-R7a-SM-2HMJV
GBM(T=153,N=1157)	Normal	11.5218	GTEX-X4EP-0011-R10B-SM-4QASJ
GBM(T=153,N=1157)	Normal	10.9023	GTEX-NPJ8-0011-R9a-SM-2YUN5
GBM(T=153,N=1157)	Normal	10.0723	GTEX-145MH-0011-R11a-SM-5P9HQ
GBM(T=153,N=1157)	Normal	10.6693	GTEX-QVUS-0011-R6A-SM-3GACX
GBM(T=153,N=1157)	Normal	9.3486	GTEX-WVLH-0011-R7A-SM-3MJFB
GBM(T=153,N=1157)	Normal	8.6156	GTEX-144GL-0011-R4a-SM-5PNUI
GBM(T=153,N=1157)	Normal	9.0282	GTEX-1445S-0011-R3a-SM-5P9HY
GBM(T=153,N=1157)	Normal	10.1096	GTEX-14ABY-0011-R11a-SM-5SI7C
GBM(T=153,N=1157)	Normal	9.1754	GTEX-13OW6-0011-R4a-SM-5O9DX
GBM(T=153,N=1157)	Normal	9.8361	GTEX-ZVT3-0011-R8b-SM-57WDJ
GBM(T=153,N=1157)	Normal	10.5455	GTEX-QVJO-0011-R4A-SM-2S1QL
GBM(T=153,N=1157)	Normal	11.9814	GTEX-X4EP-0011-R5A-SM-3P628
GBM(T=153,N=1157)	Normal	10.3351	GTEX-WVLH-0011-R2A-SM-3MJFJ
GBM(T=153,N=1157)	Normal	10.3181	GTEX-13O3O-0011-R4b-SM-5KM3F
GBM(T=153,N=1157)	Normal	9.7141	GTEX-13OVJ-0011-R11a-SM-5P9H8
GBM(T=153,N=1157)	Normal	9.4332	GTEX-X4XX-0011-R7A-SM-46MWR
GBM(T=153,N=1157)	Normal	10.3488	GTEX-12WSB-0011-R5b-SM-5GU67
GBM(T=153,N=1157)	Normal	10.102	GTEX-11ONC-0011-R9b-SM-5NQ8J
GBM(T=153,N=1157)	Normal	10.0516	GTEX-13JUV-0011-R10b-SM-5LZXR
GBM(T=153,N=1157)	Normal	10.188	GTEX-13OW6-0011-R1a-SM-5L3HQ
GBM(T=153,N=1157)	Normal	9.7737	GTEX-13OW5-3126-SM-5MR3Y
GBM(T=153,N=1157)	Normal	10.2622	GTEX-12WSE-2926-SM-5RQJ9
GBM(T=153,N=1157)	Normal	-9.9658	GTEX-TSE9-2926-SM-5CHQO
GBM(T=153,N=1157)	Normal	10.1278	GTEX-13S7M-3026-SM-5S2QQ
GBM(T=153,N=1157)	Normal	10.1018	GTEX-13JUV-3026-SM-5K7WX
GBM(T=153,N=1157)	Normal	9.6725	GTEX-12ZZX-0011-R11a-SM-5DUVJ
GBM(T=153,N=1157)	Normal	10.6385	GTEX-13NYC-2826-SM-5K7WR
GBM(T=153,N=1157)	Normal	10.3553	GTEX-13O3O-0011-R5b-SM-5KM44
GBM(T=153,N=1157)	Normal	10.2826	GTEX-145LS-0011-R5a-SM-5SI65
GBM(T=153,N=1157)	Normal	10.108	GTEX-13JVG-0011-R10b-SM-5KM2P
GBM(T=153,N=1157)	Normal	10.2353	GTEX-131XH-0011-R8a-SM-5EGLL
GBM(T=153,N=1157)	Normal	11.1081	TCGA-06-0675-11
GBM(T=153,N=1157)	Normal	10.2706	GTEX-139TT-0011-R5b-SM-5K7W8
GBM(T=153,N=1157)	Normal	9.4382	GTEX-1445S-3026-SM-5O9BR
GBM(T=153,N=1157)	Normal	9.8649	GTEX-RU72-3026-SM-5SI7Y
GBM(T=153,N=1157)	Normal	10.4922	GTEX-N7MS-2425-SM-26GMD
GBM(T=153,N=1157)	Normal	7.4071	GTEX-N7MT-1226-SM-26GMT
GBM(T=153,N=1157)	Normal	10.1502	GTEX-N7MT-1226-SM-26GMC
GBM(T=153,N=1157)	Normal	10.1164	GTEX-ZUA1-2926-SM-59HL3
GBM(T=153,N=1157)	Normal	9.8456	GTEX-12WSM-2126-SM-5GCOC
GBM(T=153,N=1157)	Normal	9.096	GTEX-1445S-0011-R4a-SM-5PNWN
GBM(T=153,N=1157)	Normal	10.0731	GTEX-ZE9C-0011-R7a-SM-4WWCX
GBM(T=153,N=1157)	Normal	10.1324	GTEX-1313W-0011-R6a-SM-5K7XO
GBM(T=153,N=1157)	Normal	7.8681	GTEX-13RTL-0011-R9a-SM-5Q5BR
GBM(T=153,N=1157)	Normal	10.0351	GTEX-13X6J-0011-R7b-SM-5PNUC
GBM(T=153,N=1157)	Normal	9.992	GTEX-145LS-0011-R1b-SM-5PNUP
GBM(T=153,N=1157)	Normal	10.3093	GTEX-13NYB-0011-R5a-SM-5MR45
GBM(T=153,N=1157)	Normal	10.9108	GTEX-QVUS-0011-R10A-SM-3GIK3
GBM(T=153,N=1157)	Normal	10.0313	GTEX-Q2AG-2926-SM-2HMJ3
GBM(T=153,N=1157)	Normal	9.9197	GTEX-13X6I-2926-SM-5Q5C3
GBM(T=153,N=1157)	Normal	10.6396	GTEX-13FTY-0011-R9b-SM-5KM2U
GBM(T=153,N=1157)	Normal	7.9356	GTEX-11ZVC-0011-R3a-SM-5BC6V
GBM(T=153,N=1157)	Normal	10.6504	GTEX-13NYS-3126-SM-5KLYV
GBM(T=153,N=1157)	Normal	10.5145	GTEX-13S7M-0011-R10b-SM-5PNZB
GBM(T=153,N=1157)	Normal	9.0242	GTEX-13CZV-0011-R4b-SM-5J2NY
GBM(T=153,N=1157)	Normal	10.4875	GTEX-131YS-0011-R7a-SM-5IJDA
GBM(T=153,N=1157)	Normal	9.3998	GTEX-1477Z-0011-R10b-SM-5S2RF
GBM(T=153,N=1157)	Normal	10.6128	GTEX-13NYS-0011-R4b-SM-5MR3O
GBM(T=153,N=1157)	Normal	9.8796	GTEX-X4XX-2926-SM-3NMB1
GBM(T=153,N=1157)	Normal	10.2434	GTEX-NPJ8-1526-SM-2D7VU
GBM(T=153,N=1157)	Normal	10.3923	GTEX-WVLH-0011-R6A-SM-3MJFZ
GBM(T=153,N=1157)	Normal	9.862	GTEX-14A5I-2926-SM-5Q5CQ
GBM(T=153,N=1157)	Normal	9.202	GTEX-13PLJ-0011-R11b-SM-5O9BS
GBM(T=153,N=1157)	Normal	9.5567	GTEX-11TTK-2826-SM-5GU5K
GBM(T=153,N=1157)	Normal	10.9685	GTEX-13SLX-0011-R9b-SM-5SI6X
GBM(T=153,N=1157)	Normal	11.7632	GTEX-XMD1-2926-SM-4AT42
GBM(T=153,N=1157)	Normal	11.0249	GTEX-X585-0011-R5A-SM-46MVI
GBM(T=153,N=1157)	Normal	9.6305	GTEX-1399T-0011-R8b-SM-5IJD8
GBM(T=153,N=1157)	Normal	8.8144	GTEX-13O1R-0011-R9b-SM-5KM33
GBM(T=153,N=1157)	Normal	9.0661	GTEX-13JVG-0011-R4a-SM-5MR4C
GBM(T=153,N=1157)	Normal	9.7652	GTEX-X4EP-0011-R11B-SM-4QASK
GBM(T=153,N=1157)	Normal	9.3	GTEX-YJ89-0011-R5a-SM-4V6GM
GBM(T=153,N=1157)	Normal	10.6463	GTEX-14BIM-0011-R4b-SM-5S2RK
GBM(T=153,N=1157)	Normal	10.0837	GTEX-13SLW-0011-R8b-SM-5SI64
GBM(T=153,N=1157)	Normal	9.9759	GTEX-13QIC-0011-R8b-SM-5O9CV
GBM(T=153,N=1157)	Normal	10.1093	GTEX-N7MS-0011-R8a-SM-2YUMK
GBM(T=153,N=1157)	Normal	10.2392	GTEX-13NYB-0011-R10a-SM-5KM43
GBM(T=153,N=1157)	Normal	9.7047	GTEX-14BIN-3326-SM-5Q5E6
GBM(T=153,N=1157)	Normal	10.6029	GTEX-NPJ8-0011-R10A-SM-2YUMO
GBM(T=153,N=1157)	Normal	9.7821	GTEX-1313W-0011-R5b-SM-5L3EP
GBM(T=153,N=1157)	Normal	10.5879	GTEX-QVJO-0011-R10A-SM-2S1QJ
GBM(T=153,N=1157)	Normal	10.4707	GTEX-Q2AG-0011-R4A-SM-2HMKA
GBM(T=153,N=1157)	Normal	7.8074	GTEX-RVPU-0011-R4A-SM-2TF6X
GBM(T=153,N=1157)	Normal	9.8933	GTEX-WHSE-0011-R7A-SM-3P5YZ
GBM(T=153,N=1157)	Normal	10.625	GTEX-P44G-0011-R10A-SM-2I3FF
GBM(T=153,N=1157)	Normal	10.7991	GTEX-YFC4-0011-R1a-SM-4V6EH
GBM(T=153,N=1157)	Normal	10.6747	GTEX-131XH-0011-R10a-SM-5EGLJ
GBM(T=153,N=1157)	Normal	9.8667	GTEX-13N2G-0011-R2a-SM-5MR4Q
GBM(T=153,N=1157)	Normal	9.8963	GTEX-1128S-2726-SM-5H12C
GBM(T=153,N=1157)	Normal	8.7408	GTEX-11ZVC-0011-R4a-SM-5BC6Z
GBM(T=153,N=1157)	Normal	10.4839	GTEX-11GSO-0011-R3b-SM-57WB2
GBM(T=153,N=1157)	Normal	10.0682	GTEX-WVLH-2926-SM-3MJG5
GBM(T=153,N=1157)	Normal	9.0389	GTEX-RVPU-0011-R8A-SM-5SI8I
GBM(T=153,N=1157)	Normal	9.7909	GTEX-12ZZX-0011-R3b-SM-5EGLH
GBM(T=153,N=1157)	Normal	9.4987	GTEX-1313W-0011-R2a-SM-5EGLF
GBM(T=153,N=1157)	Normal	10.8884	GTEX-13O3Q-0011-R1b-SM-5KM3L
GBM(T=153,N=1157)	Normal	10.5441	GTEX-XLM4-3026-SM-4AT6L
GBM(T=153,N=1157)	Normal	10.0431	GTEX-12WSI-0011-R11b-SM-5P9EZ
GBM(T=153,N=1157)	Normal	9.9482	GTEX-N7MS-0011-R4a-SM-2HMKW
GBM(T=153,N=1157)	Normal	9.8383	GTEX-131YS-3026-SM-5EGHY
GBM(T=153,N=1157)	Normal	11.5401	GTEX-13JUV-0011-R1a-SM-5LZY4
GBM(T=153,N=1157)	Normal	9.6166	GTEX-1399T-0011-R2b-SM-5DUXM
GBM(T=153,N=1157)	Normal	9.9985	GTEX-XOTO-0011-R7B-SM-4B64R
GBM(T=153,N=1157)	Normal	10.3093	GTEX-12WSD-0011-R10b-SM-5GU79
GBM(T=153,N=1157)	Normal	10.6941	GTEX-N7MS-0011-R6a-SM-2HMJ4
GBM(T=153,N=1157)	Normal	9.6546	GTEX-13S7M-0011-R5b-SM-5P9HS
GBM(T=153,N=1157)	Normal	9.4928	GTEX-12126-0011-R10b-SM-5BC6T
GBM(T=153,N=1157)	Normal	10.5509	GTEX-QVJO-0011-R1A-SM-2S1QI
GBM(T=153,N=1157)	Normal	9.7546	GTEX-XMD1-0011-R2B-SM-4AT5N
GBM(T=153,N=1157)	Normal	9.5925	GTEX-RU72-0011-R11A-SM-2TF6J
GBM(T=153,N=1157)	Normal	9.074	GTEX-11UD1-0011-R3a-SM-5BC6S
GBM(T=153,N=1157)	Normal	10.7958	GTEX-XOTO-0011-R1B-SM-4B65C
GBM(T=153,N=1157)	Normal	11.1588	GTEX-13O3O-0011-R1b-SM-5KM2K
GBM(T=153,N=1157)	Normal	7.8004	GTEX-14753-0011-R5a-SM-5S2VW
GBM(T=153,N=1157)	Normal	9.7683	GTEX-12WS9-2826-SM-5FQU9
GBM(T=153,N=1157)	Normal	10.3804	GTEX-145LS-0011-R3a-SM-5S2VJ
GBM(T=153,N=1157)	Normal	9.8295	GTEX-R55E-0011-R8A-SM-2TC66
GBM(T=153,N=1157)	Normal	10.5204	GTEX-14BIM-0011-R5b-SM-5S2RM
GBM(T=153,N=1157)	Normal	9.0359	GTEX-ZF28-0011-R7a-SM-4WKF5
GBM(T=153,N=1157)	Normal	8.9694	GTEX-RVPU-0011-R8A-SM-2TF74
GBM(T=153,N=1157)	Normal	10.0342	GTEX-12ZZY-0011-R5a-SM-5EGL9
GBM(T=153,N=1157)	Normal	11.1095	GTEX-RNOR-0011-R9A-SM-2TF52
GBM(T=153,N=1157)	Normal	10.8626	GTEX-NPJ8-1526-SM-26GMH
GBM(T=153,N=1157)	Normal	10.3797	GTEX-13VXU-0011-R6a-SM-5SI71
GBM(T=153,N=1157)	Normal	8.5582	GTEX-NPJ8-1526-SM-26GMY
GBM(T=153,N=1157)	Normal	9.6329	GTEX-12WSF-0011-R3a-SM-5DUW7
GBM(T=153,N=1157)	Normal	9.8696	GTEX-12WSD-0011-R7b-SM-5PNWE
GBM(T=153,N=1157)	Normal	10.6618	GTEX-14BIM-0011-R3b-SM-5S2RL
GBM(T=153,N=1157)	Normal	10.5892	GTEX-13G51-0011-R1a-SM-5LZYR
GBM(T=153,N=1157)	Normal	10.0404	GTEX-13FLW-0011-R1b-SM-5LZX2
GBM(T=153,N=1157)	Normal	10.4074	GTEX-13OW6-0011-R11a-SM-5L3H2
GBM(T=153,N=1157)	Normal	10.5217	GTEX-NPJ8-0011-R6a-SM-2HMKB
GBM(T=153,N=1157)	Normal	8.5623	GTEX-11ZVC-0011-R1b-SM-5BC6M
GBM(T=153,N=1157)	Normal	9.9431	GTEX-WWYW-3026-SM-3NB36
GBM(T=153,N=1157)	Normal	9.9625	GTEX-QMR6-0011-R8A-SM-32PKJ
GBM(T=153,N=1157)	Normal	11.1405	GTEX-13RTJ-0011-R9a-SM-5Q5AY
GBM(T=153,N=1157)	Normal	10.9006	GTEX-13NYS-0011-R1b-SM-5MR55
GBM(T=153,N=1157)	Normal	8.7649	GTEX-OHPN-0011-R8A-SM-33HBT
GBM(T=153,N=1157)	Normal	9.7028	GTEX-13O3Q-0011-R2b-SM-5KM3K
GBM(T=153,N=1157)	Normal	10.7137	GTEX-13X6K-0011-R6a-SM-5P9K6
GBM(T=153,N=1157)	Normal	9.5332	GTEX-Y8DK-0011-R1A-SM-4RGLO
GBM(T=153,N=1157)	Normal	9.9186	GTEX-131YS-0011-R11b-SM-5EGLM
GBM(T=153,N=1157)	Normal	10.2207	GTEX-X4XX-3026-SM-3NMB2
GBM(T=153,N=1157)	Normal	9.8258	GTEX-11ONC-3026-SM-5985W
GBM(T=153,N=1157)	Normal	10.5466	GTEX-13NZA-0011-R9b-SM-5MR5I
GBM(T=153,N=1157)	Normal	10.2021	GTEX-ZVZQ-0011-R3a-SM-57WC7
GBM(T=153,N=1157)	Normal	10.4111	GTEX-14BIN-0011-R9a-SM-5SI76
GBM(T=153,N=1157)	Normal	10.4735	GTEX-139TT-0011-R7b-SM-5J2MN
GBM(T=153,N=1157)	Normal	9.7391	GTEX-11OF3-0011-R11a-SM-57WCR
GBM(T=153,N=1157)	Normal	9.9362	GTEX-145MF-2726-SM-5O995
GBM(T=153,N=1157)	Normal	10.2621	GTEX-13G51-0011-R11b-SM-5J2NE
GBM(T=153,N=1157)	Normal	10.2516	GTEX-13O3Q-0011-R5b-SM-5P9H4
GBM(T=153,N=1157)	Normal	8.0812	GTEX-X4XY-0011-R10B-SM-46MWS
GBM(T=153,N=1157)	Normal	10.2691	GTEX-1313W-3126-SM-5LZUI
GBM(T=153,N=1157)	Normal	10.1218	GTEX-13FXS-0011-R11a-SM-5L3DM
GBM(T=153,N=1157)	Normal	10.4916	GTEX-13FHO-0011-R5b-SM-5LZZ3
GBM(T=153,N=1157)	Normal	9.7247	GTEX-1445S-0011-R7b-SM-5PNUG
GBM(T=153,N=1157)	Normal	9.9336	GTEX-RU72-0011-R6A-SM-2TF71
GBM(T=153,N=1157)	Normal	11.3644	GTEX-UTHO-0011-R10A-SM-3GIJQ
GBM(T=153,N=1157)	Normal	9.6571	GTEX-145MH-0011-R8a-SM-5PNUL
GBM(T=153,N=1157)	Normal	9.5781	GTEX-NPJ8-0011-R4a-SM-2HML3
GBM(T=153,N=1157)	Normal	11.1186	GTEX-ZYY3-3126-SM-5SI9L
GBM(T=153,N=1157)	Normal	10.2755	GTEX-139TT-0011-R11b-SM-5LZV1
GBM(T=153,N=1157)	Normal	10.2326	GTEX-145LU-0011-R11b-SM-5P9JX
GBM(T=153,N=1157)	Normal	9.7401	GTEX-13OW7-2926-SM-5MR3Z
GBM(T=153,N=1157)	Normal	9.2619	GTEX-12WSA-2926-SM-5EQ4D
GBM(T=153,N=1157)	Normal	10.201	GTEX-12WSD-0011-R4b-SM-5LZUA
GBM(T=153,N=1157)	Normal	10.1321	GTEX-13S7M-0011-R9a-SM-5O9DW
GBM(T=153,N=1157)	Normal	10.2851	GTEX-14ASI-0011-R6a-SM-5S2UZ
GBM(T=153,N=1157)	Normal	10.0213	GTEX-13OVL-0011-R5b-SM-5L3FU
GBM(T=153,N=1157)	Normal	9.8721	GTEX-1313W-0011-R7b-SM-5DUWL
GBM(T=153,N=1157)	Normal	9.8683	GTEX-144GL-0011-R6a-SM-5P9HW
GBM(T=153,N=1157)	Normal	10.3351	GTEX-R55F-1326-SM-2TF5F
GBM(T=153,N=1157)	Normal	8.2944	GTEX-1477Z-0011-R3b-SM-5PNX9
GBM(T=153,N=1157)	Normal	10.1179	GTEX-13X6I-0011-R8a-SM-5PNZF
GBM(T=153,N=1157)	Normal	9.7211	GTEX-12ZZX-2826-SM-5BC6K
GBM(T=153,N=1157)	Normal	11.1168	TCGA-06-0680-11
GBM(T=153,N=1157)	Normal	9.8565	GTEX-13X6J-0011-R5b-SM-5PNWT
GBM(T=153,N=1157)	Normal	9.5513	GTEX-NPJ8-0011-R1a-SM-5SI8B
GBM(T=153,N=1157)	Normal	10.8703	GTEX-XLM4-0011-R8A-SM-4AT44
GBM(T=153,N=1157)	Normal	11.4752	GTEX-139UW-0011-R9b-SM-5LZYT
GBM(T=153,N=1157)	Normal	10.5437	GTEX-13RTJ-0011-R1a-SM-5O9D9
GBM(T=153,N=1157)	Normal	10.343	GTEX-ZUA1-0011-R5b-SM-51MTG
GBM(T=153,N=1157)	Normal	10.0611	GTEX-11ZUS-2926-SM-5FQSL
GBM(T=153,N=1157)	Normal	10.2429	GTEX-117XS-3026-SM-5N9CA
GBM(T=153,N=1157)	Normal	10.8612	GTEX-13NYS-0011-R5a-SM-5MR4D
GBM(T=153,N=1157)	Normal	9.7606	GTEX-13OVJ-2726-SM-5IJG6
GBM(T=153,N=1157)	Normal	9.6785	GTEX-Z93S-0011-R5b-SM-4RGNI
GBM(T=153,N=1157)	Normal	9.6744	GTEX-QDT8-3026-SM-32PKB
GBM(T=153,N=1157)	Normal	10.8477	GTEX-NPJ8-0011-R3a-SM-2HMIW
GBM(T=153,N=1157)	Normal	9.1058	GTEX-13OVH-0011-R4a-SM-5KM3W
GBM(T=153,N=1157)	Normal	10.3798	GTEX-11ONC-2926-SM-5P9JM
GBM(T=153,N=1157)	Normal	10.3651	GTEX-WWYW-0011-R7A-SM-3NB3H
GBM(T=153,N=1157)	Normal	10.1239	GTEX-RNOR-2226-SM-2TF5O
GBM(T=153,N=1157)	Normal	9.8676	GTEX-WHSE-0011-R3A-SM-3P5ZM
GBM(T=153,N=1157)	Normal	10.5593	GTEX-131XH-0011-R6a-SM-5KM2G
GBM(T=153,N=1157)	Normal	10.5543	GTEX-12WS9-0011-R10a-SM-57WBV
GBM(T=153,N=1157)	Normal	9.9636	GTEX-131YS-0011-R10b-SM-5EQ5N
GBM(T=153,N=1157)	Normal	10.1452	GTEX-13VXU-0011-R3b-SM-5O9CU
GBM(T=153,N=1157)	Normal	8.8729	GTEX-OXRO-0011-R9A-SM-5S2W3
GBM(T=153,N=1157)	Normal	9.8726	GTEX-13X6J-0011-R3b-SM-5P9K5
GBM(T=153,N=1157)	Normal	9.9862	GTEX-11ONC-0011-R8b-SM-5NQ87
GBM(T=153,N=1157)	Normal	9.8687	GTEX-12126-0011-R11a-SM-5BC6X
GBM(T=153,N=1157)	Normal	9.1443	GTEX-RU72-0011-R7A-SM-2TF5U
GBM(T=153,N=1157)	Normal	10.2884	GTEX-11H98-0011-R11b-SM-5NQ6U
GBM(T=153,N=1157)	Normal	9.9228	GTEX-WZTO-0011-R11A-SM-4E3K9
GBM(T=153,N=1157)	Normal	9.9758	GTEX-14BIM-3126-SM-5Q5C7
GBM(T=153,N=1157)	Normal	10.4362	GTEX-ZAB4-0011-R3a-SM-4RGNQ
GBM(T=153,N=1157)	Normal	9.2136	GTEX-13OVL-0011-R8a-SM-5L3HH
GBM(T=153,N=1157)	Normal	11.2808	GTEX-14ABY-0011-R9a-SM-5PNZK
GBM(T=153,N=1157)	Normal	10.2867	GTEX-NL4W-0011-R8a-SM-2I3G4
GBM(T=153,N=1157)	Normal	9.5784	GTEX-11GSO-0011-R2a-SM-57WDF
GBM(T=153,N=1157)	Normal	9.3977	GTEX-NL3H-0011-R1a-SM-48TDJ
GBM(T=153,N=1157)	Normal	10.1389	GTEX-X261-0011-R10B-SM-4E3JT
GBM(T=153,N=1157)	Normal	8.8472	GTEX-11ZTS-0011-R3a-SM-5BC78
GBM(T=153,N=1157)	Normal	10.6052	GTEX-XLM4-0011-R6A-SM-4AT4B
GBM(T=153,N=1157)	Normal	9.3772	GTEX-12WSB-0011-R11b-SM-57WBJ
GBM(T=153,N=1157)	Normal	10.832	GTEX-N7MT-0011-R6a-SM-2I3G3
GBM(T=153,N=1157)	Normal	9.3643	GTEX-T5JC-2326-SM-32PMR
GBM(T=153,N=1157)	Normal	10.1063	GTEX-145MH-0011-R5a-SM-5P9JT
GBM(T=153,N=1157)	Normal	9.0005	GTEX-13NZ8-3026-SM-5L3D4
GBM(T=153,N=1157)	Normal	10.2276	GTEX-13OVH-3026-SM-5MR4N
GBM(T=153,N=1157)	Normal	9.9781	GTEX-YJ89-0011-R11a-SM-4SOKA
GBM(T=153,N=1157)	Normal	10.7961	GTEX-13N1W-0011-R10b-SM-5MR4H
GBM(T=153,N=1157)	Normal	8.9183	GTEX-145MI-3126-SM-5Q5CF
GBM(T=153,N=1157)	Normal	10.0406	GTEX-13OW8-0011-R10a-SM-5L3H6
GBM(T=153,N=1157)	Normal	9.1174	GTEX-13OW8-0011-R8a-SM-5L3G5
GBM(T=153,N=1157)	Normal	10.2875	GTEX-QVUS-0011-R8A-SM-3GAD7
GBM(T=153,N=1157)	Normal	10.1809	GTEX-P44H-0011-R4A-SM-2XCEW
GBM(T=153,N=1157)	Normal	9.7443	GTEX-RU72-0011-R2A-SM-2TF6O
GBM(T=153,N=1157)	Normal	10.4867	GTEX-X585-0011-R8A-SM-46MUX
GBM(T=153,N=1157)	Normal	10.4464	GTEX-145MH-0011-R3b-SM-5P9JQ
GBM(T=153,N=1157)	Normal	9.88	GTEX-11ZUS-0011-R8a-SM-5BC73
GBM(T=153,N=1157)	Normal	9.327	GTEX-NPJ8-2626-SM-2D7W2
GBM(T=153,N=1157)	Normal	10.3806	GTEX-YFC4-0011-R4a-SM-4RGLQ
GBM(T=153,N=1157)	Normal	9.5824	GTEX-13NZA-0011-R8b-SM-5KM2Q
GBM(T=153,N=1157)	Normal	10.0107	GTEX-Y8DK-0011-R5B-SM-4RTW6
GBM(T=153,N=1157)	Normal	9.5097	GTEX-11ZTS-0011-R1a-SM-5BC71
GBM(T=153,N=1157)	Normal	10.9849	GTEX-YJ89-0011-R9a-SM-4SOK7
GBM(T=153,N=1157)	Normal	8.6462	GTEX-139TU-0011-R5b-SM-5L3E1
GBM(T=153,N=1157)	Normal	9.7029	GTEX-NL3H-0011-R11A-SM-2I3E6
GBM(T=153,N=1157)	Normal	10.5004	GTEX-N7MS-0011-R2a-SM-2HML6
GBM(T=153,N=1157)	Normal	8.9283	GTEX-13FTY-0011-R1a-SM-5LZXE
GBM(T=153,N=1157)	Normal	10.2018	GTEX-12WSF-0011-R4b-SM-5HL88
GBM(T=153,N=1157)	Normal	9.8774	GTEX-11ZTS-0011-R2b-SM-5BC75
GBM(T=153,N=1157)	Normal	9.44	GTEX-T5JC-0011-R11A-SM-32PMB
GBM(T=153,N=1157)	Normal	10.1153	GTEX-1399T-3026-SM-5KLZC
GBM(T=153,N=1157)	Normal	9.6912	GTEX-12WS9-0011-R2a-SM-5CVNE
GBM(T=153,N=1157)	Normal	9.2108	GTEX-139T8-0011-R1a-SM-5HL75
GBM(T=153,N=1157)	Normal	9.6964	GTEX-X4XX-0011-R4B-SM-46MWL
GBM(T=153,N=1157)	Normal	6.595	GTEX-NPJ8-2626-SM-26GMZ
GBM(T=153,N=1157)	Normal	10.3117	GTEX-T5JC-2426-SM-3NMDB
GBM(T=153,N=1157)	Normal	9.8835	GTEX-11ZUS-0011-R11b-SM-5BC7B
GBM(T=153,N=1157)	Normal	9.665	GTEX-13RTJ-3126-SM-5S2Q4
GBM(T=153,N=1157)	Normal	10.5002	GTEX-13CZV-0011-R9a-SM-5LZXT
GBM(T=153,N=1157)	Normal	10.1246	GTEX-13CZV-0011-R5a-SM-5K7XA
GBM(T=153,N=1157)	Normal	10.3753	GTEX-13OW6-0011-R5a-SM-5O9BK
GBM(T=153,N=1157)	Normal	10.0098	GTEX-12WSM-0011-R6b-SM-5EQ6N
GBM(T=153,N=1157)	Normal	10.6474	GTEX-13N1W-0011-R5b-SM-5MR5Q
GBM(T=153,N=1157)	Normal	10.2089	GTEX-ZZPT-3026-SM-5GZXH
GBM(T=153,N=1157)	Normal	10.0067	GTEX-12ZZY-0011-R6b-SM-5EGLA
GBM(T=153,N=1157)	Normal	9.0736	GTEX-145MI-0011-R4b-SM-5PNZH
GBM(T=153,N=1157)	Normal	9.7752	GTEX-13QIC-0011-R11b-SM-5O9BU
GBM(T=153,N=1157)	Normal	9.8456	GTEX-WVLH-0011-R1A-SM-4MVOK
GBM(T=153,N=1157)	Normal	10.2724	GTEX-13OVJ-0011-R5a-SM-5P9H7
GBM(T=153,N=1157)	Normal	9.7523	GTEX-11GSP-3226-SM-5986O
GBM(T=153,N=1157)	Normal	11.2157	GTEX-13NYS-0011-R8a-SM-5MR5H
GBM(T=153,N=1157)	Normal	10.3379	GTEX-13OW6-3026-SM-5J2MI
GBM(T=153,N=1157)	Normal	9.2199	GTEX-ZE7O-0011-R7a-SM-57WCU
GBM(T=153,N=1157)	Normal	9.8903	GTEX-ZUA1-0011-R3a-SM-4YCEE
GBM(T=153,N=1157)	Normal	10.2042	GTEX-XMD1-0011-R6A-SM-4AT5K
GBM(T=153,N=1157)	Normal	10.9488	GTEX-13X6K-0011-R10a-SM-5P9JR
GBM(T=153,N=1157)	Normal	8.9968	GTEX-ZF28-0011-R1a-SM-4WWD1
GBM(T=153,N=1157)	Normal	9.8596	GTEX-ZF28-0011-R6a-SM-4WKHI
GBM(T=153,N=1157)	Normal	10.1167	GTEX-131XH-0011-R2b-SM-5DUVY
GBM(T=153,N=1157)	Normal	9.9227	GTEX-13RTJ-0011-R11a-SM-5O9CK
GBM(T=153,N=1157)	Normal	9.788	GTEX-13OW5-0011-R4b-SM-5L3HS
GBM(T=153,N=1157)	Normal	10.0226	GTEX-RVPV-0011-R5A-SM-2TF69
GBM(T=153,N=1157)	Normal	10.2132	GTEX-12WSF-0011-R7b-SM-5HL99
GBM(T=153,N=1157)	Normal	10.3024	GTEX-WZTO-0011-R1B-SM-3NMAR
GBM(T=153,N=1157)	Normal	9.9741	GTEX-WL46-0011-R1A-SM-3LK6M
GBM(T=153,N=1157)	Normal	9.5631	GTEX-UTHO-2926-SM-3P5Z9
GBM(T=153,N=1157)	Normal	10.913	GTEX-12WSE-0011-R1b-SM-5GU4V
GBM(T=153,N=1157)	Normal	9.9679	GTEX-ZE9C-0011-R6a-SM-4WWCW
GBM(T=153,N=1157)	Normal	11.859	GTEX-144GL-0011-R1a-SM-5PNZ5
GBM(T=153,N=1157)	Normal	10.0881	GTEX-13O3Q-0011-R8b-SM-5KM2J
GBM(T=153,N=1157)	Normal	9.9619	GTEX-PWO3-0011-R2A-SM-2S1OX
GBM(T=153,N=1157)	Normal	10.0575	GTEX-12ZZY-2926-SM-5DUXO
GBM(T=153,N=1157)	Normal	9.8364	GTEX-11OF3-3126-SM-5GU5E
GBM(T=153,N=1157)	Normal	9.9147	GTEX-Z93S-0011-R6b-SM-4RGNJ
GBM(T=153,N=1157)	Normal	9.953	GTEX-139UC-0011-R11a-SM-5KM3J
GBM(T=153,N=1157)	Normal	9.8974	GTEX-13G51-0011-R2b-SM-5LZXS
GBM(T=153,N=1157)	Normal	9.6648	GTEX-YJ89-0011-R6a-SM-4V6GN
GBM(T=153,N=1157)	Normal	10.1985	GTEX-ZDXO-0011-R11a-SM-4WWD9
GBM(T=153,N=1157)	Normal	11.1979	GTEX-14BIL-0011-R9a-SM-5SI7A
GBM(T=153,N=1157)	Normal	9.9579	GTEX-Z93S-0011-R2a-SM-4RGNG
GBM(T=153,N=1157)	Normal	10.127	GTEX-12ZZZ-0011-R5a-SM-5EQ4M
GBM(T=153,N=1157)	Normal	9.9734	GTEX-13OW8-0011-R7a-SM-5L3FP
GBM(T=153,N=1157)	Normal	9.7437	GTEX-13FHP-0011-R6b-SM-5LZY6
GBM(T=153,N=1157)	Normal	10.0837	GTEX-13S7M-0011-R11b-SM-5P9HU
GBM(T=153,N=1157)	Normal	10.1311	GTEX-TSE9-3026-SM-3DB76
GBM(T=153,N=1157)	Normal	10.1942	GTEX-12WSC-3026-SM-5GCNF
GBM(T=153,N=1157)	Normal	10.2403	GTEX-QVUS-0011-R4A-SM-3GAE7
GBM(T=153,N=1157)	Normal	8.4286	GTEX-11UD1-0011-R5b-SM-5P9FP
GBM(T=153,N=1157)	Normal	10.3375	GTEX-13FLW-1426-SM-5K7YE
GBM(T=153,N=1157)	Normal	9.9294	GTEX-13JVG-0011-R7b-SM-5MR3Q
GBM(T=153,N=1157)	Normal	10.2006	GTEX-145MH-0011-R7a-SM-5PNWH
GBM(T=153,N=1157)	Normal	8.0564	GTEX-139TS-0011-R7a-SM-5K7X7
GBM(T=153,N=1157)	Normal	8.8304	GTEX-ZVZQ-0011-R1a-SM-57WBU
GBM(T=153,N=1157)	Normal	10.4279	GTEX-QMR6-0011-R10A-SM-32PKO
GBM(T=153,N=1157)	Normal	10.0756	GTEX-WL46-0011-R11A-SM-3MJFT
GBM(T=153,N=1157)	Normal	9.9344	GTEX-12WSD-0011-R6b-SM-5P9JU
GBM(T=153,N=1157)	Normal	9.6663	GTEX-13X6J-0011-R4b-SM-5P9K4
GBM(T=153,N=1157)	Normal	9.7564	GTEX-11GSP-0011-R11b-SM-5NQ7V
GBM(T=153,N=1157)	Normal	11.4307	GTEX-X4EP-0011-R4B-SM-3P627
GBM(T=153,N=1157)	Normal	10.4994	GTEX-WVLH-0011-R10A-SM-3MJFM
GBM(T=153,N=1157)	Normal	11.2985	GTEX-Q2AG-0011-R1A-SM-2HMJI
GBM(T=153,N=1157)	Normal	9.9477	GTEX-X261-3126-SM-4PQZC
GBM(T=153,N=1157)	Normal	9.7987	GTEX-Z93S-2926-SM-57WB9
GBM(T=153,N=1157)	Normal	10.4223	GTEX-13OVJ-0011-R6b-SM-5L3GH
GBM(T=153,N=1157)	Normal	8.782	GTEX-13IVO-0011-R10a-SM-5LZY3
GBM(T=153,N=1157)	Normal	9.7663	GTEX-11DZ1-2926-SM-5A5KI
GBM(T=153,N=1157)	Normal	10.1712	GTEX-13X6I-0011-R7b-SM-5PNWP
GBM(T=153,N=1157)	Normal	10.2588	GTEX-RVPU-0011-R9A-SM-3NM8E
GBM(T=153,N=1157)	Normal	8.8197	GTEX-13NZA-0011-R1b-SM-5LUAF
GBM(T=153,N=1157)	Normal	8.0388	GTEX-13NZA-0011-R5b-SM-5KM4K
GBM(T=153,N=1157)	Normal	9.99	GTEX-13OVH-2926-SM-5IJFH
GBM(T=153,N=1157)	Normal	11.2552	GTEX-P44H-0011-R1A-SM-3NM8J
GBM(T=153,N=1157)	Normal	9.4333	GTEX-13CIG-0011-R5b-SM-5L3F2
GBM(T=153,N=1157)	Normal	9.8218	GTEX-13OW5-0011-R11b-SM-5L3GG
GBM(T=153,N=1157)	Normal	9.8679	GTEX-13JVG-0011-R6a-SM-5MR3E
GBM(T=153,N=1157)	Normal	9.7326	GTEX-11ZU8-0011-R3a-SM-5BC6U
GBM(T=153,N=1157)	Normal	10.7689	GTEX-132Q8-0011-R2b-SM-5EQ5Z
GBM(T=153,N=1157)	Normal	9.829	GTEX-YFC4-3026-SM-5IFJK
GBM(T=153,N=1157)	Normal	9.9567	GTEX-145MH-2926-SM-5Q5D2
GBM(T=153,N=1157)	Normal	10.006	GTEX-13JUV-0011-R6b-SM-5LZYG
GBM(T=153,N=1157)	Normal	10.53	GTEX-T6MN-0011-R5A-SM-32QPD
GBM(T=153,N=1157)	Normal	10.3157	GTEX-139TT-0011-R3b-SM-5K7VL
GBM(T=153,N=1157)	Normal	9.9371	GTEX-13CF2-0011-R11b-SM-5LZXO
GBM(T=153,N=1157)	Normal	9.9324	GTEX-144GL-3026-SM-5Q5CW
GBM(T=153,N=1157)	Normal	10.0219	GTEX-QDT8-2926-SM-32PKC
GBM(T=153,N=1157)	Normal	10.2271	GTEX-11NV4-0011-R7a-SM-57WDH
GBM(T=153,N=1157)	Normal	11.0631	GTEX-14ASI-0011-R1b-SM-5S2TY
GBM(T=153,N=1157)	Normal	9.8544	GTEX-ZAB4-0011-R11a-SM-4SOKI
GBM(T=153,N=1157)	Normal	9.7769	GTEX-WZTO-2826-SM-3NM8P
GBM(T=153,N=1157)	Normal	10.2007	GTEX-XLM4-0011-R2B-SM-4AT5Z
GBM(T=153,N=1157)	Normal	10.7618	GTEX-QDT8-0011-R9A-SM-32PKH
GBM(T=153,N=1157)	Normal	9.8188	GTEX-ZYFD-2926-SM-5GID9
GBM(T=153,N=1157)	Normal	10.9285	GTEX-X585-0011-R4B-SM-46MVH
GBM(T=153,N=1157)	Normal	10.3667	GTEX-QMR6-0011-R6A-SM-32PKP
GBM(T=153,N=1157)	Normal	10.2122	GTEX-13112-0011-R1b-SM-5HL7K
GBM(T=153,N=1157)	Normal	9.8578	GTEX-Z93S-0011-R3b-SM-4RGNH
GBM(T=153,N=1157)	Normal	10.3133	GTEX-T5JC-0011-R10A-SM-32PM2
GBM(T=153,N=1157)	Normal	10.8118	GTEX-X585-0011-R2B-SM-46MVF
GBM(T=153,N=1157)	Normal	10.3221	GTEX-WL46-0011-R3A-SM-3TW8E
GBM(T=153,N=1157)	Normal	10.4951	GTEX-13X6I-0011-R1b-SM-5PNZC
GBM(T=153,N=1157)	Normal	9.9133	GTEX-R55E-0011-R5A-SM-2TC5N
GBM(T=153,N=1157)	Normal	10.2341	GTEX-WVLH-3026-SM-3MJG9
GBM(T=153,N=1157)	Normal	9.8549	GTEX-13OW5-0011-R5b-SM-5L3FR
GBM(T=153,N=1157)	Normal	10.0703	GTEX-Y8DK-0826-SM-4TT3T
GBM(T=153,N=1157)	Normal	9.8868	GTEX-ZUA1-0011-R11b-SM-51MTI
GBM(T=153,N=1157)	Normal	8.8775	GTEX-13CF2-0011-R1a-SM-5LZY1
GBM(T=153,N=1157)	Normal	9.5682	GTEX-12WSH-3126-SM-5LZW8
GBM(T=153,N=1157)	Normal	9.862	GTEX-12696-3026-SM-5FQTU
GBM(T=153,N=1157)	Normal	9.8506	GTEX-WL46-0011-R6A-SM-3LK6X
GBM(T=153,N=1157)	Normal	11.7064	GTEX-139UC-0011-R9a-SM-5K7W7
GBM(T=153,N=1157)	Normal	10.3304	GTEX-N7MS-0011-R10A-SM-2HMJK
GBM(T=153,N=1157)	Normal	9.9347	GTEX-13SLX-0011-R11b-SM-5O9C8
GBM(T=153,N=1157)	Normal	9.8012	GTEX-147GR-0011-R2b-SM-5S2RQ
GBM(T=153,N=1157)	Normal	10.4224	GTEX-145MG-3026-SM-5RQJA
GBM(T=153,N=1157)	Normal	10.3059	GTEX-13O3O-0011-R11b-SM-5KM4G
GBM(T=153,N=1157)	Normal	9.9489	GTEX-YFC4-0011-R5a-SM-4RGLR
GBM(T=153,N=1157)	Normal	10.7314	GTEX-13PVQ-0011-R9b-SM-5LU3B
GBM(T=153,N=1157)	Normal	8.8646	GTEX-12WSD-0011-R2a-SM-5LZWB
GBM(T=153,N=1157)	Normal	9.5092	GTEX-12WSB-0011-R1b-SM-5P9EY
GBM(T=153,N=1157)	Normal	8.5182	GTEX-12ZZW-0011-R4a-SM-5DUX9
GBM(T=153,N=1157)	Normal	10.0735	GTEX-ZE7O-0011-R5a-SM-57WBO
GBM(T=153,N=1157)	Normal	10.264	GTEX-WZTO-0011-R3B-SM-3NMC6
GBM(T=153,N=1157)	Normal	10.1812	GTEX-13VXU-0011-R4b-SM-5O9CI
GBM(T=153,N=1157)	Normal	9.0835	GTEX-11EQ8-2826-SM-5N9C1
GBM(T=153,N=1157)	Normal	9.789	GTEX-QVUS-2926-SM-3GIJB
GBM(T=153,N=1157)	Normal	10.6614	GTEX-P44H-0011-R3A-SM-2XCEQ
GBM(T=153,N=1157)	Normal	10.3557	GTEX-WVLH-0011-R4A-SM-3MJFS
GBM(T=153,N=1157)	Normal	10.1301	GTEX-XOTO-3026-SM-4B65M
GBM(T=153,N=1157)	Normal	9.8556	GTEX-13SLW-0011-R3b-SM-5SI6Y
GBM(T=153,N=1157)	Normal	10.0475	GTEX-13JVG-0011-R5a-SM-5MR4O
GBM(T=153,N=1157)	Normal	10.1648	GTEX-111FC-3126-SM-5GZZ2
GBM(T=153,N=1157)	Normal	9.771	GTEX-1117F-3226-SM-5N9CT
GBM(T=153,N=1157)	Normal	8.6955	GTEX-13JUV-0011-R7b-SM-5LZZG
GBM(T=153,N=1157)	Normal	8.525	GTEX-145MI-0011-R5a-SM-5Q5B4
GBM(T=153,N=1157)	Normal	10.0884	GTEX-13JVG-3226-SM-5IJGJ
GBM(T=153,N=1157)	Normal	9.7804	GTEX-WHSE-0011-R11A-SM-3P5YY
GBM(T=153,N=1157)	Normal	9.9329	GTEX-13JVG-0011-R8a-SM-5KM3E
GBM(T=153,N=1157)	Normal	10.8709	GTEX-QDT8-0011-R9A-SM-5SI8J
GBM(T=153,N=1157)	Normal	9.6464	GTEX-13OW5-0011-R6b-SM-5O9BW
GBM(T=153,N=1157)	Normal	8.9641	GTEX-OXRO-0011-R9A-SM-3NB1X
GBM(T=153,N=1157)	Normal	10.3184	GTEX-RNOR-2326-SM-2TF4I
GBM(T=153,N=1157)	Normal	10.0515	GTEX-WL46-2826-SM-3LK81
GBM(T=153,N=1157)	Normal	9.1959	GTEX-YJ89-0011-R1a-SM-4RGLS
GBM(T=153,N=1157)	Normal	10.1371	GTEX-13NYB-0011-R6b-SM-5MR51
GBM(T=153,N=1157)	Normal	8.9091	GTEX-11WQK-0011-R8a-SM-5BC7C
GBM(T=153,N=1157)	Normal	10.2479	GTEX-WL46-0011-R2A-SM-3LK6O
GBM(T=153,N=1157)	Normal	10.1314	GTEX-RU72-0011-R8A-SM-2TF61
GBM(T=153,N=1157)	Normal	9.9699	GTEX-13N2G-0011-R11a-SM-5MR3F
GBM(T=153,N=1157)	Normal	9.6654	GTEX-ZVZQ-0011-R6b-SM-57WAY
GBM(T=153,N=1157)	Normal	8.8932	GTEX-ZVT3-0011-R5a-SM-51MSI
GBM(T=153,N=1157)	Normal	9.8734	GTEX-12ZZZ-3126-SM-5LZU6
GBM(T=153,N=1157)	Normal	7.8929	GTEX-RVPU-0011-R4A-SM-5SI8K
GBM(T=153,N=1157)	Normal	9.426	GTEX-13NZA-0011-R10b-SM-5KM54
GBM(T=153,N=1157)	Normal	10.1921	GTEX-XMD1-0011-R5A-SM-4AT47
GBM(T=153,N=1157)	Normal	10.1566	GTEX-14ABY-0011-R6a-SM-5PNWR
GBM(T=153,N=1157)	Normal	10.643	GTEX-WWYW-0011-R10A-SM-3NB35
GBM(T=153,N=1157)	Normal	9.846	GTEX-T6MN-0011-R2A-SM-32QOW
GBM(T=153,N=1157)	Normal	10.1078	GTEX-NL4W-0011-R11A-SM-2I3DW
GBM(T=153,N=1157)	Normal	9.6536	GTEX-1313W-0011-R3a-SM-5EGLI
GBM(T=153,N=1157)	Normal	10.0901	GTEX-13VXU-0011-R5a-SM-5O9D7
GBM(T=153,N=1157)	Normal	10.4134	GTEX-12WSD-0011-R1b-SM-5LZVY
GBM(T=153,N=1157)	Normal	10.6402	GTEX-P44H-0011-R3A-SM-5SI8A
GBM(T=153,N=1157)	Normal	9.9151	GTEX-TSE9-0011-R10A-SM-3DB7O
GBM(T=153,N=1157)	Normal	9.3108	GTEX-1445S-0011-R6b-SM-5PNUF
GBM(T=153,N=1157)	Normal	9.1369	GTEX-ZV68-0011-R2a-SM-4YCDK
GBM(T=153,N=1157)	Normal	9.9449	GTEX-XLM4-0011-R9A-SM-4AT45
GBM(T=153,N=1157)	Normal	10.34	GTEX-13JUV-0011-R11a-SM-5LZYH
GBM(T=153,N=1157)	Normal	8.3642	GTEX-S7PM-0011-R5A-SM-3NM8G
GBM(T=153,N=1157)	Normal	11.4322	GTEX-13FXS-0011-R1a-SM-5K7U6
GBM(T=153,N=1157)	Normal	10.048	GTEX-144GL-0011-R11b-SM-5P9F6
GBM(T=153,N=1157)	Normal	10.0184	GTEX-X4XX-0011-R5A-SM-46MWN
GBM(T=153,N=1157)	Normal	11.2606	GTEX-145LU-0011-R9b-SM-5SI66
GBM(T=153,N=1157)	Normal	10.0465	GTEX-13OW6-0011-R2a-SM-5L3HG
GBM(T=153,N=1157)	Normal	10.2167	GTEX-14DAQ-3026-SM-5S2QZ
GBM(T=153,N=1157)	Normal	10.2449	GTEX-13FHO-0011-R1b-SM-5KLZG
GBM(T=153,N=1157)	Normal	10.4779	GTEX-13N1W-0011-R4a-SM-5MR52
GBM(T=153,N=1157)	Normal	11.7149	GTEX-X4EP-0011-R1A-SM-3P624
GBM(T=153,N=1157)	Normal	8.9847	GTEX-12WS9-0011-R4b-SM-5P9EU
GBM(T=153,N=1157)	Normal	10.8603	GTEX-13RTJ-0011-R10b-SM-5O9CW
GBM(T=153,N=1157)	Normal	9.8013	GTEX-13S7M-0011-R6b-SM-5O9D8
GBM(T=153,N=1157)	Normal	10.4532	GTEX-13O3O-0011-R6b-SM-5P9GY
GBM(T=153,N=1157)	Normal	10.6028	GTEX-12WSH-0011-R9b-SM-5LZUG
GBM(T=153,N=1157)	Normal	10.1417	GTEX-12126-1026-SM-5P9JJ
GBM(T=153,N=1157)	Normal	10.2738	GTEX-WWYW-3126-SM-3NB39
GBM(T=153,N=1157)	Normal	8.7213	GTEX-13CF2-0011-R5a-SM-5LZWS
GBM(T=153,N=1157)	Normal	10.1608	GTEX-13VXU-2926-SM-5LU5C
GBM(T=153,N=1157)	Normal	10.1461	GTEX-ZAB4-0011-R8b-SM-4SOKF
GBM(T=153,N=1157)	Normal	10.0507	GTEX-13NYB-3026-SM-5IJD7
GBM(T=153,N=1157)	Normal	10.9242	GTEX-13CIG-0011-R8b-SM-5LZX5
GBM(T=153,N=1157)	Normal	10.2779	GTEX-UTHO-0011-R5A-SM-3GIJD
GBM(T=153,N=1157)	Normal	9.7895	GTEX-13O3O-0011-R8b-SM-5LUAL
GBM(T=153,N=1157)	Normal	10.4522	GTEX-X4XX-0011-R3B-SM-46MWK
GBM(T=153,N=1157)	Normal	10.7582	GTEX-NPJ7-0011-R2a-SM-2I3GF
GBM(T=153,N=1157)	Normal	10.033	GTEX-ZE9C-0011-R3a-SM-4WKGT
GBM(T=153,N=1157)	Normal	8.9064	GTEX-13QJC-0011-R8b-SM-5S2U6
GBM(T=153,N=1157)	Normal	9.5987	GTEX-12WS9-0011-R3a-SM-5CVNF
GBM(T=153,N=1157)	Normal	9.7719	GTEX-ZUA1-0011-R6b-SM-4YCDD
GBM(T=153,N=1157)	Normal	10.2131	GTEX-13PVQ-0011-R7a-SM-5L3G3
GBM(T=153,N=1157)	Normal	10.5979	GTEX-13NYS-0011-R3b-SM-5MR41
GBM(T=153,N=1157)	Normal	10.3798	GTEX-13X6K-0011-R7b-SM-5P9K7
GBM(T=153,N=1157)	Normal	10.2826	GTEX-1399T-0011-R5b-SM-5IJDK
GBM(T=153,N=1157)	Normal	10.1967	GTEX-145MH-3026-SM-5Q5DZ
GBM(T=153,N=1157)	Normal	10.1482	GTEX-Y8DK-0011-R10A-SM-4SOK1
GBM(T=153,N=1157)	Normal	9.1981	GTEX-13OW8-0011-R1a-SM-5L3HI
GBM(T=153,N=1157)	Normal	8.8873	GTEX-14753-0011-R6b-SM-5S2UD
GBM(T=153,N=1157)	Normal	10.7887	GTEX-13X6K-0011-R5b-SM-5PNUE
GBM(T=153,N=1157)	Normal	8.5669	GTEX-NL3H-0011-R7a-SM-2I3G5
GBM(T=153,N=1157)	Normal	9.7179	GTEX-ZDXO-0011-R5a-SM-4WKG5
GBM(T=153,N=1157)	Normal	11.3731	GTEX-X4EP-0011-R3A-SM-3P626
GBM(T=153,N=1157)	Normal	10.7015	GTEX-13N2G-0011-R3b-SM-5MR5G
GBM(T=153,N=1157)	Normal	9.8107	GTEX-T2IS-3026-SM-32QPM
GBM(T=153,N=1157)	Normal	10.3594	GTEX-14BIN-0011-R6a-SM-5S2RH
GBM(T=153,N=1157)	Normal	10.0005	GTEX-13OVH-0011-R3a-SM-5KM49
GBM(T=153,N=1157)	Normal	9.5955	GTEX-P44G-0011-R4A-SM-2I3FB
GBM(T=153,N=1157)	Normal	7.79	GTEX-13PDP-0011-R6b-SM-5O9D5
GBM(T=153,N=1157)	Normal	9.74	GTEX-NPJ8-0011-R1a-SM-2HMLC
GBM(T=153,N=1157)	Normal	10.0576	GTEX-N7MS-0011-R7a-SM-2HMKN
GBM(T=153,N=1157)	Normal	8.8576	GTEX-13SLW-0011-R2b-SM-5O9C6
GBM(T=153,N=1157)	Normal	9.8015	GTEX-ZAJG-3026-SM-5HL92
GBM(T=153,N=1157)	Normal	10.3365	GTEX-WHSE-0011-R5A-SM-3P5ZO
GBM(T=153,N=1157)	Normal	10.8626	GTEX-11ZUS-0011-R9b-SM-5BC76
GBM(T=153,N=1157)	Normal	10.0982	GTEX-RU72-2926-SM-2TF66
GBM(T=153,N=1157)	Normal	10.3515	GTEX-Q2AG-0011-R6A-SM-2HML7
GBM(T=153,N=1157)	Normal	9.4061	GTEX-11EI6-2926-SM-5985U
GBM(T=153,N=1157)	Normal	10.2606	GTEX-R55F-0011-R5A-SM-2TF5L
GBM(T=153,N=1157)	Normal	10.1869	GTEX-13FXS-0011-R10a-SM-5J2MA
GBM(T=153,N=1157)	Normal	10.2135	GTEX-13O3Q-0011-R4a-SM-5P9H2
GBM(T=153,N=1157)	Normal	9.7876	GTEX-132Q8-2926-SM-5IFFP
GBM(T=153,N=1157)	Normal	9.4181	GTEX-NL3H-0011-R5a-SM-2I3GB
GBM(T=153,N=1157)	Normal	10.0036	GTEX-1399T-0011-R11a-SM-5J2O1
GBM(T=153,N=1157)	Normal	10.0181	GTEX-ZAB4-2926-SM-57WCV
GBM(T=153,N=1157)	Normal	11.3452	GTEX-13N1W-0011-R9b-SM-5MR4R
GBM(T=153,N=1157)	Normal	10.6201	GTEX-13OVL-0011-R9a-SM-5P9GX
GBM(T=153,N=1157)	Normal	10.3707	GTEX-13FXS-0011-R8a-SM-5J1MN
GBM(T=153,N=1157)	Normal	10.8055	GTEX-ZAB4-0011-R9a-SM-4SOKG
GBM(T=153,N=1157)	Normal	10.0046	GTEX-S7SE-0011-R2A-SM-2XCDC
GBM(T=153,N=1157)	Normal	11.0583	GTEX-139TT-0011-R1a-SM-5LZVD
GBM(T=153,N=1157)	Normal	10.8429	GTEX-12696-2926-SM-5FQTG
GBM(T=153,N=1157)	Normal	10.7028	GTEX-N7MT-0011-R10A-SM-2I3E1
GBM(T=153,N=1157)	Normal	11.1396	GTEX-13NYS-0011-R10a-SM-5MR4S
GBM(T=153,N=1157)	Normal	10.1666	GTEX-11NV4-0011-R5a-SM-5NQ88
GBM(T=153,N=1157)	Normal	9.9386	GTEX-13CF2-0011-R3b-SM-5LZZ6
GBM(T=153,N=1157)	Normal	9.7717	GTEX-ZVZQ-0011-R4b-SM-57WCZ
GBM(T=153,N=1157)	Normal	9.8744	GTEX-13RTJ-0011-R4b-SM-5PNX1
GBM(T=153,N=1157)	Normal	10.0673	GTEX-13NYS-0011-R11b-SM-5MR4P
GBM(T=153,N=1157)	Normal	10.5606	GTEX-T6MN-0011-R10A-SM-32QP7
GBM(T=153,N=1157)	Normal	8.8553	GTEX-NPJ8-0011-R1a-SM-33HCB
GBM(T=153,N=1157)	Normal	9.2503	GTEX-13SLW-0011-R4b-SM-5S2W2
GBM(T=153,N=1157)	Normal	10.1811	GTEX-PVOW-2526-SM-2XCF7
GBM(T=153,N=1157)	Normal	9.8292	GTEX-OHPN-0011-R10A-SM-5S2U3
GBM(T=153,N=1157)	Normal	8.7552	GTEX-13FHP-0011-R5b-SM-5LZY2
GBM(T=153,N=1157)	Normal	9.6941	GTEX-139T8-0011-R3b-SM-5HL4R
GBM(T=153,N=1157)	Normal	10.0552	GTEX-ZE7O-0011-R11a-SM-57WBC
GBM(T=153,N=1157)	Normal	10.4877	GTEX-N7MT-0011-R11A-SM-2I3DZ
GBM(T=153,N=1157)	Normal	10.1602	GTEX-NL4W-0011-R5a-SM-2I3GD
GBM(T=153,N=1157)	Normal	10.1693	GTEX-147GR-0011-R10b-SM-5S2UM
GBM(T=153,N=1157)	Normal	9.0425	GTEX-ZVZQ-0011-R8a-SM-51MR5
GBM(T=153,N=1157)	Normal	9.4598	GTEX-13CIG-0011-R3b-SM-5K7XF
GBM(T=153,N=1157)	Normal	10.3013	GTEX-13SLX-0011-R5a-SM-5O9BV
GBM(T=153,N=1157)	Normal	9.2764	GTEX-13PVQ-0011-R5b-SM-5O9DI
GBM(T=153,N=1157)	Normal	9.5668	GTEX-RU72-0011-R11A-SM-5SI8G
GBM(T=153,N=1157)	Normal	10.1296	GTEX-S7SE-0011-R6A-SM-2XCD9
GBM(T=153,N=1157)	Normal	8.9071	GTEX-12WSA-0011-R4a-SM-57WB7
GBM(T=153,N=1157)	Normal	10.1774	GTEX-12WSH-0011-R1a-SM-5GU5V
GBM(T=153,N=1157)	Normal	8.7944	GTEX-145MI-0011-R11a-SM-5P9JZ
GBM(T=153,N=1157)	Normal	10.3873	GTEX-12WSF-0011-R5a-SM-5HL8K
GBM(T=153,N=1157)	Normal	9.9899	GTEX-PVOW-0011-R3A-SM-32PKX
GBM(T=153,N=1157)	Normal	10.5479	GTEX-145LS-3126-SM-5Q5BY
GBM(T=153,N=1157)	Normal	10.5068	GTEX-QVJO-0011-R6A-SM-2S1QN
GBM(T=153,N=1157)	Normal	10.1823	GTEX-145LS-0011-R8b-SM-5PNXA
GBM(T=153,N=1157)	Normal	9.7069	GTEX-13OW8-2926-SM-5L3FV
GBM(T=153,N=1157)	Normal	7.8522	GTEX-ZVT3-0011-R7a-SM-57WCO
GBM(T=153,N=1157)	Normal	10.2062	GTEX-QMR6-0011-R4A-SM-32PKU
GBM(T=153,N=1157)	Normal	10.808	GTEX-P44H-0011-R6A-SM-2XCF3
GBM(T=153,N=1157)	Normal	9.7961	GTEX-P44G-0011-R7A-SM-2I3F9
GBM(T=153,N=1157)	Normal	10.6816	GTEX-R55F-0011-R6A-SM-2TF4L
GBM(T=153,N=1157)	Normal	9.4647	GTEX-YJ89-0011-R8b-SM-4SOK8
GBM(T=153,N=1157)	Normal	10.2339	GTEX-TSE9-0011-R1A-SM-3DB7E
GBM(T=153,N=1157)	Normal	9.3898	GTEX-12ZZW-0011-R6a-SM-5DUVZ
GBM(T=153,N=1157)	Normal	11.1849	GTEX-N7MS-0011-R1a-SM-2HMJG
GBM(T=153,N=1157)	Normal	10.5495	GTEX-Q2AG-0011-R3A-SM-2HMJ9
GBM(T=153,N=1157)	Normal	-9.9658	GTEX-T6MN-0011-R6A-SM-5CHQD
GBM(T=153,N=1157)	Normal	9.5269	GTEX-12WSB-3026-SM-59HKM
GBM(T=153,N=1157)	Normal	9.7476	GTEX-Z93S-2826-SM-57WBL
GBM(T=153,N=1157)	Normal	10.1471	GTEX-ZE9C-3026-SM-4WKHB
GBM(T=153,N=1157)	Normal	9.454	GTEX-ZF28-0011-R3a-SM-4WWDA
GBM(T=153,N=1157)	Normal	10.0685	GTEX-13SLX-0011-R6a-SM-5PNX4
GBM(T=153,N=1157)	Normal	10.5939	GTEX-13N1W-0011-R3a-SM-5MR5E
GBM(T=153,N=1157)	Normal	10.4122	GTEX-XOTO-0011-R3A-SM-4B64W
GBM(T=153,N=1157)	Normal	9.0119	GTEX-ZV68-0011-R10a-SM-51MT7
GBM(T=153,N=1157)	Normal	9.5259	GTEX-13SLX-0011-R4a-SM-5O9BJ
GBM(T=153,N=1157)	Normal	10.0588	GTEX-147F4-0011-R10b-SM-5S2WC
GBM(T=153,N=1157)	Normal	9.6942	GTEX-WZTO-0011-R7B-SM-4E3IS
GBM(T=153,N=1157)	Normal	10.6163	GTEX-WHSE-3026-SM-3P5ZH
GBM(T=153,N=1157)	Normal	10.0642	GTEX-WZTO-0011-R10B-SM-4E3KB
GBM(T=153,N=1157)	Normal	9.8698	GTEX-145MI-0011-R10a-SM-5PNZD
GBM(T=153,N=1157)	Normal	10.7378	GTEX-13NYB-0011-R2a-SM-5MR3C
GBM(T=153,N=1157)	Normal	10.1721	GTEX-ZUA1-0011-R1a-SM-4YCE2
GBM(T=153,N=1157)	Normal	9.6359	GTEX-12ZZZ-0011-R3b-SM-5DUXK
GBM(T=153,N=1157)	Normal	10.1201	GTEX-13O3O-0011-R7b-SM-5P9GZ
GBM(T=153,N=1157)	Normal	9.689	GTEX-WVLH-0011-R8A-SM-3MJFC
GBM(T=153,N=1157)	Normal	10.5806	GTEX-131XH-0011-R4b-SM-5DUWB
GBM(T=153,N=1157)	Normal	10.8596	GTEX-147GR-0011-R9a-SM-5S2UY
GBM(T=153,N=1157)	Normal	9.8499	GTEX-13O3Q-3026-SM-5IJGD
GBM(T=153,N=1157)	Normal	8.6987	GTEX-ZVT3-0011-R6a-SM-51MSU
GBM(T=153,N=1157)	Normal	11.3496	GTEX-X4EP-0011-R8B-SM-4QASL
GBM(T=153,N=1157)	Normal	9.9749	GTEX-YJ89-2926-SM-5P9IT
GBM(T=153,N=1157)	Normal	9.7288	GTEX-ZAK1-2926-SM-5HL9S
GBM(T=153,N=1157)	Normal	9.6678	GTEX-11TUW-3126-SM-5GU4Y
GBM(T=153,N=1157)	Normal	11.2752	GTEX-XLM4-0011-R11A-SM-4AT46
GBM(T=153,N=1157)	Normal	9.9533	GTEX-T5JC-0011-R1A-SM-32PM6
GBM(T=153,N=1157)	Normal	10.2057	GTEX-13QIC-0011-R4a-SM-5PNX8
GBM(T=153,N=1157)	Normal	9.0369	GTEX-13CF2-0011-R2a-SM-5L3DC
GBM(T=153,N=1157)	Normal	10.4694	GTEX-N7MS-0011-R5a-SM-2HMK8
GBM(T=153,N=1157)	Normal	9.2471	GTEX-ZDXO-0011-R2b-SM-4WKFG
GBM(T=153,N=1157)	Normal	10.3387	GTEX-13G51-0011-R7b-SM-5LZXG
GBM(T=153,N=1157)	Normal	10.848	GTEX-X585-0011-R3B-SM-46MVG
GBM(T=153,N=1157)	Normal	10.3411	GTEX-13FLV-0011-R5a-SM-5LZWT
GBM(T=153,N=1157)	Normal	9.9096	GTEX-13FHP-2926-SM-5IJG9
GBM(T=153,N=1157)	Normal	10.1086	GTEX-12WSC-0011-R3a-SM-5P9F1
GBM(T=153,N=1157)	Normal	10.0704	GTEX-12WSA-0011-R10b-SM-5P9ET
GBM(T=153,N=1157)	Normal	9.8089	GTEX-11O72-2826-SM-5HL6W
GBM(T=153,N=1157)	Normal	9.9427	GTEX-11EI6-3026-SM-5GZZO
GBM(T=153,N=1157)	Normal	10.9595	GTEX-148VJ-0011-R9b-SM-5SI77
GBM(T=153,N=1157)	Normal	9.6274	GTEX-N7MT-1226-SM-2D7W4
GBM(T=153,N=1157)	Normal	-9.9658	GTEX-T6MN-0011-R10A-SM-5CHQC
GBM(T=153,N=1157)	Normal	9.2803	GTEX-11WQK-0011-R11a-SM-5BC6W
GBM(T=153,N=1157)	Normal	10.4068	GTEX-12WSC-0011-R7b-SM-5LU9L
GBM(T=153,N=1157)	Normal	9.7491	GTEX-12WSH-3026-SM-5CVNI
GBM(T=153,N=1157)	Normal	10.6581	GTEX-XLM4-0011-R4B-SM-4AT5C
GBM(T=153,N=1157)	Normal	10.3965	GTEX-13OVJ-0011-R8b-SM-5L3FS
GBM(T=153,N=1157)	Normal	10.5297	GTEX-13OW5-0011-R8a-SM-5L3GQ
GBM(T=153,N=1157)	Normal	10.5513	GTEX-X4XX-0011-R10B-SM-46MWO
GBM(T=153,N=1157)	Normal	9.6852	GTEX-145MG-3126-SM-5Q5D3
GBM(T=153,N=1157)	Normal	8.5083	GTEX-13NZ8-0011-R8b-SM-5KM48
GBM(T=153,N=1157)	Normal	9.2166	GTEX-12WSH-0011-R2a-SM-5GU68
GBM(T=153,N=1157)	Normal	10.5972	GTEX-131YS-0011-R3b-SM-5DUXB
GBM(T=153,N=1157)	Normal	10.0874	GTEX-12ZZZ-3026-SM-5BC67
GBM(T=153,N=1157)	Normal	11.2753	TCGA-06-0678-11
GBM(T=153,N=1157)	Normal	10.6388	GTEX-XMD1-0011-R8A-SM-4AT48
GBM(T=153,N=1157)	Normal	9.5766	GTEX-QDT8-0011-R11A-SM-32PKD
GBM(T=153,N=1157)	Normal	10.5598	GTEX-145LS-0011-R6b-SM-5PNWL
GBM(T=153,N=1157)	Normal	9.8155	GTEX-11OF3-0011-R8b-SM-57WCS
GBM(T=153,N=1157)	Normal	10.7622	GTEX-PVOW-0011-R1A-SM-32PL6
GBM(T=153,N=1157)	Normal	10.2169	GTEX-QVJO-0011-R8A-SM-447C7
GBM(T=153,N=1157)	Normal	10.6593	GTEX-QVJO-0011-R5A-SM-2S1QM
GBM(T=153,N=1157)	Normal	9.9804	GTEX-WZTO-0011-R6B-SM-4E3J6
GBM(T=153,N=1157)	Normal	10.3437	GTEX-13O3O-3026-SM-5KM42
GBM(T=153,N=1157)	Normal	9.9836	GTEX-13X6J-0011-R6a-SM-5PNUB
GBM(T=153,N=1157)	Normal	10.1135	GTEX-ZYFD-3026-SM-5E44C
GBM(T=153,N=1157)	Normal	10.2826	GTEX-13QIC-0011-R3a-SM-5P9HT
GBM(T=153,N=1157)	Normal	8.5848	GTEX-13NZ8-0011-R1b-SM-5KM3V
GBM(T=153,N=1157)	Normal	10.6336	GTEX-14BMV-3026-SM-5S2PQ
GBM(T=153,N=1157)	Normal	11.0768	GTEX-13NYS-0011-R6b-SM-5MR3R
GBM(T=153,N=1157)	Normal	9.6598	GTEX-13OW8-0011-R11a-SM-5L3GT
GBM(T=153,N=1157)	Normal	9.6649	GTEX-139TS-3126-SM-5LZWX
GBM(T=153,N=1157)	Normal	10.0413	GTEX-XOTO-0011-R6B-SM-4B65X
GBM(T=153,N=1157)	Normal	10.2714	GTEX-RNOR-0011-R7A-SM-2TF4V
GBM(T=153,N=1157)	Normal	10.2324	GTEX-X4XX-0011-R6B-SM-46MWP
GBM(T=153,N=1157)	Normal	9.9562	GTEX-13O3Q-0011-R11b-SM-5KM2W
GBM(T=153,N=1157)	Normal	9.8041	GTEX-145MH-0011-R1b-SM-5PNWY
GBM(T=153,N=1157)	Normal	10.1028	GTEX-ZE7O-3126-SM-5HL5X
GBM(T=153,N=1157)	Normal	10.0159	GTEX-13G51-3126-SM-5IJG7
GBM(T=153,N=1157)	Normal	8.7768	GTEX-1477Z-0011-R5b-SM-5PNUO
GBM(T=153,N=1157)	Normal	10.1121	GTEX-RVPV-0011-R3A-SM-2TF63
GBM(T=153,N=1157)	Normal	10.1653	GTEX-13FXS-3026-SM-5LZYO
GBM(T=153,N=1157)	Normal	10.3782	GTEX-ZDXO-0011-R10a-SM-4WWD8
GBM(T=153,N=1157)	Normal	10.3758	GTEX-144GO-0011-R6b-SM-5S2V7
GBM(T=153,N=1157)	Normal	8.59	GTEX-13PLJ-0011-R3a-SM-5O9DT
GBM(T=153,N=1157)	Normal	10.2499	GTEX-13QIC-2926-SM-5J2NF
GBM(T=153,N=1157)	Normal	9.4569	GTEX-145MI-0011-R8b-SM-5PNZ9
GBM(T=153,N=1157)	Normal	9.4439	GTEX-12ZZX-0011-R7b-SM-5DUVV
GBM(T=153,N=1157)	Normal	9.9813	GTEX-111FC-3326-SM-5GZYV
GBM(T=153,N=1157)	Normal	9.9476	GTEX-Z93S-0011-R10a-SM-4RGNM
GBM(T=153,N=1157)	Normal	10.0874	GTEX-YFC4-0011-R6b-SM-4V6E1
GBM(T=153,N=1157)	Normal	10.0376	GTEX-13OW7-0011-R11a-SM-5O9DY
GBM(T=153,N=1157)	Normal	9.471	GTEX-T2IS-0011-R11A-SM-32QPC
GBM(T=153,N=1157)	Normal	9.8499	GTEX-XOTO-0011-R5A-SM-4B657
GBM(T=153,N=1157)	Normal	10.8246	GTEX-139T4-0011-R9b-SM-5HL6S
GBM(T=153,N=1157)	Normal	10.0819	GTEX-13VXU-0011-R11b-SM-5O9DJ
GBM(T=153,N=1157)	Normal	9.0702	GTEX-139TS-0011-R5b-SM-5J2MZ
GBM(T=153,N=1157)	Normal	9.8053	GTEX-11OF3-0011-R5a-SM-57WB4
GBM(T=153,N=1157)	Normal	10.0419	GTEX-Q2AG-0011-R7A-SM-2HMJP
GBM(T=153,N=1157)	Normal	10.1703	GTEX-13X6K-2826-SM-5O9DS
GBM(T=153,N=1157)	Normal	10.1691	GTEX-1399T-0011-R1b-SM-5DUWN
GBM(T=153,N=1157)	Normal	10.1329	GTEX-XLM4-2926-SM-4AT59
GBM(T=153,N=1157)	Normal	10.4013	GTEX-131XH-0011-R3b-SM-5DUWM
GBM(T=153,N=1157)	Normal	9.9547	GTEX-1192X-3226-SM-5987D
GBM(T=153,N=1157)	Normal	9.3656	GTEX-ZVZQ-0011-R5b-SM-57WDC
GBM(T=153,N=1157)	Normal	10.466	GTEX-13X6K-0011-R8b-SM-5PNZ4
GBM(T=153,N=1157)	Normal	9.716	GTEX-12ZZZ-0011-R6b-SM-5EQ5B
GBM(T=153,N=1157)	Normal	9.9597	GTEX-13G51-0011-R6b-SM-5LZX4
GBM(T=153,N=1157)	Normal	10.57	GTEX-YFC4-0011-R10a-SM-4SOK5
GBM(T=153,N=1157)	Normal	9.6442	GTEX-13112-0011-R4b-SM-5DUXL
GBM(T=153,N=1157)	Normal	9.8523	GTEX-1313W-0011-R1b-SM-5EQ4A
GBM(T=153,N=1157)	Normal	9.7426	GTEX-Q2AG-2826-SM-2HMJQ
GBMLGG(T=662,N=1157)	Tumor	12.4426	TCGA-19-1787-01
GBMLGG(T=662,N=1157)	Tumor	11.5872	TCGA-S9-A7J2-01
GBMLGG(T=662,N=1157)	Tumor	11.629	TCGA-E1-A7YI-01
GBMLGG(T=662,N=1157)	Tumor	12.5037	TCGA-06-5412-01
GBMLGG(T=662,N=1157)	Tumor	11.0622	TCGA-DU-7302-01
GBMLGG(T=662,N=1157)	Tumor	11.6256	TCGA-DU-A7TI-01
GBMLGG(T=662,N=1157)	Tumor	12.3596	TCGA-16-0846-01
GBMLGG(T=662,N=1157)	Tumor	12.3355	TCGA-12-5299-01
GBMLGG(T=662,N=1157)	Tumor	12.0795	TCGA-P5-A5EX-01
GBMLGG(T=662,N=1157)	Tumor	12.3769	TCGA-HT-8563-01
GBMLGG(T=662,N=1157)	Tumor	12.0017	TCGA-06-2561-01
GBMLGG(T=662,N=1157)	Tumor	11.8427	TCGA-DU-7012-01
GBMLGG(T=662,N=1157)	Tumor	11.6442	TCGA-E1-5322-01
GBMLGG(T=662,N=1157)	Tumor	11.3586	TCGA-HT-8558-01
GBMLGG(T=662,N=1157)	Tumor	11.6539	TCGA-S9-A6U8-01
GBMLGG(T=662,N=1157)	Tumor	10.8649	TCGA-CS-5393-01
GBMLGG(T=662,N=1157)	Tumor	11.5491	TCGA-HT-7854-01
GBMLGG(T=662,N=1157)	Tumor	10.777	TCGA-HT-7874-01
GBMLGG(T=662,N=1157)	Tumor	11.3254	TCGA-RY-A845-01
GBMLGG(T=662,N=1157)	Tumor	12.1979	TCGA-06-0132-01
GBMLGG(T=662,N=1157)	Tumor	11.2271	TCGA-HT-7616-01
GBMLGG(T=662,N=1157)	Tumor	12.2045	TCGA-KT-A7W1-01
GBMLGG(T=662,N=1157)	Tumor	11.7855	TCGA-P5-A5F2-01
GBMLGG(T=662,N=1157)	Tumor	12.2775	TCGA-26-5136-01
GBMLGG(T=662,N=1157)	Tumor	11.6881	TCGA-27-2521-01
GBMLGG(T=662,N=1157)	Tumor	12.5459	TCGA-19-2629-01
GBMLGG(T=662,N=1157)	Tumor	12.254	TCGA-06-0238-01
GBMLGG(T=662,N=1157)	Tumor	11.9244	TCGA-06-0749-01
GBMLGG(T=662,N=1157)	Tumor	12.0696	TCGA-CS-5396-01
GBMLGG(T=662,N=1157)	Tumor	11.4346	TCGA-HT-7680-01
GBMLGG(T=662,N=1157)	Tumor	11.7155	TCGA-S9-A7IS-01
GBMLGG(T=662,N=1157)	Tumor	12.8893	TCGA-06-0174-01
GBMLGG(T=662,N=1157)	Tumor	11.4286	TCGA-HW-7486-01
GBMLGG(T=662,N=1157)	Tumor	11.5397	TCGA-P5-A5F1-01
GBMLGG(T=662,N=1157)	Tumor	11.1771	TCGA-DU-7011-01
GBMLGG(T=662,N=1157)	Tumor	12.578	TCGA-06-5414-01
GBMLGG(T=662,N=1157)	Tumor	10.9217	TCGA-P5-A77X-01
GBMLGG(T=662,N=1157)	Tumor	11.7282	TCGA-28-5207-01
GBMLGG(T=662,N=1157)	Tumor	11.7107	TCGA-VM-A8CA-01
GBMLGG(T=662,N=1157)	Tumor	11.6529	TCGA-DU-7015-01
GBMLGG(T=662,N=1157)	Tumor	11.2884	TCGA-TM-A7C5-01
GBMLGG(T=662,N=1157)	Tumor	11.0779	TCGA-DU-8162-01
GBMLGG(T=662,N=1157)	Tumor	11.3133	TCGA-TM-A84O-01
GBMLGG(T=662,N=1157)	Tumor	12.2984	TCGA-06-5410-01
GBMLGG(T=662,N=1157)	Tumor	12.267	TCGA-06-0747-01
GBMLGG(T=662,N=1157)	Tumor	11.5393	TCGA-FG-A60K-01
GBMLGG(T=662,N=1157)	Tumor	10.9613	TCGA-S9-A7R3-01
GBMLGG(T=662,N=1157)	Tumor	11.2885	TCGA-TQ-A7RN-01
GBMLGG(T=662,N=1157)	Tumor	12.8748	TCGA-28-2513-01
GBMLGG(T=662,N=1157)	Tumor	11.1036	TCGA-DU-A6S6-01
GBMLGG(T=662,N=1157)	Tumor	11.5332	TCGA-S9-A7R2-01
GBMLGG(T=662,N=1157)	Tumor	11.1918	TCGA-P5-A735-01
GBMLGG(T=662,N=1157)	Tumor	12.4341	TCGA-76-4927-01
GBMLGG(T=662,N=1157)	Tumor	11.885	TCGA-HT-7691-01
GBMLGG(T=662,N=1157)	Tumor	11.5935	TCGA-FG-A6J1-01
GBMLGG(T=662,N=1157)	Tumor	12.7848	TCGA-DU-6402-01
GBMLGG(T=662,N=1157)	Tumor	11.7476	TCGA-HT-8104-01
GBMLGG(T=662,N=1157)	Tumor	12.0136	TCGA-FN-7833-01
GBMLGG(T=662,N=1157)	Tumor	11.8883	TCGA-HT-7473-01
GBMLGG(T=662,N=1157)	Tumor	12.6996	TCGA-06-0645-01
GBMLGG(T=662,N=1157)	Tumor	11.8327	TCGA-06-2565-01
GBMLGG(T=662,N=1157)	Tumor	10.8658	TCGA-HT-8019-01
GBMLGG(T=662,N=1157)	Tumor	12.8023	TCGA-06-0130-01
GBMLGG(T=662,N=1157)	Tumor	12.3783	TCGA-06-0750-01
GBMLGG(T=662,N=1157)	Tumor	11.2923	TCGA-DB-A4XF-01
GBMLGG(T=662,N=1157)	Tumor	11.9726	TCGA-HT-A5RA-01
GBMLGG(T=662,N=1157)	Tumor	11.883	TCGA-E1-A7YL-01
GBMLGG(T=662,N=1157)	Tumor	12.5663	TCGA-27-1831-01
GBMLGG(T=662,N=1157)	Tumor	12.0123	TCGA-HT-A61B-01
GBMLGG(T=662,N=1157)	Tumor	11.2805	TCGA-TM-A7CA-01
GBMLGG(T=662,N=1157)	Tumor	11.6818	TCGA-06-5416-01
GBMLGG(T=662,N=1157)	Tumor	11.792	TCGA-HT-7684-01
GBMLGG(T=662,N=1157)	Tumor	10.9718	TCGA-HW-8322-01
GBMLGG(T=662,N=1157)	Tumor	11.8384	TCGA-S9-A6U9-01
GBMLGG(T=662,N=1157)	Tumor	11.2852	TCGA-HT-7676-01
GBMLGG(T=662,N=1157)	Tumor	11.6866	TCGA-HT-7469-01
GBMLGG(T=662,N=1157)	Tumor	11.2449	TCGA-DH-A7UU-01
GBMLGG(T=662,N=1157)	Tumor	11.3074	TCGA-HT-7873-01
GBMLGG(T=662,N=1157)	Tumor	12.2342	TCGA-HW-A5KK-01
GBMLGG(T=662,N=1157)	Tumor	11.547	TCGA-DB-A64P-01
GBMLGG(T=662,N=1157)	Tumor	11.7268	TCGA-HT-7478-01
GBMLGG(T=662,N=1157)	Tumor	11.0299	TCGA-S9-A6TX-01
GBMLGG(T=662,N=1157)	Tumor	12.0317	TCGA-RY-A83Z-01
GBMLGG(T=662,N=1157)	Tumor	12.1074	TCGA-FG-6688-01
GBMLGG(T=662,N=1157)	Tumor	11.7806	TCGA-06-0141-01
GBMLGG(T=662,N=1157)	Tumor	12.6627	TCGA-06-0125-01
GBMLGG(T=662,N=1157)	Tumor	11.27	TCGA-FG-A4MT-01
GBMLGG(T=662,N=1157)	Tumor	12.3856	TCGA-76-4925-01
GBMLGG(T=662,N=1157)	Tumor	11.5878	TCGA-FG-A6IZ-01
GBMLGG(T=662,N=1157)	Tumor	10.8843	TCGA-HT-8113-01
GBMLGG(T=662,N=1157)	Tumor	11.4752	TCGA-DH-A7UT-01
GBMLGG(T=662,N=1157)	Tumor	12.3388	TCGA-76-4932-01
GBMLGG(T=662,N=1157)	Tumor	11.2334	TCGA-EZ-7264-01
GBMLGG(T=662,N=1157)	Tumor	12.2136	TCGA-TQ-A7RF-01
GBMLGG(T=662,N=1157)	Tumor	11.7696	TCGA-28-2510-01
GBMLGG(T=662,N=1157)	Tumor	12.1589	TCGA-DB-5274-01
GBMLGG(T=662,N=1157)	Tumor	11.1233	TCGA-S9-A7R8-01
GBMLGG(T=662,N=1157)	Tumor	11.1158	TCGA-FG-7641-01
GBMLGG(T=662,N=1157)	Tumor	11.2613	TCGA-HW-7495-01
GBMLGG(T=662,N=1157)	Tumor	10.743	TCGA-CS-6669-01
GBMLGG(T=662,N=1157)	Tumor	11.1337	TCGA-HT-7481-01
GBMLGG(T=662,N=1157)	Tumor	11.4775	TCGA-DU-8163-01
GBMLGG(T=662,N=1157)	Tumor	11.2279	TCGA-S9-A6WD-01
GBMLGG(T=662,N=1157)	Tumor	11.8011	TCGA-CS-4942-01
GBMLGG(T=662,N=1157)	Tumor	11.6636	TCGA-HT-8110-01
GBMLGG(T=662,N=1157)	Tumor	12.2148	TCGA-HT-8106-01
GBMLGG(T=662,N=1157)	Tumor	11.813	TCGA-QH-A6CW-01
GBMLGG(T=662,N=1157)	Tumor	11.2301	TCGA-RY-A840-01
GBMLGG(T=662,N=1157)	Tumor	11.9986	TCGA-06-0743-01
GBMLGG(T=662,N=1157)	Tumor	11.1107	TCGA-HW-8319-01
GBMLGG(T=662,N=1157)	Tumor	11.7288	TCGA-HT-7482-01
GBMLGG(T=662,N=1157)	Tumor	11.3991	TCGA-DU-5870-01
GBMLGG(T=662,N=1157)	Tumor	10.8832	TCGA-E1-5304-01
GBMLGG(T=662,N=1157)	Tumor	11.3491	TCGA-TM-A84S-01
GBMLGG(T=662,N=1157)	Tumor	10.7515	TCGA-CS-4943-01
GBMLGG(T=662,N=1157)	Tumor	11.0894	TCGA-E1-A7Z3-01
GBMLGG(T=662,N=1157)	Tumor	12.7921	TCGA-14-1034-01
GBMLGG(T=662,N=1157)	Tumor	12.7038	TCGA-06-0184-01
GBMLGG(T=662,N=1157)	Tumor	11.3609	TCGA-12-3652-01
GBMLGG(T=662,N=1157)	Tumor	11.2551	TCGA-FG-8182-01
GBMLGG(T=662,N=1157)	Tumor	12.2255	TCGA-26-5132-01
GBMLGG(T=662,N=1157)	Tumor	11.7494	TCGA-DU-A5TW-01
GBMLGG(T=662,N=1157)	Tumor	11.8781	TCGA-TQ-A7RP-01
GBMLGG(T=662,N=1157)	Tumor	11.3661	TCGA-HT-7689-01
GBMLGG(T=662,N=1157)	Tumor	11.4587	TCGA-FG-7638-01
GBMLGG(T=662,N=1157)	Tumor	12.0145	TCGA-32-1970-01
GBMLGG(T=662,N=1157)	Tumor	11.141	TCGA-P5-A5EV-01
GBMLGG(T=662,N=1157)	Tumor	11.1051	TCGA-HT-7476-01
GBMLGG(T=662,N=1157)	Tumor	11.5919	TCGA-TQ-A7RG-01
GBMLGG(T=662,N=1157)	Tumor	11.5473	TCGA-TM-A84F-01
GBMLGG(T=662,N=1157)	Tumor	11.0971	TCGA-FG-8181-01
GBMLGG(T=662,N=1157)	Tumor	11.9481	TCGA-DU-A7T6-01
GBMLGG(T=662,N=1157)	Tumor	11.1622	TCGA-DB-A4XC-01
GBMLGG(T=662,N=1157)	Tumor	11.5336	TCGA-06-0219-01
GBMLGG(T=662,N=1157)	Tumor	12.3916	TCGA-14-0787-01
GBMLGG(T=662,N=1157)	Tumor	11.5858	TCGA-S9-A6U2-01
GBMLGG(T=662,N=1157)	Tumor	11.3661	TCGA-DB-A75M-01
GBMLGG(T=662,N=1157)	Tumor	11.4889	TCGA-HT-8012-01
GBMLGG(T=662,N=1157)	Tumor	11.1323	TCGA-S9-A7QW-01
GBMLGG(T=662,N=1157)	Tumor	10.7149	TCGA-P5-A733-01
GBMLGG(T=662,N=1157)	Tumor	11.8245	TCGA-E1-A7Z4-01
GBMLGG(T=662,N=1157)	Tumor	11.5153	TCGA-FG-8185-01
GBMLGG(T=662,N=1157)	Tumor	12.1955	TCGA-FG-A4MW-01
GBMLGG(T=662,N=1157)	Tumor	11.5507	TCGA-HW-8320-01
GBMLGG(T=662,N=1157)	Tumor	11.2178	TCGA-DU-5849-01
GBMLGG(T=662,N=1157)	Tumor	12.9432	TCGA-06-0190-01
GBMLGG(T=662,N=1157)	Tumor	11.7732	TCGA-DB-5273-01
GBMLGG(T=662,N=1157)	Tumor	11.8294	TCGA-R8-A6MO-01
GBMLGG(T=662,N=1157)	Tumor	11.2543	TCGA-CS-6670-01
GBMLGG(T=662,N=1157)	Tumor	11.9979	TCGA-DU-5854-01
GBMLGG(T=662,N=1157)	Tumor	11.2271	TCGA-S9-A6WL-01
GBMLGG(T=662,N=1157)	Tumor	12.4666	TCGA-S9-A6TV-01
GBMLGG(T=662,N=1157)	Tumor	12.7885	TCGA-26-5135-01
GBMLGG(T=662,N=1157)	Tumor	11.8205	TCGA-S9-A6WE-01
GBMLGG(T=662,N=1157)	Tumor	12.2124	TCGA-76-4931-01
GBMLGG(T=662,N=1157)	Tumor	11.4798	TCGA-QH-A6XA-01
GBMLGG(T=662,N=1157)	Tumor	10.9839	TCGA-DU-6393-01
GBMLGG(T=662,N=1157)	Tumor	12.0341	TCGA-41-3915-01
GBMLGG(T=662,N=1157)	Tumor	12.6665	TCGA-VM-A8C9-01
GBMLGG(T=662,N=1157)	Tumor	11.6078	TCGA-06-0649-01
GBMLGG(T=662,N=1157)	Tumor	11.0092	TCGA-DU-5853-01
GBMLGG(T=662,N=1157)	Tumor	12.6445	TCGA-12-0618-01
GBMLGG(T=662,N=1157)	Tumor	11.4737	TCGA-FG-5962-01
GBMLGG(T=662,N=1157)	Tumor	12.3202	TCGA-27-2524-01
GBMLGG(T=662,N=1157)	Tumor	11.4376	TCGA-QH-A65S-01
GBMLGG(T=662,N=1157)	Tumor	10.8358	TCGA-F6-A8O4-01
GBMLGG(T=662,N=1157)	Tumor	12.4682	TCGA-28-1753-01
GBMLGG(T=662,N=1157)	Tumor	11.682	TCGA-QH-A870-01
GBMLGG(T=662,N=1157)	Tumor	11.1743	TCGA-S9-A7R1-01
GBMLGG(T=662,N=1157)	Tumor	11.1834	TCGA-TQ-A7RH-01
GBMLGG(T=662,N=1157)	Tumor	12.0477	TCGA-12-5295-01
GBMLGG(T=662,N=1157)	Tumor	11.9091	TCGA-E1-A7YQ-01
GBMLGG(T=662,N=1157)	Tumor	12.7874	TCGA-27-2523-01
GBMLGG(T=662,N=1157)	Tumor	10.8362	TCGA-HT-8107-01
GBMLGG(T=662,N=1157)	Tumor	11.5055	TCGA-P5-A5ET-01
GBMLGG(T=662,N=1157)	Tumor	11.6919	TCGA-P5-A72W-01
GBMLGG(T=662,N=1157)	Tumor	10.897	TCGA-DB-A64L-01
GBMLGG(T=662,N=1157)	Tumor	11.3763	TCGA-HW-7493-01
GBMLGG(T=662,N=1157)	Tumor	10.9009	TCGA-TM-A84R-01
GBMLGG(T=662,N=1157)	Tumor	10.9465	TCGA-HT-A74L-01
GBMLGG(T=662,N=1157)	Tumor	11.4105	TCGA-HT-7477-01
GBMLGG(T=662,N=1157)	Tumor	11.7315	TCGA-FG-A87Q-01
GBMLGG(T=662,N=1157)	Tumor	12.0787	TCGA-FG-A70Z-01
GBMLGG(T=662,N=1157)	Tumor	12.8853	TCGA-FG-A4MU-01
GBMLGG(T=662,N=1157)	Tumor	11.2348	TCGA-DB-A4XB-01
GBMLGG(T=662,N=1157)	Tumor	11.763	TCGA-WY-A85D-01
GBMLGG(T=662,N=1157)	Tumor	12.1408	TCGA-DU-A5TR-01
GBMLGG(T=662,N=1157)	Tumor	12.1506	TCGA-CS-4941-01
GBMLGG(T=662,N=1157)	Tumor	11.1845	TCGA-HT-A615-01
GBMLGG(T=662,N=1157)	Tumor	10.4092	TCGA-06-2569-01
GBMLGG(T=662,N=1157)	Tumor	10.7757	TCGA-HT-A5RB-01
GBMLGG(T=662,N=1157)	Tumor	12.0696	TCGA-E1-A7YN-01
GBMLGG(T=662,N=1157)	Tumor	12.6551	TCGA-27-1830-01
GBMLGG(T=662,N=1157)	Tumor	11.9023	TCGA-QH-A6XC-01
GBMLGG(T=662,N=1157)	Tumor	12.4813	TCGA-06-2559-01
GBMLGG(T=662,N=1157)	Tumor	12.4848	TCGA-S9-A6WN-01
GBMLGG(T=662,N=1157)	Tumor	11.0656	TCGA-P5-A72X-01
GBMLGG(T=662,N=1157)	Tumor	11.3967	TCGA-WY-A858-01
GBMLGG(T=662,N=1157)	Tumor	10.9997	TCGA-DU-7014-01
GBMLGG(T=662,N=1157)	Tumor	11.9342	TCGA-27-2526-01
GBMLGG(T=662,N=1157)	Tumor	12.3472	TCGA-VM-A8CF-01
GBMLGG(T=662,N=1157)	Tumor	12.0738	TCGA-06-5856-01
GBMLGG(T=662,N=1157)	Tumor	12.0311	TCGA-26-1442-01
GBMLGG(T=662,N=1157)	Tumor	11.9277	TCGA-CS-4938-01
GBMLGG(T=662,N=1157)	Tumor	11.1073	TCGA-DU-8166-01
GBMLGG(T=662,N=1157)	Tumor	11.4333	TCGA-DU-7300-01
GBMLGG(T=662,N=1157)	Tumor	11.4507	TCGA-DU-7292-01
GBMLGG(T=662,N=1157)	Tumor	11.5637	TCGA-DB-A75P-01
GBMLGG(T=662,N=1157)	Tumor	12.6335	TCGA-06-5418-01
GBMLGG(T=662,N=1157)	Tumor	11.5938	TCGA-FG-6691-01
GBMLGG(T=662,N=1157)	Tumor	12.5217	TCGA-26-5139-01
GBMLGG(T=662,N=1157)	Tumor	10.907	TCGA-06-5417-01
GBMLGG(T=662,N=1157)	Tumor	11.2968	TCGA-DB-5279-01
GBMLGG(T=662,N=1157)	Tumor	11.1835	TCGA-S9-A6WI-01
GBMLGG(T=662,N=1157)	Tumor	11.8413	TCGA-DB-A64S-01
GBMLGG(T=662,N=1157)	Tumor	12.9008	TCGA-FG-6692-01
GBMLGG(T=662,N=1157)	Tumor	11.189	TCGA-HW-7489-01
GBMLGG(T=662,N=1157)	Tumor	11.0889	TCGA-R8-A6YH-01
GBMLGG(T=662,N=1157)	Tumor	9.8048	TCGA-26-5134-01
GBMLGG(T=662,N=1157)	Tumor	11.3229	TCGA-HT-8114-01
GBMLGG(T=662,N=1157)	Tumor	10.4466	TCGA-TM-A84H-01
GBMLGG(T=662,N=1157)	Tumor	11.8226	TCGA-DB-A64V-01
GBMLGG(T=662,N=1157)	Tumor	11.4663	TCGA-DU-7019-01
GBMLGG(T=662,N=1157)	Tumor	11.1695	TCGA-S9-A7R4-01
GBMLGG(T=662,N=1157)	Tumor	11.3102	TCGA-S9-A7J3-01
GBMLGG(T=662,N=1157)	Tumor	11.2808	TCGA-TM-A84L-01
GBMLGG(T=662,N=1157)	Tumor	11.6499	TCGA-E1-A7YH-01
GBMLGG(T=662,N=1157)	Tumor	12.0218	TCGA-06-5413-01
GBMLGG(T=662,N=1157)	Tumor	11.7347	TCGA-76-4929-01
GBMLGG(T=662,N=1157)	Tumor	12.7795	TCGA-06-0646-01
GBMLGG(T=662,N=1157)	Tumor	11.6331	TCGA-QH-A65Z-01
GBMLGG(T=662,N=1157)	Tumor	12.1685	TCGA-DU-A7TD-01
GBMLGG(T=662,N=1157)	Tumor	11.4294	TCGA-DU-5871-01
GBMLGG(T=662,N=1157)	Tumor	10.691	TCGA-HW-A5KL-01
GBMLGG(T=662,N=1157)	Tumor	11.356	TCGA-RY-A83X-01
GBMLGG(T=662,N=1157)	Tumor	11.1489	TCGA-HT-7687-01
GBMLGG(T=662,N=1157)	Tumor	11.7557	TCGA-HT-A4DV-01
GBMLGG(T=662,N=1157)	Tumor	11.0305	TCGA-WY-A85A-01
GBMLGG(T=662,N=1157)	Tumor	12.1771	TCGA-12-3650-01
GBMLGG(T=662,N=1157)	Tumor	12.2441	TCGA-19-2620-01
GBMLGG(T=662,N=1157)	Tumor	11.649	TCGA-DB-5281-01
GBMLGG(T=662,N=1157)	Tumor	12.0151	TCGA-E1-A7YK-01
GBMLGG(T=662,N=1157)	Tumor	11.8927	TCGA-28-5213-01
GBMLGG(T=662,N=1157)	Tumor	11.5964	TCGA-DU-A7TA-01
GBMLGG(T=662,N=1157)	Tumor	11.164	TCGA-CS-5395-01
GBMLGG(T=662,N=1157)	Tumor	11.3173	TCGA-DH-A7UR-01
GBMLGG(T=662,N=1157)	Tumor	11.5641	TCGA-DU-6400-01
GBMLGG(T=662,N=1157)	Tumor	11.9422	TCGA-06-0138-01
GBMLGG(T=662,N=1157)	Tumor	12.0599	TCGA-HT-A5R5-01
GBMLGG(T=662,N=1157)	Tumor	11.5148	TCGA-HT-8018-01
GBMLGG(T=662,N=1157)	Tumor	10.8472	TCGA-FG-A713-01
GBMLGG(T=662,N=1157)	Tumor	11.6957	TCGA-S9-A6WP-01
GBMLGG(T=662,N=1157)	Tumor	11.6418	TCGA-S9-A6U5-01
GBMLGG(T=662,N=1157)	Tumor	10.8363	TCGA-E1-A7YO-01
GBMLGG(T=662,N=1157)	Tumor	11.7549	TCGA-FG-A710-01
GBMLGG(T=662,N=1157)	Tumor	11.673	TCGA-QH-A6X8-01
GBMLGG(T=662,N=1157)	Tumor	11.7102	TCGA-06-5415-01
GBMLGG(T=662,N=1157)	Tumor	10.6629	TCGA-HT-7610-01
GBMLGG(T=662,N=1157)	Tumor	11.2699	TCGA-HT-7875-01
GBMLGG(T=662,N=1157)	Tumor	10.5789	TCGA-DU-A6S3-01
GBMLGG(T=662,N=1157)	Tumor	11.342	TCGA-R8-A6MK-01
GBMLGG(T=662,N=1157)	Tumor	11.6006	TCGA-P5-A5F0-01
GBMLGG(T=662,N=1157)	Tumor	12.0348	TCGA-06-0139-01
GBMLGG(T=662,N=1157)	Tumor	12.3848	TCGA-02-0047-01
GBMLGG(T=662,N=1157)	Tumor	11.1748	TCGA-S9-A6TS-01
GBMLGG(T=662,N=1157)	Tumor	11.1868	TCGA-S9-A6TW-01
GBMLGG(T=662,N=1157)	Tumor	11.916	TCGA-E1-5303-01
GBMLGG(T=662,N=1157)	Tumor	11.2555	TCGA-DU-7299-01
GBMLGG(T=662,N=1157)	Tumor	11.8429	TCGA-DH-5140-01
GBMLGG(T=662,N=1157)	Tumor	11.273	TCGA-S9-A7QX-01
GBMLGG(T=662,N=1157)	Tumor	11.4971	TCGA-DU-6408-01
GBMLGG(T=662,N=1157)	Tumor	12.7137	TCGA-14-0789-01
GBMLGG(T=662,N=1157)	Tumor	11.5489	TCGA-FG-5964-01
GBMLGG(T=662,N=1157)	Tumor	11.7183	TCGA-DB-A64Q-01
GBMLGG(T=662,N=1157)	Tumor	11.2055	TCGA-S9-A6WH-01
GBMLGG(T=662,N=1157)	Tumor	12.0251	TCGA-12-0616-01
GBMLGG(T=662,N=1157)	Tumor	11.6908	TCGA-DU-A6S8-01
GBMLGG(T=662,N=1157)	Tumor	11.3104	TCGA-HT-7858-01
GBMLGG(T=662,N=1157)	Tumor	12.1581	TCGA-32-1982-01
GBMLGG(T=662,N=1157)	Tumor	11.2522	TCGA-HT-7860-01
GBMLGG(T=662,N=1157)	Tumor	12.5554	TCGA-DU-7006-01
GBMLGG(T=662,N=1157)	Tumor	11.6765	TCGA-TQ-A7RS-01
GBMLGG(T=662,N=1157)	Tumor	10.9741	TCGA-DU-7009-01
GBMLGG(T=662,N=1157)	Tumor	11.7756	TCGA-DU-7010-01
GBMLGG(T=662,N=1157)	Tumor	11.1866	TCGA-QH-A6X3-01
GBMLGG(T=662,N=1157)	Tumor	11.1431	TCGA-DU-8164-01
GBMLGG(T=662,N=1157)	Tumor	11.0612	TCGA-DU-7018-01
GBMLGG(T=662,N=1157)	Tumor	12.0307	TCGA-R8-A73M-01
GBMLGG(T=662,N=1157)	Tumor	11.363	TCGA-DB-A75L-01
GBMLGG(T=662,N=1157)	Tumor	11.1762	TCGA-RY-A843-01
GBMLGG(T=662,N=1157)	Tumor	11.3872	TCGA-HT-7693-01
GBMLGG(T=662,N=1157)	Tumor	12.5342	TCGA-DU-A76L-01
GBMLGG(T=662,N=1157)	Tumor	11.3482	TCGA-28-5220-01
GBMLGG(T=662,N=1157)	Tumor	11.4792	TCGA-HT-7472-01
GBMLGG(T=662,N=1157)	Tumor	12.0267	TCGA-14-0817-01
GBMLGG(T=662,N=1157)	Tumor	11.402	TCGA-12-1597-01
GBMLGG(T=662,N=1157)	Tumor	12.1594	TCGA-06-2570-01
GBMLGG(T=662,N=1157)	Tumor	11.0012	TCGA-TQ-A8XE-01
GBMLGG(T=662,N=1157)	Tumor	10.9567	TCGA-HT-A616-01
GBMLGG(T=662,N=1157)	Tumor	11.8852	TCGA-FG-A4MY-01
GBMLGG(T=662,N=1157)	Tumor	11.2042	TCGA-HT-7681-01
GBMLGG(T=662,N=1157)	Tumor	11.1399	TCGA-CS-5390-01
GBMLGG(T=662,N=1157)	Tumor	11.2689	TCGA-DU-A6S2-01
GBMLGG(T=662,N=1157)	Tumor	11.5685	TCGA-P5-A5EW-01
GBMLGG(T=662,N=1157)	Tumor	10.9188	TCGA-DU-7309-01
GBMLGG(T=662,N=1157)	Tumor	11.7001	TCGA-FG-A87N-01
GBMLGG(T=662,N=1157)	Tumor	10.456	TCGA-DB-A4XH-01
GBMLGG(T=662,N=1157)	Tumor	11.2915	TCGA-HT-7485-01
GBMLGG(T=662,N=1157)	Tumor	12.795	TCGA-06-0211-01
GBMLGG(T=662,N=1157)	Tumor	11.2341	TCGA-VV-A86M-01
GBMLGG(T=662,N=1157)	Tumor	11.7094	TCGA-HT-7468-01
GBMLGG(T=662,N=1157)	Tumor	12.164	TCGA-02-2483-01
GBMLGG(T=662,N=1157)	Tumor	11.3209	TCGA-HT-7677-01
GBMLGG(T=662,N=1157)	Tumor	11.4594	TCGA-VW-A7QS-01
GBMLGG(T=662,N=1157)	Tumor	11.6997	TCGA-DU-A5TY-01
GBMLGG(T=662,N=1157)	Tumor	10.9046	TCGA-HT-8109-01
GBMLGG(T=662,N=1157)	Tumor	11.9487	TCGA-06-0156-01
GBMLGG(T=662,N=1157)	Tumor	11.1021	TCGA-S9-A6TZ-01
GBMLGG(T=662,N=1157)	Tumor	11.9965	TCGA-HT-7606-01
GBMLGG(T=662,N=1157)	Tumor	12.2587	TCGA-DH-5142-01
GBMLGG(T=662,N=1157)	Tumor	11.3326	TCGA-DU-7294-01
GBMLGG(T=662,N=1157)	Tumor	11.2759	TCGA-HT-7479-01
GBMLGG(T=662,N=1157)	Tumor	11.5446	TCGA-DB-5275-01
GBMLGG(T=662,N=1157)	Tumor	11.0203	TCGA-TM-A7C4-01
GBMLGG(T=662,N=1157)	Tumor	12.2166	TCGA-27-1837-01
GBMLGG(T=662,N=1157)	Tumor	11.3547	TCGA-DU-5872-01
GBMLGG(T=662,N=1157)	Tumor	11.1903	TCGA-FG-8186-01
GBMLGG(T=662,N=1157)	Tumor	11.422	TCGA-TM-A84I-01
GBMLGG(T=662,N=1157)	Tumor	11.2803	TCGA-S9-A6U6-01
GBMLGG(T=662,N=1157)	Tumor	11.3637	TCGA-E1-5305-01
GBMLGG(T=662,N=1157)	Tumor	11.8336	TCGA-DU-6395-01
GBMLGG(T=662,N=1157)	Tumor	12.3106	TCGA-28-5204-01
GBMLGG(T=662,N=1157)	Tumor	11.0346	TCGA-TM-A84T-01
GBMLGG(T=662,N=1157)	Tumor	11.3743	TCGA-HT-7879-01
GBMLGG(T=662,N=1157)	Tumor	11.942	TCGA-S9-A7IZ-01
GBMLGG(T=662,N=1157)	Tumor	11.2098	TCGA-HT-7602-01
GBMLGG(T=662,N=1157)	Tumor	12.1142	TCGA-32-5222-01
GBMLGG(T=662,N=1157)	Tumor	12.2521	TCGA-DU-A7TJ-01
GBMLGG(T=662,N=1157)	Tumor	12.6752	TCGA-28-5209-01
GBMLGG(T=662,N=1157)	Tumor	10.7232	TCGA-P5-A77W-01
GBMLGG(T=662,N=1157)	Tumor	12.5023	TCGA-27-2519-01
GBMLGG(T=662,N=1157)	Tumor	11.5324	TCGA-CS-6186-01
GBMLGG(T=662,N=1157)	Tumor	11.4921	TCGA-DU-7008-01
GBMLGG(T=662,N=1157)	Tumor	12.0351	TCGA-14-0790-01
GBMLGG(T=662,N=1157)	Tumor	12.6453	TCGA-P5-A5EU-01
GBMLGG(T=662,N=1157)	Tumor	11.0651	TCGA-HT-7688-01
GBMLGG(T=662,N=1157)	Tumor	11.4329	TCGA-DU-A7T8-01
GBMLGG(T=662,N=1157)	Tumor	11.3474	TCGA-DB-A64U-01
GBMLGG(T=662,N=1157)	Tumor	12.9838	TCGA-HT-A61C-01
GBMLGG(T=662,N=1157)	Tumor	12.2336	TCGA-12-0821-01
GBMLGG(T=662,N=1157)	Tumor	12.8316	TCGA-19-2619-01
GBMLGG(T=662,N=1157)	Tumor	11.7826	TCGA-F6-A8O3-01
GBMLGG(T=662,N=1157)	Tumor	11.4669	TCGA-DB-A64O-01
GBMLGG(T=662,N=1157)	Tumor	11.5483	TCGA-R8-A6ML-01
GBMLGG(T=662,N=1157)	Tumor	11.5904	TCGA-DU-A5TT-01
GBMLGG(T=662,N=1157)	Tumor	11.7887	TCGA-27-1835-01
GBMLGG(T=662,N=1157)	Tumor	11.5412	TCGA-HT-8111-01
GBMLGG(T=662,N=1157)	Tumor	11.0994	TCGA-S9-A7QZ-01
GBMLGG(T=662,N=1157)	Tumor	12.8953	TCGA-12-0619-01
GBMLGG(T=662,N=1157)	Tumor	12.4973	TCGA-06-0168-01
GBMLGG(T=662,N=1157)	Tumor	11.3332	TCGA-IK-7675-01
GBMLGG(T=662,N=1157)	Tumor	11.2921	TCGA-TQ-A7RW-01
GBMLGG(T=662,N=1157)	Tumor	11.6616	TCGA-TQ-A7RU-01
GBMLGG(T=662,N=1157)	Tumor	12.3773	TCGA-27-2528-01
GBMLGG(T=662,N=1157)	Tumor	11.0714	TCGA-HT-7470-01
GBMLGG(T=662,N=1157)	Tumor	10.9261	TCGA-HT-8108-01
GBMLGG(T=662,N=1157)	Tumor	11.5981	TCGA-DB-A4XE-01
GBMLGG(T=662,N=1157)	Tumor	12.5211	TCGA-HT-A4DS-01
GBMLGG(T=662,N=1157)	Tumor	11.3043	TCGA-E1-A7YU-01
GBMLGG(T=662,N=1157)	Tumor	11.8798	TCGA-DU-8158-01
GBMLGG(T=662,N=1157)	Tumor	10.9593	TCGA-HT-7474-01
GBMLGG(T=662,N=1157)	Tumor	11.4439	TCGA-DH-5143-01
GBMLGG(T=662,N=1157)	Tumor	11.1812	TCGA-TQ-A7RJ-01
GBMLGG(T=662,N=1157)	Tumor	11.6	TCGA-TM-A84J-01
GBMLGG(T=662,N=1157)	Tumor	12.0419	TCGA-E1-A7YD-01
GBMLGG(T=662,N=1157)	Tumor	11.2705	TCGA-S9-A7QY-01
GBMLGG(T=662,N=1157)	Tumor	11.2291	TCGA-P5-A731-01
GBMLGG(T=662,N=1157)	Tumor	12.1051	TCGA-E1-A7YE-01
GBMLGG(T=662,N=1157)	Tumor	11.6149	TCGA-HW-8321-01
GBMLGG(T=662,N=1157)	Tumor	10.6768	TCGA-HT-8010-01
GBMLGG(T=662,N=1157)	Tumor	11.5507	TCGA-DB-5270-01
GBMLGG(T=662,N=1157)	Tumor	11.5148	TCGA-HT-A5R9-01
GBMLGG(T=662,N=1157)	Tumor	11.745	TCGA-KT-A74X-01
GBMLGG(T=662,N=1157)	Tumor	12.1593	TCGA-HT-A74K-01
GBMLGG(T=662,N=1157)	Tumor	10.847	TCGA-WY-A85C-01
GBMLGG(T=662,N=1157)	Tumor	11.1699	TCGA-FG-8188-01
GBMLGG(T=662,N=1157)	Tumor	11.1776	TCGA-DU-A6S7-01
GBMLGG(T=662,N=1157)	Tumor	11.5652	TCGA-HT-7855-01
GBMLGG(T=662,N=1157)	Tumor	11.3856	TCGA-HT-8015-01
GBMLGG(T=662,N=1157)	Tumor	11.4819	TCGA-DB-A75O-01
GBMLGG(T=662,N=1157)	Tumor	11.2363	TCGA-S9-A6TY-01
GBMLGG(T=662,N=1157)	Tumor	12.0338	TCGA-DU-A7TB-01
GBMLGG(T=662,N=1157)	Tumor	11.4103	TCGA-HT-7604-01
GBMLGG(T=662,N=1157)	Tumor	10.7729	TCGA-HT-7884-01
GBMLGG(T=662,N=1157)	Tumor	12.5658	TCGA-28-5215-01
GBMLGG(T=662,N=1157)	Tumor	11.2965	TCGA-QH-A6CY-01
GBMLGG(T=662,N=1157)	Tumor	12.0812	TCGA-S9-A6WM-01
GBMLGG(T=662,N=1157)	Tumor	11.2264	TCGA-CS-6667-01
GBMLGG(T=662,N=1157)	Tumor	12.589	TCGA-28-5218-01
GBMLGG(T=662,N=1157)	Tumor	11.8349	TCGA-QH-A6CV-01
GBMLGG(T=662,N=1157)	Tumor	11.6177	TCGA-VM-A8CE-01
GBMLGG(T=662,N=1157)	Tumor	11.6171	TCGA-DB-A64X-01
GBMLGG(T=662,N=1157)	Tumor	11.6358	TCGA-P5-A72U-01
GBMLGG(T=662,N=1157)	Tumor	11.9161	TCGA-DB-A75K-01
GBMLGG(T=662,N=1157)	Tumor	11.3315	TCGA-DU-6410-01
GBMLGG(T=662,N=1157)	Tumor	12.5299	TCGA-14-1825-01
GBMLGG(T=662,N=1157)	Tumor	11.2178	TCGA-E1-5307-01
GBMLGG(T=662,N=1157)	Tumor	11.06	TCGA-S9-A7IY-01
GBMLGG(T=662,N=1157)	Tumor	10.9406	TCGA-P5-A781-01
GBMLGG(T=662,N=1157)	Tumor	11.8881	TCGA-DU-6405-01
GBMLGG(T=662,N=1157)	Tumor	11.8619	TCGA-06-0129-01
GBMLGG(T=662,N=1157)	Tumor	11.6225	TCGA-DU-5852-01
GBMLGG(T=662,N=1157)	Tumor	12.9174	TCGA-FG-A6J3-01
GBMLGG(T=662,N=1157)	Tumor	11.2536	TCGA-CS-5397-01
GBMLGG(T=662,N=1157)	Tumor	11.5803	TCGA-FG-A70Y-01
GBMLGG(T=662,N=1157)	Tumor	11.5407	TCGA-FG-7643-01
GBMLGG(T=662,N=1157)	Tumor	11.7199	TCGA-06-5859-01
GBMLGG(T=662,N=1157)	Tumor	12.734	TCGA-TM-A84C-01
GBMLGG(T=662,N=1157)	Tumor	11.3193	TCGA-WY-A85E-01
GBMLGG(T=662,N=1157)	Tumor	12.3243	TCGA-28-1747-01
GBMLGG(T=662,N=1157)	Tumor	11.7292	TCGA-28-2499-01
GBMLGG(T=662,N=1157)	Tumor	12.6101	TCGA-HW-A5KM-01
GBMLGG(T=662,N=1157)	Tumor	11.7455	TCGA-32-1980-01
GBMLGG(T=662,N=1157)	Tumor	11.0462	TCGA-DU-7298-01
GBMLGG(T=662,N=1157)	Tumor	11.2164	TCGA-FG-7637-01
GBMLGG(T=662,N=1157)	Tumor	11.4231	TCGA-QH-A65R-01
GBMLGG(T=662,N=1157)	Tumor	11.1533	TCGA-FG-A60J-01
GBMLGG(T=662,N=1157)	Tumor	10.8989	TCGA-FG-8189-01
GBMLGG(T=662,N=1157)	Tumor	11.0085	TCGA-P5-A5EY-01
GBMLGG(T=662,N=1157)	Tumor	12.7941	TCGA-06-2564-01
GBMLGG(T=662,N=1157)	Tumor	12.1473	TCGA-06-5408-01
GBMLGG(T=662,N=1157)	Tumor	12.2016	TCGA-27-1832-01
GBMLGG(T=662,N=1157)	Tumor	11.6852	TCGA-14-1829-01
GBMLGG(T=662,N=1157)	Tumor	11.4812	TCGA-QH-A6X5-01
GBMLGG(T=662,N=1157)	Tumor	12.2017	TCGA-32-2615-01
GBMLGG(T=662,N=1157)	Tumor	12.4209	TCGA-06-0158-01
GBMLGG(T=662,N=1157)	Tumor	11.0962	TCGA-HT-7605-01
GBMLGG(T=662,N=1157)	Tumor	11.5178	TCGA-DU-6394-01
GBMLGG(T=662,N=1157)	Tumor	11.3218	TCGA-S9-A6WO-01
GBMLGG(T=662,N=1157)	Tumor	12.7432	TCGA-28-5216-01
GBMLGG(T=662,N=1157)	Tumor	11.2729	TCGA-WY-A859-01
GBMLGG(T=662,N=1157)	Tumor	11.1502	TCGA-WY-A85B-01
GBMLGG(T=662,N=1157)	Tumor	11.4785	TCGA-S9-A6UB-01
GBMLGG(T=662,N=1157)	Tumor	12.5778	TCGA-41-2572-01
GBMLGG(T=662,N=1157)	Tumor	11.9338	TCGA-DU-7290-01
GBMLGG(T=662,N=1157)	Tumor	11.1246	TCGA-P5-A5F6-01
GBMLGG(T=662,N=1157)	Tumor	11.9044	TCGA-DU-6407-01
GBMLGG(T=662,N=1157)	Tumor	12.6273	TCGA-02-0055-01
GBMLGG(T=662,N=1157)	Tumor	11.9077	TCGA-HT-7601-01
GBMLGG(T=662,N=1157)	Tumor	12.054	TCGA-32-2634-01
GBMLGG(T=662,N=1157)	Tumor	12.1133	TCGA-DU-6403-01
GBMLGG(T=662,N=1157)	Tumor	11.3547	TCGA-DB-A4XG-01
GBMLGG(T=662,N=1157)	Tumor	11.5898	TCGA-DB-A64R-01
GBMLGG(T=662,N=1157)	Tumor	11.0123	TCGA-HW-7487-01
GBMLGG(T=662,N=1157)	Tumor	11.2789	TCGA-S9-A7J1-01
GBMLGG(T=662,N=1157)	Tumor	11.4639	TCGA-FG-6689-01
GBMLGG(T=662,N=1157)	Tumor	11.8648	TCGA-HT-8011-01
GBMLGG(T=662,N=1157)	Tumor	11.6041	TCGA-E1-A7YJ-01
GBMLGG(T=662,N=1157)	Tumor	11.9399	TCGA-06-5411-01
GBMLGG(T=662,N=1157)	Tumor	11.0769	TCGA-DB-5277-01
GBMLGG(T=662,N=1157)	Tumor	11.5158	TCGA-HT-7690-01
GBMLGG(T=662,N=1157)	Tumor	11.3405	TCGA-TM-A84M-01
GBMLGG(T=662,N=1157)	Tumor	11.1782	TCGA-HT-8105-01
GBMLGG(T=662,N=1157)	Tumor	11.4923	TCGA-06-0744-01
GBMLGG(T=662,N=1157)	Tumor	12.544	TCGA-76-4928-01
GBMLGG(T=662,N=1157)	Tumor	12.8893	TCGA-06-0644-01
GBMLGG(T=662,N=1157)	Tumor	11.2136	TCGA-E1-A7YY-01
GBMLGG(T=662,N=1157)	Tumor	11.3825	TCGA-HT-A619-01
GBMLGG(T=662,N=1157)	Tumor	11.624	TCGA-E1-5318-01
GBMLGG(T=662,N=1157)	Tumor	11.0941	TCGA-P5-A737-01
GBMLGG(T=662,N=1157)	Tumor	11.6984	TCGA-14-0871-01
GBMLGG(T=662,N=1157)	Tumor	11.8076	TCGA-RY-A83Y-01
GBMLGG(T=662,N=1157)	Tumor	12.5122	TCGA-08-0386-01
GBMLGG(T=662,N=1157)	Tumor	10.8712	TCGA-HT-8564-01
GBMLGG(T=662,N=1157)	Tumor	11.5748	TCGA-HT-7686-01
GBMLGG(T=662,N=1157)	Tumor	11.8256	TCGA-E1-A7YM-01
GBMLGG(T=662,N=1157)	Tumor	11.5807	TCGA-DU-7301-01
GBMLGG(T=662,N=1157)	Tumor	11.7341	TCGA-S9-A6UA-01
GBMLGG(T=662,N=1157)	Tumor	12.0714	TCGA-32-2632-01
GBMLGG(T=662,N=1157)	Tumor	11.3897	TCGA-TM-A84G-01
GBMLGG(T=662,N=1157)	Tumor	10.9989	TCGA-VV-A829-01
GBMLGG(T=662,N=1157)	Tumor	12.4153	TCGA-DH-A66B-01
GBMLGG(T=662,N=1157)	Tumor	11.0184	TCGA-HT-A5R7-01
GBMLGG(T=662,N=1157)	Tumor	11.317	TCGA-CS-5394-01
GBMLGG(T=662,N=1157)	Tumor	10.8915	TCGA-HT-A61A-01
GBMLGG(T=662,N=1157)	Tumor	10.5967	TCGA-HT-7877-01
GBMLGG(T=662,N=1157)	Tumor	11.922	TCGA-HT-A618-01
GBMLGG(T=662,N=1157)	Tumor	12.3141	TCGA-06-0882-01
GBMLGG(T=662,N=1157)	Tumor	11.6872	TCGA-DU-6542-01
GBMLGG(T=662,N=1157)	Tumor	12.2025	TCGA-41-4097-01
GBMLGG(T=662,N=1157)	Tumor	12.0744	TCGA-QH-A6CS-01
GBMLGG(T=662,N=1157)	Tumor	11.0082	TCGA-W9-A837-01
GBMLGG(T=662,N=1157)	Tumor	12.2103	TCGA-16-1045-01
GBMLGG(T=662,N=1157)	Tumor	11.712	TCGA-DU-7306-01
GBMLGG(T=662,N=1157)	Tumor	11.3435	TCGA-VM-A8CH-01
GBMLGG(T=662,N=1157)	Tumor	11.2364	TCGA-QH-A6X9-01
GBMLGG(T=662,N=1157)	Tumor	11.1237	TCGA-E1-5311-01
GBMLGG(T=662,N=1157)	Tumor	12.3035	TCGA-S9-A6U0-01
GBMLGG(T=662,N=1157)	Tumor	11.4389	TCGA-QH-A6CZ-01
GBMLGG(T=662,N=1157)	Tumor	11.2616	TCGA-HT-7611-01
GBMLGG(T=662,N=1157)	Tumor	13.0688	TCGA-19-2625-01
GBMLGG(T=662,N=1157)	Tumor	11.3802	TCGA-WH-A86K-01
GBMLGG(T=662,N=1157)	Tumor	11.8565	TCGA-DH-5141-01
GBMLGG(T=662,N=1157)	Tumor	11.6637	TCGA-FG-A60L-01
GBMLGG(T=662,N=1157)	Tumor	11.3075	TCGA-DB-5280-01
GBMLGG(T=662,N=1157)	Tumor	11.679	TCGA-S9-A7IX-01
GBMLGG(T=662,N=1157)	Tumor	12.7505	TCGA-HT-A5RC-01
GBMLGG(T=662,N=1157)	Tumor	11.4139	TCGA-FG-5965-01
GBMLGG(T=662,N=1157)	Tumor	11.8331	TCGA-FG-7634-01
GBMLGG(T=662,N=1157)	Tumor	11.3006	TCGA-S9-A6TU-01
GBMLGG(T=662,N=1157)	Tumor	12.3722	TCGA-27-1834-01
GBMLGG(T=662,N=1157)	Tumor	11.8573	TCGA-DU-7007-01
GBMLGG(T=662,N=1157)	Tumor	11.2763	TCGA-HW-7490-01
GBMLGG(T=662,N=1157)	Tumor	11.7832	TCGA-TM-A7C3-01
GBMLGG(T=662,N=1157)	Tumor	11.2716	TCGA-CS-6668-01
GBMLGG(T=662,N=1157)	Tumor	11.5588	TCGA-S9-A6WG-01
GBMLGG(T=662,N=1157)	Tumor	11.5826	TCGA-DU-8165-01
GBMLGG(T=662,N=1157)	Tumor	11.6949	TCGA-HT-7692-01
GBMLGG(T=662,N=1157)	Tumor	11.516	TCGA-TQ-A7RM-01
GBMLGG(T=662,N=1157)	Tumor	11.0203	TCGA-HT-7607-01
GBMLGG(T=662,N=1157)	Tumor	10.7934	TCGA-HT-7880-01
GBMLGG(T=662,N=1157)	Tumor	11.6198	TCGA-DU-8161-01
GBMLGG(T=662,N=1157)	Tumor	11.0473	TCGA-HT-7467-01
GBMLGG(T=662,N=1157)	Tumor	12.1893	TCGA-VM-A8CD-01
GBMLGG(T=662,N=1157)	Tumor	11.2728	TCGA-DU-6401-01
GBMLGG(T=662,N=1157)	Tumor	12.0038	TCGA-DU-6396-01
GBMLGG(T=662,N=1157)	Tumor	11.3152	TCGA-HT-A74H-01
GBMLGG(T=662,N=1157)	Tumor	11.7036	TCGA-41-2571-01
GBMLGG(T=662,N=1157)	Tumor	12.1617	TCGA-19-4065-01
GBMLGG(T=662,N=1157)	Tumor	12.8418	TCGA-14-0781-01
GBMLGG(T=662,N=1157)	Tumor	11.0945	TCGA-HT-7483-01
GBMLGG(T=662,N=1157)	Tumor	11.0265	TCGA-HT-7620-01
GBMLGG(T=662,N=1157)	Tumor	11.431	TCGA-HT-7480-01
GBMLGG(T=662,N=1157)	Tumor	12.426	TCGA-06-0157-01
GBMLGG(T=662,N=1157)	Tumor	11.1648	TCGA-S9-A7J0-01
GBMLGG(T=662,N=1157)	Tumor	12.0455	TCGA-12-3653-01
GBMLGG(T=662,N=1157)	Tumor	11.5399	TCGA-P5-A736-01
GBMLGG(T=662,N=1157)	Tumor	11.64	TCGA-TM-A84Q-01
GBMLGG(T=662,N=1157)	Tumor	12.2767	TCGA-76-4926-01
GBMLGG(T=662,N=1157)	Tumor	12.1272	TCGA-26-5133-01
GBMLGG(T=662,N=1157)	Tumor	12.7705	TCGA-06-2562-01
GBMLGG(T=662,N=1157)	Tumor	11.045	TCGA-RY-A847-01
GBMLGG(T=662,N=1157)	Tumor	10.728	TCGA-E1-A7YV-01
GBMLGG(T=662,N=1157)	Tumor	11.1987	TCGA-TQ-A7RQ-01
GBMLGG(T=662,N=1157)	Tumor	11.9506	TCGA-FG-8191-01
GBMLGG(T=662,N=1157)	Tumor	11.5818	TCGA-E1-A7YW-01
GBMLGG(T=662,N=1157)	Tumor	11.7981	TCGA-DB-5278-01
GBMLGG(T=662,N=1157)	Tumor	11.2081	TCGA-E1-A7YS-01
GBMLGG(T=662,N=1157)	Tumor	10.9972	TCGA-HT-7695-01
GBMLGG(T=662,N=1157)	Tumor	10.9217	TCGA-DU-A7TC-01
GBMLGG(T=662,N=1157)	Tumor	11.6777	TCGA-HW-7491-01
GBMLGG(T=662,N=1157)	Tumor	11.9468	TCGA-DB-A4X9-01
GBMLGG(T=662,N=1157)	Tumor	11.3375	TCGA-HT-A614-01
GBMLGG(T=662,N=1157)	Tumor	11.467	TCGA-TQ-A7RI-01
GBMLGG(T=662,N=1157)	Tumor	12.1956	TCGA-CS-6188-01
GBMLGG(T=662,N=1157)	Tumor	11.605	TCGA-QH-A86X-01
GBMLGG(T=662,N=1157)	Tumor	11.1252	TCGA-DU-A76R-01
GBMLGG(T=662,N=1157)	Tumor	11.4411	TCGA-DH-5144-01
GBMLGG(T=662,N=1157)	Tumor	11.3259	TCGA-DU-8168-01
GBMLGG(T=662,N=1157)	Tumor	11.6652	TCGA-VM-A8C8-01
GBMLGG(T=662,N=1157)	Tumor	12.4163	TCGA-HT-7882-01
GBMLGG(T=662,N=1157)	Tumor	11.5774	TCGA-DU-6399-01
GBMLGG(T=662,N=1157)	Tumor	12.4384	TCGA-S9-A7R7-01
GBMLGG(T=662,N=1157)	Tumor	11.8846	TCGA-41-5651-01
GBMLGG(T=662,N=1157)	Tumor	11.6303	TCGA-E1-A7Z2-01
GBMLGG(T=662,N=1157)	Tumor	12.2282	TCGA-DU-A5TP-01
GBMLGG(T=662,N=1157)	Tumor	12.804	TCGA-06-0210-01
GBMLGG(T=662,N=1157)	Tumor	11.333	TCGA-FG-8187-01
GBMLGG(T=662,N=1157)	Tumor	12.521	TCGA-19-2624-01
GBMLGG(T=662,N=1157)	Tumor	10.9098	TCGA-IK-8125-01
GBMLGG(T=662,N=1157)	Tumor	11.1791	TCGA-19-5960-01
GBMLGG(T=662,N=1157)	Tumor	11.7879	TCGA-CS-6666-01
GBMLGG(T=662,N=1157)	Tumor	12.7747	TCGA-06-0686-01
GBMLGG(T=662,N=1157)	Tumor	10.4051	TCGA-TM-A7CF-01
GBMLGG(T=662,N=1157)	Tumor	11.2777	TCGA-DH-A7US-01
GBMLGG(T=662,N=1157)	Tumor	11.8516	TCGA-DU-7013-01
GBMLGG(T=662,N=1157)	Tumor	11.461	TCGA-E1-A7Z6-01
GBMLGG(T=662,N=1157)	Tumor	12.3178	TCGA-HT-7857-01
GBMLGG(T=662,N=1157)	Tumor	11.4983	TCGA-E1-5319-01
GBMLGG(T=662,N=1157)	Tumor	11.2667	TCGA-DU-A5TS-01
GBMLGG(T=662,N=1157)	Tumor	11.0553	TCGA-HT-7856-01
GBMLGG(T=662,N=1157)	Tumor	11.8639	TCGA-DU-6392-01
GBMLGG(T=662,N=1157)	Tumor	11.8172	TCGA-QH-A6CU-01
GBMLGG(T=662,N=1157)	Tumor	11.3184	TCGA-DU-6404-01
GBMLGG(T=662,N=1157)	Tumor	12.7412	TCGA-VW-A8FI-01
GBMLGG(T=662,N=1157)	Tumor	11.12	TCGA-P5-A5EZ-01
GBMLGG(T=662,N=1157)	Tumor	12.5019	TCGA-S9-A89Z-01
GBMLGG(T=662,N=1157)	Tumor	12.2337	TCGA-FG-5963-01
GBMLGG(T=662,N=1157)	Tumor	11.2403	TCGA-S9-A7IQ-01
GBMLGG(T=662,N=1157)	Tumor	11.0796	TCGA-S9-A89V-01
GBMLGG(T=662,N=1157)	Tumor	11.4992	TCGA-DB-A64W-01
GBMLGG(T=662,N=1157)	Tumor	11.8816	TCGA-FG-A4MX-01
GBMLGG(T=662,N=1157)	Tumor	11.9544	TCGA-P5-A72Z-01
GBMLGG(T=662,N=1157)	Tumor	12.1714	TCGA-06-2563-01
GBMLGG(T=662,N=1157)	Tumor	11.4514	TCGA-S9-A6U1-01
GBMLGG(T=662,N=1157)	Tumor	12.0623	TCGA-15-1444-01
GBMLGG(T=662,N=1157)	Tumor	11.088	TCGA-32-4213-01
GBMLGG(T=662,N=1157)	Tumor	11.0014	TCGA-HT-7881-01
GBMLGG(T=662,N=1157)	Tumor	12.2442	TCGA-15-0742-01
GBMLGG(T=662,N=1157)	Tumor	12.4459	TCGA-06-0187-01
GBMLGG(T=662,N=1157)	Tumor	12.736	TCGA-19-1390-01
GBMLGG(T=662,N=1157)	Tumor	11.7226	TCGA-QH-A65V-01
GBMLGG(T=662,N=1157)	Tumor	10.9156	TCGA-DU-A7TG-01
GBMLGG(T=662,N=1157)	Tumor	11.1814	TCGA-TQ-A7RV-01
GBMLGG(T=662,N=1157)	Tumor	11.3321	TCGA-DU-5874-01
GBMLGG(T=662,N=1157)	Tumor	10.9862	TCGA-QH-A6X4-01
GBMLGG(T=662,N=1157)	Tumor	11.0182	TCGA-VM-A8CB-01
GBMLGG(T=662,N=1157)	Tumor	11.2051	TCGA-DH-A66F-01
GBMLGG(T=662,N=1157)	Tumor	10.8836	TCGA-HT-7694-01
GBMLGG(T=662,N=1157)	Tumor	11.879	TCGA-HT-7471-01
GBMLGG(T=662,N=1157)	Tumor	10.9898	TCGA-HT-7608-01
GBMLGG(T=662,N=1157)	Tumor	11.4622	TCGA-CS-6290-01
GBMLGG(T=662,N=1157)	Tumor	11.1768	TCGA-DB-A4XD-01
GBMLGG(T=662,N=1157)	Tumor	10.8945	TCGA-TQ-A7RK-01
GBMLGG(T=662,N=1157)	Tumor	10.7293	TCGA-HT-7475-01
GBMLGG(T=662,N=1157)	Tumor	11.6828	TCGA-TQ-A7RO-01
GBMLGG(T=662,N=1157)	Tumor	11.5458	TCGA-HT-7902-01
GBMLGG(T=662,N=1157)	Tumor	11.0566	TCGA-FG-A711-01
GBMLGG(T=662,N=1157)	Tumor	12.357	TCGA-06-2557-01
GBMLGG(T=662,N=1157)	Tumor	12.0777	TCGA-DB-5276-01
GBMLGG(T=662,N=1157)	Tumor	11.714	TCGA-P5-A730-01
GBMLGG(T=662,N=1157)	Tumor	11.993	TCGA-HT-A74O-01
GBMLGG(T=662,N=1157)	Tumor	11.1375	TCGA-HT-A74J-01
GBMLGG(T=662,N=1157)	Tumor	12.3934	TCGA-DU-5855-01
GBMLGG(T=662,N=1157)	Tumor	12.5801	TCGA-06-0878-01
GBMLGG(T=662,N=1157)	Tumor	11.7614	TCGA-DH-A669-01
GBMLGG(T=662,N=1157)	Tumor	12.097	TCGA-HT-A617-01
GBMLGG(T=662,N=1157)	Tumor	11.9085	TCGA-06-2567-01
GBMLGG(T=662,N=1157)	Tumor	12.7934	TCGA-32-2616-01
GBMLGG(T=662,N=1157)	Tumor	11.8528	TCGA-28-5208-01
GBMLGG(T=662,N=1157)	Tumor	12.3723	TCGA-28-2514-01
GBMLGG(T=662,N=1157)	Tumor	11.4436	TCGA-06-1804-01
GBMLGG(T=662,N=1157)	Tumor	11.8331	TCGA-QH-A6CX-01
GBMLGG(T=662,N=1157)	Tumor	12.5816	TCGA-14-2554-01
GBMLGG(T=662,N=1157)	Tumor	11.0153	TCGA-P5-A5F4-01
GBMLGG(T=662,N=1157)	Tumor	12.0415	TCGA-DU-A5TU-01
GBMLGG(T=662,N=1157)	Tumor	10.975	TCGA-DU-A76K-01
GBMLGG(T=662,N=1157)	Tumor	11.3241	TCGA-HT-7609-01
GBMLGG(T=662,N=1157)	Tumor	11.4337	TCGA-TQ-A7RR-01
GBMLGG(T=662,N=1157)	Tumor	11.6156	TCGA-DH-A66D-01
GBMLGG(T=662,N=1157)	Tumor	10.9106	TCGA-DH-A7UV-01
GBMLGG(T=662,N=1157)	Tumor	12.1826	TCGA-02-2485-01
GBMLGG(T=662,N=1157)	Tumor	12.5421	TCGA-06-5858-01
GBMLGG(T=662,N=1157)	Tumor	10.9845	TCGA-FG-6690-01
GBMLGG(T=662,N=1157)	Tumor	11.6183	TCGA-DB-A4XA-01
GBMLGG(T=662,N=1157)	Tumor	11.5733	TCGA-DU-8167-01
GBMLGG(T=662,N=1157)	Tumor	11.8214	TCGA-QH-A65X-01
GBMLGG(T=662,N=1157)	Tumor	11.2011	TCGA-06-0178-01
GBMLGG(T=662,N=1157)	Tumor	11.2613	TCGA-P5-A780-01
GBMLGG(T=662,N=1157)	Tumor	11.5707	TCGA-E1-5302-01
GBMLGG(T=662,N=1157)	Tumor	12.1298	TCGA-14-1823-01
GBMLGG(T=662,N=1157)	Tumor	11.1698	TCGA-HW-A5KJ-01
GBMLGG(T=662,N=1157)	Tumor	11.5134	TCGA-FG-7636-01
GBMLGG(T=662,N=1157)	Tumor	12.0402	TCGA-DU-5847-01
GBMLGG(T=662,N=1157)	Tumor	12.5965	TCGA-28-2509-01
GBMLGG(T=662,N=1157)	Tumor	12.2167	TCGA-DU-6406-01
GBMLGG(T=662,N=1157)	Tumor	12.029	TCGA-06-2558-01
GBMLGG(T=662,N=1157)	Tumor	12.4656	TCGA-06-0745-01
GBMLGG(T=662,N=1157)	Tumor	11.2623	TCGA-TM-A84B-01
GBMLGG(T=662,N=1157)	Tumor	11.1711	TCGA-DU-A76O-01
GBMLGG(T=662,N=1157)	Tumor	11.0956	TCGA-CS-4944-01
GBMLGG(T=662,N=1157)	Tumor	11.5224	TCGA-HT-7603-01
GBMLGG(T=662,N=1157)	Normal	10.4239	GTEX-13QIC-0011-R1a-SM-5O9CJ
GBMLGG(T=662,N=1157)	Normal	10.3076	GTEX-N7MS-2526-SM-26GMA
GBMLGG(T=662,N=1157)	Normal	7.4548	GTEX-N7MS-2526-SM-26GMR
GBMLGG(T=662,N=1157)	Normal	10.6253	GTEX-NPJ7-0011-R6a-SM-2I3G7
GBMLGG(T=662,N=1157)	Normal	11.0081	GTEX-132Q8-3026-SM-5PNVG
GBMLGG(T=662,N=1157)	Normal	10.1419	GTEX-NPJ7-2726-SM-2I3FT
GBMLGG(T=662,N=1157)	Normal	10.6043	GTEX-13OVJ-0011-R9b-SM-5L3GD
GBMLGG(T=662,N=1157)	Normal	10.5857	GTEX-XLM4-0011-R10A-SM-4AT5P
GBMLGG(T=662,N=1157)	Normal	10.1142	GTEX-12ZZZ-0011-R10a-SM-5P9HC
GBMLGG(T=662,N=1157)	Normal	8.2867	GTEX-X4XY-0011-R8A-SM-46MVC
GBMLGG(T=662,N=1157)	Normal	10.287	GTEX-13QJC-0011-R6a-SM-5S2VI
GBMLGG(T=662,N=1157)	Normal	9.301	GTEX-ZUA1-0011-R8b-SM-51MST
GBMLGG(T=662,N=1157)	Normal	8.6709	GTEX-13FHP-0011-R7b-SM-5LZYI
GBMLGG(T=662,N=1157)	Normal	9.9256	GTEX-11EMC-3326-SM-5P9JH
GBMLGG(T=662,N=1157)	Normal	9.9663	GTEX-13112-0011-R7b-SM-5DUVW
GBMLGG(T=662,N=1157)	Normal	10.4312	GTEX-12WSA-0011-R5b-SM-5GU5I
GBMLGG(T=662,N=1157)	Normal	9.753	GTEX-ZF28-3026-SM-4WKHP
GBMLGG(T=662,N=1157)	Normal	9.8406	GTEX-ZUA1-0011-R7b-SM-4YCDP
GBMLGG(T=662,N=1157)	Normal	10.1843	GTEX-11ZVC-0011-R9a-SM-57WC5
GBMLGG(T=662,N=1157)	Normal	10.1869	GTEX-WZTO-0011-R4A-SM-3NMC7
GBMLGG(T=662,N=1157)	Normal	9.9629	GTEX-NPJ7-0011-R11A-SM-2I3E8
GBMLGG(T=662,N=1157)	Normal	10.2784	GTEX-13OVL-0011-R6a-SM-5L3G4
GBMLGG(T=662,N=1157)	Normal	9.9195	GTEX-13NYB-0011-R1b-SM-5KM4F
GBMLGG(T=662,N=1157)	Normal	10.2768	GTEX-WHSE-0011-R8A-SM-3P5Z1
GBMLGG(T=662,N=1157)	Normal	9.8188	GTEX-T6MN-0011-R4A-SM-32QPG
GBMLGG(T=662,N=1157)	Normal	9.8909	GTEX-ZDXO-0011-R1a-SM-4WKF4
GBMLGG(T=662,N=1157)	Normal	10.5651	GTEX-11DXY-3226-SM-5GIDE
[truncated: 20,047 more rows]

## Sheet: ACTN4
	Group	Expression	SampleName
GBM(T=153,N=1157)	Tumor	8.3267	TCGA-19-1787-01
GBM(T=153,N=1157)	Tumor	7.4795	TCGA-06-5412-01
GBM(T=153,N=1157)	Tumor	7.0592	TCGA-16-0846-01
GBM(T=153,N=1157)	Tumor	7.7197	TCGA-12-5299-01
GBM(T=153,N=1157)	Tumor	6.963	TCGA-06-2561-01
GBM(T=153,N=1157)	Tumor	6.6529	TCGA-06-0132-01
GBM(T=153,N=1157)	Tumor	6.5454	TCGA-26-5136-01
GBM(T=153,N=1157)	Tumor	7.6124	TCGA-27-2521-01
GBM(T=153,N=1157)	Tumor	7.785	TCGA-19-2629-01
GBM(T=153,N=1157)	Tumor	5.9451	TCGA-06-0238-01
GBM(T=153,N=1157)	Tumor	6.3808	TCGA-06-0749-01
GBM(T=153,N=1157)	Tumor	8.166	TCGA-06-0174-01
GBM(T=153,N=1157)	Tumor	9.0668	TCGA-06-5414-01
GBM(T=153,N=1157)	Tumor	7.6281	TCGA-28-5207-01
GBM(T=153,N=1157)	Tumor	7.2797	TCGA-06-5410-01
GBM(T=153,N=1157)	Tumor	8.2409	TCGA-06-0747-01
GBM(T=153,N=1157)	Tumor	7.6624	TCGA-28-2513-01
GBM(T=153,N=1157)	Tumor	8.4859	TCGA-76-4927-01
GBM(T=153,N=1157)	Tumor	7.6987	TCGA-06-0645-01
GBM(T=153,N=1157)	Tumor	8.6246	TCGA-06-2565-01
GBM(T=153,N=1157)	Tumor	7.3109	TCGA-06-0130-01
GBM(T=153,N=1157)	Tumor	7.0551	TCGA-06-0750-01
GBM(T=153,N=1157)	Tumor	4.9218	TCGA-27-1831-01
GBM(T=153,N=1157)	Tumor	7.4951	TCGA-06-5416-01
GBM(T=153,N=1157)	Tumor	6.2259	TCGA-06-0141-01
GBM(T=153,N=1157)	Tumor	8.497	TCGA-06-0125-01
GBM(T=153,N=1157)	Tumor	7.8978	TCGA-76-4925-01
GBM(T=153,N=1157)	Tumor	8.1473	TCGA-76-4932-01
GBM(T=153,N=1157)	Tumor	7.8113	TCGA-28-2510-01
GBM(T=153,N=1157)	Tumor	7.187	TCGA-06-0743-01
GBM(T=153,N=1157)	Tumor	8.6153	TCGA-14-1034-01
GBM(T=153,N=1157)	Tumor	7.2664	TCGA-06-0184-01
GBM(T=153,N=1157)	Tumor	7.1319	TCGA-12-3652-01
GBM(T=153,N=1157)	Tumor	7.7023	TCGA-26-5132-01
GBM(T=153,N=1157)	Tumor	7.8898	TCGA-32-1970-01
GBM(T=153,N=1157)	Tumor	5.0824	TCGA-06-0219-01
GBM(T=153,N=1157)	Tumor	7.979	TCGA-14-0787-01
GBM(T=153,N=1157)	Tumor	8.4805	TCGA-06-0190-01
GBM(T=153,N=1157)	Tumor	8.337	TCGA-26-5135-01
GBM(T=153,N=1157)	Tumor	8.1448	TCGA-76-4931-01
GBM(T=153,N=1157)	Tumor	7.6991	TCGA-41-3915-01
GBM(T=153,N=1157)	Tumor	6.9521	TCGA-06-0649-01
GBM(T=153,N=1157)	Tumor	7.6516	TCGA-12-0618-01
GBM(T=153,N=1157)	Tumor	7.0197	TCGA-27-2524-01
GBM(T=153,N=1157)	Tumor	7.8339	TCGA-28-1753-01
GBM(T=153,N=1157)	Tumor	6.9868	TCGA-12-5295-01
GBM(T=153,N=1157)	Tumor	8.9128	TCGA-27-2523-01
GBM(T=153,N=1157)	Tumor	6.0618	TCGA-06-2569-01
GBM(T=153,N=1157)	Tumor	7.9511	TCGA-27-1830-01
GBM(T=153,N=1157)	Tumor	7.9283	TCGA-06-2559-01
GBM(T=153,N=1157)	Tumor	6.5275	TCGA-27-2526-01
GBM(T=153,N=1157)	Tumor	7.724	TCGA-06-5856-01
GBM(T=153,N=1157)	Tumor	7.1296	TCGA-26-1442-01
GBM(T=153,N=1157)	Tumor	7.512	TCGA-06-5418-01
GBM(T=153,N=1157)	Tumor	8.2129	TCGA-26-5139-01
GBM(T=153,N=1157)	Tumor	6.9743	TCGA-06-5417-01
GBM(T=153,N=1157)	Tumor	4.8773	TCGA-26-5134-01
GBM(T=153,N=1157)	Tumor	7.3809	TCGA-06-5413-01
GBM(T=153,N=1157)	Tumor	7.3576	TCGA-76-4929-01
GBM(T=153,N=1157)	Tumor	8.0253	TCGA-06-0646-01
GBM(T=153,N=1157)	Tumor	7.7663	TCGA-12-3650-01
GBM(T=153,N=1157)	Tumor	8.2237	TCGA-19-2620-01
GBM(T=153,N=1157)	Tumor	5.9941	TCGA-28-5213-01
GBM(T=153,N=1157)	Tumor	6.0088	TCGA-06-0138-01
GBM(T=153,N=1157)	Tumor	8.0474	TCGA-06-5415-01
GBM(T=153,N=1157)	Tumor	6.131	TCGA-06-0139-01
GBM(T=153,N=1157)	Tumor	7.9499	TCGA-02-0047-01
GBM(T=153,N=1157)	Tumor	8.3875	TCGA-14-0789-01
GBM(T=153,N=1157)	Tumor	7.0278	TCGA-12-0616-01
GBM(T=153,N=1157)	Tumor	7.7399	TCGA-32-1982-01
GBM(T=153,N=1157)	Tumor	6.3277	TCGA-28-5220-01
GBM(T=153,N=1157)	Tumor	6.5319	TCGA-14-0817-01
GBM(T=153,N=1157)	Tumor	6.4766	TCGA-12-1597-01
GBM(T=153,N=1157)	Tumor	7.7649	TCGA-06-2570-01
GBM(T=153,N=1157)	Tumor	8.75901	TCGA-06-0211-01
GBM(T=153,N=1157)	Tumor	6.8415	TCGA-02-2483-01
GBM(T=153,N=1157)	Tumor	7.05282	TCGA-06-0156-01
GBM(T=153,N=1157)	Tumor	8.2446	TCGA-27-1837-01
GBM(T=153,N=1157)	Tumor	8.2671	TCGA-28-5204-01
GBM(T=153,N=1157)	Tumor	7.1517	TCGA-32-5222-01
GBM(T=153,N=1157)	Tumor	8.654	TCGA-28-5209-01
GBM(T=153,N=1157)	Tumor	6.9047	TCGA-27-2519-01
GBM(T=153,N=1157)	Tumor	7.4442	TCGA-14-0790-01
GBM(T=153,N=1157)	Tumor	7.2249	TCGA-12-0821-01
GBM(T=153,N=1157)	Tumor	8.5594	TCGA-19-2619-01
GBM(T=153,N=1157)	Tumor	7.6474	TCGA-27-1835-01
GBM(T=153,N=1157)	Tumor	7.8826	TCGA-12-0619-01
GBM(T=153,N=1157)	Tumor	7.5408	TCGA-06-0168-01
GBM(T=153,N=1157)	Tumor	8.2035	TCGA-27-2528-01
GBM(T=153,N=1157)	Tumor	8.3634	TCGA-28-5215-01
GBM(T=153,N=1157)	Tumor	7.9801	TCGA-28-5218-01
GBM(T=153,N=1157)	Tumor	7.3832	TCGA-14-1825-01
GBM(T=153,N=1157)	Tumor	7.9692	TCGA-06-0129-01
GBM(T=153,N=1157)	Tumor	8.0522	TCGA-06-5859-01
GBM(T=153,N=1157)	Tumor	7.5528	TCGA-28-1747-01
GBM(T=153,N=1157)	Tumor	7.4407	TCGA-28-2499-01
GBM(T=153,N=1157)	Tumor	7.7551	TCGA-32-1980-01
GBM(T=153,N=1157)	Tumor	8.4069	TCGA-06-2564-01
GBM(T=153,N=1157)	Tumor	8.0135	TCGA-06-5408-01
GBM(T=153,N=1157)	Tumor	7.4971	TCGA-27-1832-01
GBM(T=153,N=1157)	Tumor	4.6781	TCGA-14-1829-01
GBM(T=153,N=1157)	Tumor	8.1039	TCGA-32-2615-01
GBM(T=153,N=1157)	Tumor	8.5072	TCGA-06-0158-01
GBM(T=153,N=1157)	Tumor	7.9511	TCGA-28-5216-01
GBM(T=153,N=1157)	Tumor	7.8013	TCGA-41-2572-01
GBM(T=153,N=1157)	Tumor	6.994	TCGA-02-0055-01
GBM(T=153,N=1157)	Tumor	7.6714	TCGA-32-2634-01
GBM(T=153,N=1157)	Tumor	7.0552	TCGA-06-5411-01
GBM(T=153,N=1157)	Tumor	7.8028	TCGA-06-0744-01
GBM(T=153,N=1157)	Tumor	7.9659	TCGA-76-4928-01
GBM(T=153,N=1157)	Tumor	8.2668	TCGA-06-0644-01
GBM(T=153,N=1157)	Tumor	6.412	TCGA-14-0871-01
GBM(T=153,N=1157)	Tumor	8.1793	TCGA-08-0386-01
GBM(T=153,N=1157)	Tumor	7.6512	TCGA-32-2632-01
GBM(T=153,N=1157)	Tumor	7.6784	TCGA-06-0882-01
GBM(T=153,N=1157)	Tumor	7.747	TCGA-41-4097-01
GBM(T=153,N=1157)	Tumor	7.756	TCGA-16-1045-01
GBM(T=153,N=1157)	Tumor	7.9719	TCGA-19-2625-01
GBM(T=153,N=1157)	Tumor	7.7251	TCGA-27-1834-01
GBM(T=153,N=1157)	Tumor	6.8142	TCGA-41-2571-01
GBM(T=153,N=1157)	Tumor	6.4298	TCGA-19-4065-01
GBM(T=153,N=1157)	Tumor	7.7602	TCGA-14-0781-01
GBM(T=153,N=1157)	Tumor	7.9803	TCGA-06-0157-01
GBM(T=153,N=1157)	Tumor	8.1947	TCGA-12-3653-01
GBM(T=153,N=1157)	Tumor	7.182	TCGA-76-4926-01
GBM(T=153,N=1157)	Tumor	7.6103	TCGA-26-5133-01
GBM(T=153,N=1157)	Tumor	8.2394	TCGA-06-2562-01
GBM(T=153,N=1157)	Tumor	7.5906	TCGA-41-5651-01
GBM(T=153,N=1157)	Tumor	7.3434	TCGA-06-0210-01
GBM(T=153,N=1157)	Tumor	8.3743	TCGA-19-2624-01
GBM(T=153,N=1157)	Tumor	7.9086	TCGA-19-5960-01
GBM(T=153,N=1157)	Tumor	7.4254	TCGA-06-0686-01
GBM(T=153,N=1157)	Tumor	8.441	TCGA-06-2563-01
GBM(T=153,N=1157)	Tumor	7.7735	TCGA-15-1444-01
GBM(T=153,N=1157)	Tumor	5.5342	TCGA-32-4213-01
GBM(T=153,N=1157)	Tumor	7.8675	TCGA-15-0742-01
GBM(T=153,N=1157)	Tumor	8.2227	TCGA-06-0187-01
GBM(T=153,N=1157)	Tumor	8.3258	TCGA-19-1390-01
GBM(T=153,N=1157)	Tumor	7.2183	TCGA-06-2557-01
GBM(T=153,N=1157)	Tumor	7.8343	TCGA-06-0878-01
GBM(T=153,N=1157)	Tumor	7.873	TCGA-06-2567-01
GBM(T=153,N=1157)	Tumor	7.88	TCGA-32-2616-01
GBM(T=153,N=1157)	Tumor	8.3011	TCGA-28-5208-01
GBM(T=153,N=1157)	Tumor	8.8615	TCGA-28-2514-01
GBM(T=153,N=1157)	Tumor	7.4028	TCGA-06-1804-01
GBM(T=153,N=1157)	Tumor	7.0101	TCGA-14-2554-01
GBM(T=153,N=1157)	Tumor	8.0498	TCGA-02-2485-01
GBM(T=153,N=1157)	Tumor	7.9905	TCGA-06-5858-01
GBM(T=153,N=1157)	Tumor	5.3896	TCGA-06-0178-01
GBM(T=153,N=1157)	Tumor	5.6453	TCGA-14-1823-01
GBM(T=153,N=1157)	Tumor	8.0862	TCGA-28-2509-01
GBM(T=153,N=1157)	Tumor	7.5263	TCGA-06-2558-01
GBM(T=153,N=1157)	Tumor	7.1242	TCGA-06-0745-01
GBM(T=153,N=1157)	Normal	7.2719	GTEX-13QIC-0011-R1a-SM-5O9CJ
GBM(T=153,N=1157)	Normal	6.1869	GTEX-N7MS-2526-SM-26GMA
GBM(T=153,N=1157)	Normal	4.4523	GTEX-N7MS-2526-SM-26GMR
GBM(T=153,N=1157)	Normal	6.3882	GTEX-NPJ7-0011-R6a-SM-2I3G7
GBM(T=153,N=1157)	Normal	7.1722	GTEX-132Q8-3026-SM-5PNVG
GBM(T=153,N=1157)	Normal	6.3771	GTEX-NPJ7-2726-SM-2I3FT
GBM(T=153,N=1157)	Normal	6.591	GTEX-13OVJ-0011-R9b-SM-5L3GD
GBM(T=153,N=1157)	Normal	6.9886	GTEX-XLM4-0011-R10A-SM-4AT5P
GBM(T=153,N=1157)	Normal	6.7259	GTEX-12ZZZ-0011-R10a-SM-5P9HC
GBM(T=153,N=1157)	Normal	4.9878	GTEX-X4XY-0011-R8A-SM-46MVC
GBM(T=153,N=1157)	Normal	5.7509	GTEX-13QJC-0011-R6a-SM-5S2VI
GBM(T=153,N=1157)	Normal	5.4347	GTEX-ZUA1-0011-R8b-SM-51MST
GBM(T=153,N=1157)	Normal	4.3392	GTEX-13FHP-0011-R7b-SM-5LZYI
GBM(T=153,N=1157)	Normal	6.7793	GTEX-11EMC-3326-SM-5P9JH
GBM(T=153,N=1157)	Normal	5.9274	GTEX-13112-0011-R7b-SM-5DUVW
GBM(T=153,N=1157)	Normal	5.7637	GTEX-12WSA-0011-R5b-SM-5GU5I
GBM(T=153,N=1157)	Normal	6.532	GTEX-ZF28-3026-SM-4WKHP
GBM(T=153,N=1157)	Normal	6.2234	GTEX-ZUA1-0011-R7b-SM-4YCDP
GBM(T=153,N=1157)	Normal	6.0817	GTEX-11ZVC-0011-R9a-SM-57WC5
GBM(T=153,N=1157)	Normal	6.3503	GTEX-WZTO-0011-R4A-SM-3NMC7
GBM(T=153,N=1157)	Normal	7.0306	GTEX-NPJ7-0011-R11A-SM-2I3E8
GBM(T=153,N=1157)	Normal	6.5113	GTEX-13OVL-0011-R6a-SM-5L3G4
GBM(T=153,N=1157)	Normal	4.9598	GTEX-13NYB-0011-R1b-SM-5KM4F
GBM(T=153,N=1157)	Normal	6.8635	GTEX-WHSE-0011-R8A-SM-3P5Z1
GBM(T=153,N=1157)	Normal	5.2847	GTEX-T6MN-0011-R4A-SM-32QPG
GBM(T=153,N=1157)	Normal	5.2506	GTEX-ZDXO-0011-R1a-SM-4WKF4
GBM(T=153,N=1157)	Normal	7.1365	GTEX-11DXY-3226-SM-5GIDE
GBM(T=153,N=1157)	Normal	4.3903	GTEX-ZV68-0011-R5a-SM-4YCDW
GBM(T=153,N=1157)	Normal	5.6605	GTEX-11GSP-0011-R6b-SM-57WBQ
GBM(T=153,N=1157)	Normal	5.9091	GTEX-13OVL-0011-R3b-SM-5L3I8
GBM(T=153,N=1157)	Normal	6.0217	GTEX-13OW7-0011-R5b-SM-5O9DM
GBM(T=153,N=1157)	Normal	6.5248	GTEX-11WQK-3126-SM-5EGI2
GBM(T=153,N=1157)	Normal	5.6806	GTEX-ZE9C-0011-R11a-SM-4WKGG
GBM(T=153,N=1157)	Normal	6.6696	GTEX-ZZPT-2926-SM-5EQ5S
GBM(T=153,N=1157)	Normal	7.4595	GTEX-12ZZY-3026-SM-5GCOU
GBM(T=153,N=1157)	Normal	6.805	GTEX-WHSE-2926-SM-3NMBG
GBM(T=153,N=1157)	Normal	6.4757	GTEX-12ZZW-2926-SM-5LZUP
GBM(T=153,N=1157)	Normal	6.4992	GTEX-12WSD-0011-R9a-SM-5GU6W
GBM(T=153,N=1157)	Normal	7.0946	GTEX-YFC4-0011-R11a-SM-4SOK6
GBM(T=153,N=1157)	Normal	5.1815	GTEX-X261-0011-R5A-SM-3NMB4
GBM(T=153,N=1157)	Normal	6.8257	GTEX-11OC5-0626-SM-5HL6M
GBM(T=153,N=1157)	Normal	6.2743	GTEX-ZVZQ-0011-R7b-SM-57WBB
GBM(T=153,N=1157)	Normal	6.2365	GTEX-12ZZX-0011-R8a-SM-5DUW8
GBM(T=153,N=1157)	Normal	4.8495	GTEX-13PDP-0011-R1a-SM-5PNX5
GBM(T=153,N=1157)	Normal	5.7415	GTEX-11TTK-2926-SM-5PNYP
GBM(T=153,N=1157)	Normal	6.8901	GTEX-N7MS-0011-R3a-SM-5SI8H
GBM(T=153,N=1157)	Normal	7.1762	GTEX-T6MN-2626-SM-32PMQ
GBM(T=153,N=1157)	Normal	5.8115	GTEX-12WS9-0011-R5b-SM-5P9EV
GBM(T=153,N=1157)	Normal	6.8363	GTEX-NL4W-0011-R9a-SM-2I3G1
GBM(T=153,N=1157)	Normal	5.8215	GTEX-13X6J-3026-SM-5Q5CU
GBM(T=153,N=1157)	Normal	7.0521	GTEX-145LS-0011-R10a-SM-5PNUQ
GBM(T=153,N=1157)	Normal	6.7887	GTEX-13OVL-0011-R10a-SM-5L3GS
GBM(T=153,N=1157)	Normal	6.9557	GTEX-14BIL-0011-R10a-SM-5SI75
GBM(T=153,N=1157)	Normal	6.325	GTEX-13FLV-0011-R10b-SM-5LZZ2
GBM(T=153,N=1157)	Normal	5.9355	GTEX-13FLW-0011-R6b-SM-5L3EN
GBM(T=153,N=1157)	Normal	6.3227	GTEX-NL4W-0011-R10A-SM-2I3DY
GBM(T=153,N=1157)	Normal	6.2244	GTEX-S7SE-0011-R7A-SM-2XCDI
GBM(T=153,N=1157)	Normal	6.1999	GTEX-139UC-0011-R7a-SM-5IJCV
GBM(T=153,N=1157)	Normal	5.8575	GTEX-RNOR-0011-R4A-SM-3GAD3
GBM(T=153,N=1157)	Normal	6.9238	GTEX-13FHO-2926-SM-5L3ES
GBM(T=153,N=1157)	Normal	3.5851	GTEX-ZE7O-0011-R1a-SM-57WDM
GBM(T=153,N=1157)	Normal	7.0331	GTEX-11ZUS-2826-SM-5EQKW
GBM(T=153,N=1157)	Normal	7.313	GTEX-WVLH-0011-R11A-SM-3MJFO
GBM(T=153,N=1157)	Normal	3.8601	GTEX-13IVO-0011-R5a-SM-5L3CY
GBM(T=153,N=1157)	Normal	4.5874	GTEX-11WQC-0011-R5a-SM-5BC74
GBM(T=153,N=1157)	Normal	6.8819	GTEX-R55F-1326-SM-5S2V4
GBM(T=153,N=1157)	Normal	-9.9658	GTEX-T6MN-0011-R7A-SM-5CHSP
GBM(T=153,N=1157)	Normal	6.4125	GTEX-RNOR-0011-R3A-SM-5SI8E
GBM(T=153,N=1157)	Normal	6.9676	GTEX-13QIC-0011-R10a-SM-5O9C7
GBM(T=153,N=1157)	Normal	5.6591	GTEX-13QJC-0011-R7b-SM-5PNUM
GBM(T=153,N=1157)	Normal	6.2434	GTEX-12WSD-3126-SM-5HL7P
GBM(T=153,N=1157)	Normal	4.4686	GTEX-13OVL-0011-R4b-SM-5L3HV
GBM(T=153,N=1157)	Normal	6.4738	GTEX-13X6I-0011-R2b-SM-5PNWQ
GBM(T=153,N=1157)	Normal	5.5417	GTEX-1313W-0011-R8a-SM-5DUVM
GBM(T=153,N=1157)	Normal	5.4118	GTEX-12ZZX-0011-R2a-SM-5EGLG
GBM(T=153,N=1157)	Normal	6.7053	GTEX-X261-0011-R11A-SM-4E3JY
GBM(T=153,N=1157)	Normal	5.569	GTEX-13X6J-0011-R8b-SM-5PNUA
GBM(T=153,N=1157)	Normal	5.1619	GTEX-ZF28-0011-R11a-SM-4WWEI
GBM(T=153,N=1157)	Normal	5.978	GTEX-ZF28-2926-SM-4WKG1
GBM(T=153,N=1157)	Normal	6.7274	GTEX-13OVJ-0011-R3b-SM-5P9H6
GBM(T=153,N=1157)	Normal	6.4901	GTEX-XOTO-0011-R11B-SM-4B64O
GBM(T=153,N=1157)	Normal	6.7714	GTEX-ZVZQ-0011-R9a-SM-51MRH
GBM(T=153,N=1157)	Normal	4.6531	GTEX-X261-0011-R7A-SM-4E3JJ
GBM(T=153,N=1157)	Normal	6.6149	GTEX-ZYY3-3026-SM-5GIEJ
GBM(T=153,N=1157)	Normal	5.3604	GTEX-12WSM-0011-R1a-SM-5LZW6
GBM(T=153,N=1157)	Normal	4.1604	GTEX-13IVO-0011-R3b-SM-5IJBJ
GBM(T=153,N=1157)	Normal	7.1203	GTEX-13CZV-0011-R10b-SM-5LZYD
GBM(T=153,N=1157)	Normal	3.0463	GTEX-145MI-0011-R7b-SM-5Q5AZ
GBM(T=153,N=1157)	Normal	4.6933	GTEX-13OW7-0011-R3a-SM-5O9DA
GBM(T=153,N=1157)	Normal	7.1154	GTEX-QVJO-0011-R7A-SM-2S1QO
GBM(T=153,N=1157)	Normal	6.7263	GTEX-RNOR-0011-R1A-SM-5SI8F
GBM(T=153,N=1157)	Normal	6.7052	GTEX-13JVG-0011-R11a-SM-5KM53
GBM(T=153,N=1157)	Normal	4.528	GTEX-11WQC-0011-R6a-SM-5BC77
GBM(T=153,N=1157)	Normal	7.4355	GTEX-13JUV-0011-R9a-SM-5LZX3
GBM(T=153,N=1157)	Normal	6.3691	GTEX-WL46-0011-R7A-SM-3LK7X
GBM(T=153,N=1157)	Normal	6.1494	GTEX-13FTZ-0011-R10b-SM-5KLZS
GBM(T=153,N=1157)	Normal	7.1859	GTEX-145MH-0011-R10b-SM-5PNUK
GBM(T=153,N=1157)	Normal	5.5305	GTEX-12WSF-0011-R6b-SM-5HL8W
GBM(T=153,N=1157)	Normal	5.5211	GTEX-13FXS-0011-R2b-SM-5K7XX
GBM(T=153,N=1157)	Normal	7.112	GTEX-RNOR-0011-R5A-SM-2TF4J
GBM(T=153,N=1157)	Normal	6.1365	GTEX-TSE9-0011-R9A-SM-3DB7Q
GBM(T=153,N=1157)	Normal	3.7237	GTEX-RVPU-0011-R11A-SM-2XCAF
GBM(T=153,N=1157)	Normal	7.6387	GTEX-X4EP-0011-R6A-SM-3P629
GBM(T=153,N=1157)	Normal	5.5491	GTEX-Y8DK-0011-R3A-SM-4RTW5
GBM(T=153,N=1157)	Normal	5.7597	GTEX-13IVO-2926-SM-5L3CZ
GBM(T=153,N=1157)	Normal	5.8583	GTEX-ZVT3-0011-R11b-SM-57WBI
GBM(T=153,N=1157)	Normal	7.0456	GTEX-13OVL-3026-SM-5IJF1
GBM(T=153,N=1157)	Normal	4.652	GTEX-1445S-0011-R5a-SM-5PNUS
GBM(T=153,N=1157)	Normal	6.7897	GTEX-13OVJ-0011-R7a-SM-5L3G1
GBM(T=153,N=1157)	Normal	7.0808	GTEX-13OVH-0011-R11b-SM-5KM4X
GBM(T=153,N=1157)	Normal	5.8761	GTEX-11WQC-0011-R10a-SM-57WCT
GBM(T=153,N=1157)	Normal	5.9038	GTEX-11NV4-2126-SM-5N9DS
GBM(T=153,N=1157)	Normal	6.0215	GTEX-13X6I-0011-R3b-SM-5P9HM
GBM(T=153,N=1157)	Normal	6.7477	GTEX-Y111-2826-SM-4TT3O
GBM(T=153,N=1157)	Normal	5.7463	GTEX-13O3O-0011-R3b-SM-5KM3R
GBM(T=153,N=1157)	Normal	6.9511	GTEX-ZE9C-0011-R9a-SM-4WWCY
GBM(T=153,N=1157)	Normal	6.6175	GTEX-13X6K-0011-R11a-SM-5P9F5
GBM(T=153,N=1157)	Normal	7.432	GTEX-12ZZX-0011-R10b-SM-5DUWK
GBM(T=153,N=1157)	Normal	6.2968	GTEX-12WSA-0011-R8a-SM-5P9EX
GBM(T=153,N=1157)	Normal	8.2233	TCGA-06-AABW-11
GBM(T=153,N=1157)	Normal	6.5705	GTEX-X4XX-0011-R1B-SM-3P622
GBM(T=153,N=1157)	Normal	5.3191	GTEX-13JVG-0011-R3b-SM-5LZXF
GBM(T=153,N=1157)	Normal	6.0372	GTEX-ZAB4-0011-R6a-SM-4SOKD
GBM(T=153,N=1157)	Normal	7.2863	GTEX-N7MT-0011-R2a-SM-2I3GI
GBM(T=153,N=1157)	Normal	6.8911	GTEX-13OW6-2926-SM-5KM29
GBM(T=153,N=1157)	Normal	5.479	GTEX-12ZZW-0011-R5a-SM-5DUVN
GBM(T=153,N=1157)	Normal	5.8248	GTEX-S7SE-0011-R4A-SM-2XCDB
GBM(T=153,N=1157)	Normal	5.4683	GTEX-ZXG5-0011-R10a-SM-57WDD
GBM(T=153,N=1157)	Normal	5.9498	GTEX-13FLV-0011-R6a-SM-5KLZ4
GBM(T=153,N=1157)	Normal	6.6551	GTEX-ZAB4-0011-R7a-SM-4SOKE
GBM(T=153,N=1157)	Normal	4.677	GTEX-OHPN-0011-R10A-SM-33HBU
GBM(T=153,N=1157)	Normal	7.1681	GTEX-13RTJ-0011-R7b-SM-5P9JS
GBM(T=153,N=1157)	Normal	7.0239	GTEX-12WSC-2926-SM-5BC5Z
GBM(T=153,N=1157)	Normal	6.7743	GTEX-13OVJ-0011-R10b-SM-5L3HT
GBM(T=153,N=1157)	Normal	5.2679	GTEX-12ZZX-0011-R5a-SM-5HL89
GBM(T=153,N=1157)	Normal	6.6455	GTEX-145LS-0011-R7a-SM-5PNWM
GBM(T=153,N=1157)	Normal	6.9003	GTEX-N7MT-1226-SM-2TC6K
GBM(T=153,N=1157)	Normal	4.3869	GTEX-X261-0011-R6B-SM-4E3J8
GBM(T=153,N=1157)	Normal	6.0497	GTEX-13X6K-0011-R4b-SM-5P9HO
GBM(T=153,N=1157)	Normal	4.9566	GTEX-1445S-0011-R8a-SM-5PNWX
GBM(T=153,N=1157)	Normal	6.4479	GTEX-1128S-2826-SM-5N9DI
GBM(T=153,N=1157)	Normal	6.8022	GTEX-WWYW-0011-R6A-SM-3NB3G
GBM(T=153,N=1157)	Normal	4.3931	GTEX-147GR-0011-R4a-SM-5S2V2
GBM(T=153,N=1157)	Normal	4.3456	GTEX-12WSB-0011-R6b-SM-5GU6J
GBM(T=153,N=1157)	Normal	6.9291	GTEX-ZAK1-3026-SM-5S2MJ
GBM(T=153,N=1157)	Normal	5.2994	GTEX-13S7M-0011-R7a-SM-5O9DK
GBM(T=153,N=1157)	Normal	6.083	GTEX-ZVT3-0011-R10b-SM-57WB6
GBM(T=153,N=1157)	Normal	5.3056	GTEX-QDT8-0011-R6A-SM-32PKI
GBM(T=153,N=1157)	Normal	6.7596	GTEX-11PRG-2826-SM-5BC54
GBM(T=153,N=1157)	Normal	4.3111	GTEX-ZE7O-0011-R6a-SM-57WCI
GBM(T=153,N=1157)	Normal	5.8919	GTEX-12WSM-0011-R8a-SM-5DUWJ
GBM(T=153,N=1157)	Normal	4.591	GTEX-13PDP-0011-R8b-SM-5O9CS
GBM(T=153,N=1157)	Normal	5.7892	GTEX-13NYB-0011-R8a-SM-5KM4R
GBM(T=153,N=1157)	Normal	6.0007	GTEX-P44H-0011-R5A-SM-2XCEX
GBM(T=153,N=1157)	Normal	6.0191	GTEX-13SLW-0011-R10a-SM-5S2UI
GBM(T=153,N=1157)	Normal	6.3227	GTEX-Q2AG-0011-R9A-SM-2HMJ6
GBM(T=153,N=1157)	Normal	5.6285	GTEX-14BIM-0011-R6b-SM-5S2VB
GBM(T=153,N=1157)	Normal	6.8272	GTEX-144FL-3026-SM-5O99C
GBM(T=153,N=1157)	Normal	6.2698	GTEX-13FLV-0011-R8a-SM-5LZZE
GBM(T=153,N=1157)	Normal	5.4938	GTEX-13CF2-0011-R8b-SM-5IJCX
GBM(T=153,N=1157)	Normal	6.9203	GTEX-131YS-3126-SM-5KLYT
GBM(T=153,N=1157)	Normal	5.8733	GTEX-13OW7-3026-SM-5L3GY
GBM(T=153,N=1157)	Normal	5.857	GTEX-13SLX-0011-R8b-SM-5PNWZ
GBM(T=153,N=1157)	Normal	4.89	GTEX-139T8-0011-R4a-SM-5HL54
GBM(T=153,N=1157)	Normal	5.532	GTEX-145LU-0011-R3a-SM-5P9K2
GBM(T=153,N=1157)	Normal	7.1275	GTEX-WHSE-0011-R2A-SM-3P5ZL
GBM(T=153,N=1157)	Normal	6.3846	GTEX-13FXS-0011-R5b-SM-5LZYE
GBM(T=153,N=1157)	Normal	7.6395	GTEX-13N2G-0011-R9b-SM-5MR4E
GBM(T=153,N=1157)	Normal	6.9428	GTEX-13O3O-3126-SM-5KM3H
GBM(T=153,N=1157)	Normal	6.2285	GTEX-13NZA-0011-R11b-SM-5KM4W
GBM(T=153,N=1157)	Normal	6.1811	GTEX-13FLV-0011-R11a-SM-5LZZ7
GBM(T=153,N=1157)	Normal	5.7399	GTEX-13OW8-0011-R3a-SM-5L3I4
GBM(T=153,N=1157)	Normal	6.4699	GTEX-S7SE-0011-R5A-SM-2XCDA
GBM(T=153,N=1157)	Normal	6.5311	GTEX-13X6I-0011-R5a-SM-5PNWW
GBM(T=153,N=1157)	Normal	6.7499	GTEX-NPJ7-0011-R8a-SM-2I3G2
GBM(T=153,N=1157)	Normal	6.5019	GTEX-X4XX-0011-R8B-SM-46MWM
GBM(T=153,N=1157)	Normal	6.4305	GTEX-WVLH-0011-R5A-SM-3MJFW
GBM(T=153,N=1157)	Normal	5.8674	GTEX-13FLW-0011-R5a-SM-5LZX6
GBM(T=153,N=1157)	Normal	6.6443	GTEX-R55E-2526-SM-2TC6H
GBM(T=153,N=1157)	Normal	6.4084	GTEX-11ZTS-3226-SM-5EGID
GBM(T=153,N=1157)	Normal	6.194	GTEX-13N2G-0011-R4b-SM-5MR54
GBM(T=153,N=1157)	Normal	4.6142	GTEX-YJ89-0011-R7a-SM-4V6GO
GBM(T=153,N=1157)	Normal	5.9946	GTEX-UTHO-0011-R3A-SM-3GIK8
GBM(T=153,N=1157)	Normal	6.278	GTEX-13O3Q-0011-R6a-SM-5KM2V
GBM(T=153,N=1157)	Normal	6.1526	GTEX-N7MT-0011-R4a-SM-2I3G9
GBM(T=153,N=1157)	Normal	4.9533	GTEX-ZXG5-0011-R7b-SM-57WCC
GBM(T=153,N=1157)	Normal	6.5283	GTEX-ZAB4-0011-R5a-SM-4SOKC
GBM(T=153,N=1157)	Normal	7.7306	GTEX-X4EP-0011-R7B-SM-4PQZW
GBM(T=153,N=1157)	Normal	5.446	GTEX-139UC-0011-R6b-SM-5K7Z1
GBM(T=153,N=1157)	Normal	6.3716	GTEX-12WSC-0011-R9a-SM-5GU4U
GBM(T=153,N=1157)	Normal	6.6036	GTEX-P44G-0011-R5A-SM-2I3FA
GBM(T=153,N=1157)	Normal	5.7132	GTEX-11WQK-0011-R9b-SM-5BC6N
GBM(T=153,N=1157)	Normal	7.6121	GTEX-X4EP-0011-R2B-SM-3P625
GBM(T=153,N=1157)	Normal	7.1119	GTEX-13NYB-3226-SM-5J2ND
GBM(T=153,N=1157)	Normal	6.8419	GTEX-11H98-0011-R8a-SM-5NQ8V
GBM(T=153,N=1157)	Normal	7.4892	GTEX-N7MS-2526-SM-2D7W3
GBM(T=153,N=1157)	Normal	6.6532	GTEX-13N1W-0011-R11a-SM-5MR3D
GBM(T=153,N=1157)	Normal	7.5747	GTEX-13PLJ-0011-R9b-SM-5O9DV
GBM(T=153,N=1157)	Normal	5.4169	GTEX-13PLJ-0011-R5a-SM-5O9BG
GBM(T=153,N=1157)	Normal	6.5444	GTEX-144GL-2926-SM-5O99F
GBM(T=153,N=1157)	Normal	6.5721	GTEX-XOTO-2926-SM-4B65G
GBM(T=153,N=1157)	Normal	7.314	GTEX-S7SE-0011-R10A-SM-2XCDF
GBM(T=153,N=1157)	Normal	7.3221	GTEX-139TT-2626-SM-5LZUB
GBM(T=153,N=1157)	Normal	8.8147	GTEX-X4XX-0011-R2A-SM-3P623
GBM(T=153,N=1157)	Normal	6.8511	GTEX-OHPN-0011-R9A-SM-4DXUH
GBM(T=153,N=1157)	Normal	6.6057	GTEX-ZVZQ-0011-R11a-SM-51MS6
GBM(T=153,N=1157)	Normal	4.1376	GTEX-13CF2-0011-R7b-SM-5K7UV
GBM(T=153,N=1157)	Normal	3.3759	GTEX-13PL6-0011-R6a-SM-5O9C5
GBM(T=153,N=1157)	Normal	7.8106	GTEX-YFC4-0011-R2a-SM-4V6DZ
GBM(T=153,N=1157)	Normal	5.9531	GTEX-QVJO-0011-R2A-SM-2S1QK
GBM(T=153,N=1157)	Normal	6.356	GTEX-131YS-0011-R9b-SM-5EQLY
GBM(T=153,N=1157)	Normal	4.86	GTEX-145MG-0011-R3b-SM-5SI67
GBM(T=153,N=1157)	Normal	5.4693	GTEX-OXRO-0011-R2A-SM-3NB1W
GBM(T=153,N=1157)	Normal	6.5827	GTEX-QVUS-2826-SM-3GADB
GBM(T=153,N=1157)	Normal	6.813	GTEX-11GSP-0011-R5a-SM-57WBE
GBM(T=153,N=1157)	Normal	4.6776	GTEX-ZVT3-0011-R3b-SM-51MTJ
GBM(T=153,N=1157)	Normal	6.755	GTEX-Z93S-0011-R11a-SM-4RGNN
GBM(T=153,N=1157)	Normal	6.8829	GTEX-11GS4-3126-SM-5A5LH
GBM(T=153,N=1157)	Normal	5.6209	GTEX-13FHO-0011-R7b-SM-5LZXD
GBM(T=153,N=1157)	Normal	7.0207	GTEX-13FHO-3026-SM-5J1O9
GBM(T=153,N=1157)	Normal	6.2913	GTEX-P44G-0011-R2A-SM-2XCD2
GBM(T=153,N=1157)	Normal	6.0275	GTEX-13RTL-0011-R1a-SM-5PNZ8
GBM(T=153,N=1157)	Normal	6.2269	GTEX-12WSF-0011-R11a-SM-5LZVT
GBM(T=153,N=1157)	Normal	5.4989	GTEX-13112-0011-R6b-SM-5DUVK
GBM(T=153,N=1157)	Normal	6.9954	GTEX-13OVL-0011-R11b-SM-5L3G7
GBM(T=153,N=1157)	Normal	6.7039	GTEX-ZAJG-3126-SM-5HL9J
GBM(T=153,N=1157)	Normal	6.2219	GTEX-P44G-0011-R1A-SM-2I3FE
GBM(T=153,N=1157)	Normal	7.4373	GTEX-1192X-3126-SM-5N9BY
GBM(T=153,N=1157)	Normal	6.3254	GTEX-13N2G-0011-R1b-SM-5MR3G
GBM(T=153,N=1157)	Normal	3.2944	GTEX-ZV68-0011-R6a-SM-51MSR
GBM(T=153,N=1157)	Normal	5.8268	GTEX-QVUS-0011-R3A-SM-3GAFD
GBM(T=153,N=1157)	Normal	7.2138	GTEX-OHPN-0011-R9A-SM-2YUMN
GBM(T=153,N=1157)	Normal	4.7555	GTEX-13SLW-0011-R1a-SM-5S2W7
GBM(T=153,N=1157)	Normal	6.6885	GTEX-N7MT-0011-R7a-SM-2I3FZ
GBM(T=153,N=1157)	Normal	5.1708	GTEX-13IVO-0011-R8a-SM-5L3DY
GBM(T=153,N=1157)	Normal	7.5148	GTEX-Q2AG-0011-R11A-SM-2HMKZ
GBM(T=153,N=1157)	Normal	5.0246	GTEX-144GL-0011-R5b-SM-5PNUJ
GBM(T=153,N=1157)	Normal	5.7898	GTEX-144GL-0011-R3a-SM-5P9HP
GBM(T=153,N=1157)	Normal	7.613	GTEX-R55E-0011-R9A-SM-2TC6C
GBM(T=153,N=1157)	Normal	6.1441	GTEX-13X6J-0011-R11a-SM-5P9HE
GBM(T=153,N=1157)	Normal	6.5679	GTEX-R55F-1226-SM-2TF59
GBM(T=153,N=1157)	Normal	5.0807	GTEX-13CZV-0011-R11b-SM-5N9FN
GBM(T=153,N=1157)	Normal	5.7458	GTEX-144GO-0011-R5a-SM-5PNUR
GBM(T=153,N=1157)	Normal	7.2799	GTEX-N7MT-0011-R3a-SM-2I3GC
GBM(T=153,N=1157)	Normal	6.7681	GTEX-132Q8-0011-R10b-SM-5DUWZ
GBM(T=153,N=1157)	Normal	5.3042	GTEX-13PL6-0011-R9b-SM-5O9CH
GBM(T=153,N=1157)	Normal	6.1508	GTEX-QMR6-0011-R11A-SM-32PKK
GBM(T=153,N=1157)	Normal	5.4172	GTEX-ZDXO-0011-R8a-SM-4WWD7
GBM(T=153,N=1157)	Normal	6.3655	GTEX-11EMC-3226-SM-5EGKW
GBM(T=153,N=1157)	Normal	7.4028	GTEX-P44G-0011-R3A-SM-2I3FC
GBM(T=153,N=1157)	Normal	5.4932	GTEX-12ZZW-0011-R10b-SM-5HL9X
GBM(T=153,N=1157)	Normal	4.9727	GTEX-12WSE-0011-R6b-SM-5LZV5
GBM(T=153,N=1157)	Normal	4.1449	GTEX-13FHP-0011-R1b-SM-5K7XL
GBM(T=153,N=1157)	Normal	6.9158	GTEX-XMD1-0011-R10A-SM-4AT4A
GBM(T=153,N=1157)	Normal	4.7714	GTEX-12WSD-0011-R3b-SM-5LZWN
GBM(T=153,N=1157)	Normal	6.3201	GTEX-WZTO-0011-R8A-SM-4E3II
GBM(T=153,N=1157)	Normal	7.3485	GTEX-13FXS-0011-R9a-SM-5K7UI
GBM(T=153,N=1157)	Normal	7.0217	GTEX-13O3Q-0011-R10b-SM-5KM39
GBM(T=153,N=1157)	Normal	5.3758	GTEX-131YS-0011-R4a-SM-5DUVL
GBM(T=153,N=1157)	Normal	6.8579	GTEX-13N2G-0011-R10a-SM-5MR34
GBM(T=153,N=1157)	Normal	4.8017	GTEX-13OW8-0011-R6b-SM-5L3I3
GBM(T=153,N=1157)	Normal	4.9379	GTEX-13FLV-0011-R4a-SM-5LZYU
GBM(T=153,N=1157)	Normal	6.4542	GTEX-ZVZQ-0011-R10b-SM-51MRT
GBM(T=153,N=1157)	Normal	5.9614	GTEX-131XH-0011-R1a-SM-5DUWA
GBM(T=153,N=1157)	Normal	5.5519	GTEX-P44H-0011-R10A-SM-2XCEK
GBM(T=153,N=1157)	Normal	4.026	GTEX-13OW7-0011-R4b-SM-5O9CX
GBM(T=153,N=1157)	Normal	5.89	GTEX-13OVH-0011-R6b-SM-5LUAX
GBM(T=153,N=1157)	Normal	6.4046	GTEX-13NYS-0011-R9b-SM-5MR44
GBM(T=153,N=1157)	Normal	4.8269	GTEX-RU72-0011-R10A-SM-2TF6D
GBM(T=153,N=1157)	Normal	6.8321	GTEX-13OVJ-2826-SM-5L3GW
GBM(T=153,N=1157)	Normal	7.0688	GTEX-11GSO-3026-SM-5Q5AL
GBM(T=153,N=1157)	Normal	6.3336	GTEX-WHSE-0011-R1A-SM-3P5ZK
GBM(T=153,N=1157)	Normal	-9.9658	GTEX-T6MN-0011-R4A-SM-5CHSD
GBM(T=153,N=1157)	Normal	7.0607	GTEX-ZUA1-3026-SM-59HJC
GBM(T=153,N=1157)	Normal	6.0868	GTEX-11GSP-0011-R8b-SM-5NQ79
GBM(T=153,N=1157)	Normal	4.1261	GTEX-YJ89-0011-R2b-SM-4RGLT
GBM(T=153,N=1157)	Normal	7.862	GTEX-Q2AG-0011-R10A-SM-2HMLA
GBM(T=153,N=1157)	Normal	6.9009	GTEX-WL46-0011-R5A-SM-3LK6V
GBM(T=153,N=1157)	Normal	5.22	GTEX-145MG-0011-R7b-SM-5P9JY
GBM(T=153,N=1157)	Normal	6.7807	GTEX-X4EP-0011-R9B-SM-4QASI
GBM(T=153,N=1157)	Normal	6.9131	GTEX-13112-2926-SM-5DUWT
GBM(T=153,N=1157)	Normal	-9.9658	GTEX-TSE9-0011-R7A-SM-5CHS2
GBM(T=153,N=1157)	Normal	4.2518	GTEX-11WQC-0011-R7b-SM-5BC7A
GBM(T=153,N=1157)	Normal	5.6372	GTEX-12ZZZ-0011-R7b-SM-5EGLE
GBM(T=153,N=1157)	Normal	4.3442	GTEX-13RTL-0011-R3a-SM-5P9JP
GBM(T=153,N=1157)	Normal	6.5923	GTEX-13FHO-0011-R11b-SM-5LZYQ
GBM(T=153,N=1157)	Normal	6.9437	GTEX-Q2AG-0011-R5A-SM-2HMJH
GBM(T=153,N=1157)	Normal	5.7165	GTEX-13OVH-0011-R8b-SM-5MR35
GBM(T=153,N=1157)	Normal	5.9227	GTEX-147GR-0011-R6b-SM-5S2RO
GBM(T=153,N=1157)	Normal	6.8606	GTEX-132Q8-0011-R5a-SM-5IJDM
GBM(T=153,N=1157)	Normal	6.7608	GTEX-WZTO-0011-R5B-SM-3NMC5
GBM(T=153,N=1157)	Normal	5.218	GTEX-11ONC-0011-R1a-SM-57WD4
GBM(T=153,N=1157)	Normal	6.4473	GTEX-14BIN-0011-R10a-SM-5S2UA
GBM(T=153,N=1157)	Normal	5.4084	GTEX-T2IS-0011-R6A-SM-32QP2
GBM(T=153,N=1157)	Normal	4.2335	GTEX-144GL-0011-R8a-SM-5Q5B1
GBM(T=153,N=1157)	Normal	6.8343	GTEX-13QIC-3026-SM-5LU58
GBM(T=153,N=1157)	Normal	6.8581	GTEX-1313W-0011-R10b-SM-5DUXA
GBM(T=153,N=1157)	Normal	7.4733	GTEX-YFC4-0011-R9a-SM-4SOK4
GBM(T=153,N=1157)	Normal	6.7698	GTEX-13O3Q-2926-SM-5KM45
GBM(T=153,N=1157)	Normal	6.9667	GTEX-12126-0011-R9b-SM-5BC6P
GBM(T=153,N=1157)	Normal	5.433	GTEX-ZXG5-0011-R5b-SM-57WBN
GBM(T=153,N=1157)	Normal	5.5868	GTEX-13OW7-0011-R1b-SM-5L3HF
GBM(T=153,N=1157)	Normal	4.7377	GTEX-13112-0011-R5b-SM-5DUV8
GBM(T=153,N=1157)	Normal	6.1637	GTEX-T6MN-0011-R6A-SM-32QP8
GBM(T=153,N=1157)	Normal	3.5851	GTEX-12584-0011-R6a-SM-5NQ7C
GBM(T=153,N=1157)	Normal	6.0007	GTEX-13PDP-2926-SM-5N9E8
GBM(T=153,N=1157)	Normal	5.4323	GTEX-ZE9C-0011-R5a-SM-5EGLO
GBM(T=153,N=1157)	Normal	4.991	GTEX-139UC-0011-R3b-SM-5K7VZ
GBM(T=153,N=1157)	Normal	6.2629	GTEX-12WSC-0011-R10a-SM-5GU57
GBM(T=153,N=1157)	Normal	6.9865	GTEX-117XS-3126-SM-5GIDP
GBM(T=153,N=1157)	Normal	5.8588	GTEX-XOTO-0011-R8A-SM-4B65J
GBM(T=153,N=1157)	Normal	6.8023	GTEX-11H98-0011-R10b-SM-5NQ98
GBM(T=153,N=1157)	Normal	5.8445	GTEX-11OF3-0011-R7a-SM-57WCG
GBM(T=153,N=1157)	Normal	7.0399	GTEX-14ASI-3026-SM-5S2PN
GBM(T=153,N=1157)	Normal	5.9376	GTEX-NPJ8-2626-SM-26GMI
GBM(T=153,N=1157)	Normal	5.3463	GTEX-13CIG-0011-R9a-SM-5K7VU
GBM(T=153,N=1157)	Normal	6.6942	GTEX-WWYW-0011-R1A-SM-3TW8G
GBM(T=153,N=1157)	Normal	6.1869	GTEX-NL4W-0011-R6a-SM-2I3GA
GBM(T=153,N=1157)	Normal	7.0125	GTEX-NPJ7-0011-R10A-SM-2I3E5
GBM(T=153,N=1157)	Normal	5.6144	GTEX-13NYB-0011-R7a-SM-5MR5D
GBM(T=153,N=1157)	Normal	6.1522	GTEX-13FLW-0011-R8b-SM-5J1MZ
GBM(T=153,N=1157)	Normal	6.2506	GTEX-Q2AG-0011-R8A-SM-2HMK5
GBM(T=153,N=1157)	Normal	6.9526	GTEX-13X6K-0011-R3b-SM-5PNUD
GBM(T=153,N=1157)	Normal	6.4483	GTEX-X585-0011-R1B-SM-46MVE
GBM(T=153,N=1157)	Normal	7.4596	GTEX-13N2G-0011-R5a-SM-5MR33
GBM(T=153,N=1157)	Normal	3.6816	GTEX-RVPU-0011-R6A-SM-2XCAC
GBM(T=153,N=1157)	Normal	6.5091	GTEX-13X6I-0011-R11a-SM-5P9HN
GBM(T=153,N=1157)	Normal	6.1719	GTEX-13S7M-3126-SM-5RQJQ
GBM(T=153,N=1157)	Normal	5.6617	GTEX-ZDXO-0011-R3a-SM-4WKFS
GBM(T=153,N=1157)	Normal	6.0907	GTEX-13RTJ-0011-R3a-SM-5PNX7
GBM(T=153,N=1157)	Normal	4.7448	GTEX-139UC-0011-R4a-SM-5K7XM
GBM(T=153,N=1157)	Normal	6.0308	GTEX-X261-0011-R8A-SM-4E3I5
GBM(T=153,N=1157)	Normal	7.0635	GTEX-12126-0926-SM-5FQTW
GBM(T=153,N=1157)	Normal	6.0104	GTEX-14ASI-0011-R8b-SM-5S2UB
GBM(T=153,N=1157)	Normal	5.336	GTEX-14A5I-2826-SM-5SIBF
GBM(T=153,N=1157)	Normal	5.8875	GTEX-12WSA-0011-R2a-SM-57WDK
GBM(T=153,N=1157)	Normal	5.1425	GTEX-NPJ7-0011-R1a-SM-3GACT
GBM(T=153,N=1157)	Normal	6.2165	GTEX-13N2G-0011-R6b-SM-5MR3P
GBM(T=153,N=1157)	Normal	5.5889	GTEX-NPJ7-0011-R4a-SM-2I3GJ
GBM(T=153,N=1157)	Normal	6.7793	GTEX-NL3H-0011-R6a-SM-2I3G8
GBM(T=153,N=1157)	Normal	6.4751	GTEX-ZAB4-0011-R10a-SM-4SOKH
GBM(T=153,N=1157)	Normal	6.3908	GTEX-13SLW-0011-R11a-SM-5SI8Q
GBM(T=153,N=1157)	Normal	6.4478	GTEX-11WQK-3026-SM-5EQL6
GBM(T=153,N=1157)	Normal	3.3032	GTEX-131XW-0011-R6b-SM-5K7XY
GBM(T=153,N=1157)	Normal	7.5719	GTEX-N7MT-1126-SM-2YUNQ
GBM(T=153,N=1157)	Normal	7.3099	GTEX-WL46-2926-SM-3LK82
GBM(T=153,N=1157)	Normal	6.7064	GTEX-ZDXO-2926-SM-4WKFM
GBM(T=153,N=1157)	Normal	4.783	GTEX-1399T-0011-R4b-SM-5DUVX
GBM(T=153,N=1157)	Normal	4.6651	GTEX-12ZZW-0011-R7a-SM-5DUWC
GBM(T=153,N=1157)	Normal	5.6565	GTEX-1445S-0011-R2b-SM-5PNUH
GBM(T=153,N=1157)	Normal	7.4366	GTEX-R55E-0011-R11A-SM-2TC6I
GBM(T=153,N=1157)	Normal	6.0877	GTEX-QMR6-1326-SM-32PLB
GBM(T=153,N=1157)	Normal	5.2258	GTEX-147F4-0011-R8b-SM-5S2UN
GBM(T=153,N=1157)	Normal	5.0068	GTEX-139TS-0011-R10a-SM-5K7TU
GBM(T=153,N=1157)	Normal	4.6294	GTEX-12WSB-0011-R7b-SM-5GU6V
GBM(T=153,N=1157)	Normal	6.2491	GTEX-13IVO-0011-R11b-SM-5LZXQ
GBM(T=153,N=1157)	Normal	5.5018	GTEX-1212Z-0011-R1b-SM-5BC72
GBM(T=153,N=1157)	Normal	7.842	GTEX-Q2AG-0011-R2A-SM-2HMIT
GBM(T=153,N=1157)	Normal	5.9656	GTEX-11H98-0011-R5b-SM-57WCF
GBM(T=153,N=1157)	Normal	3.6994	GTEX-ZV68-0011-R7a-SM-51MT4
GBM(T=153,N=1157)	Normal	6.121	GTEX-12ZZY-0011-R10b-SM-5HL7W
GBM(T=153,N=1157)	Normal	6.0796	GTEX-12WSC-0011-R5b-SM-5CVNS
GBM(T=153,N=1157)	Normal	7.1559	GTEX-11GSO-2926-SM-5HL73
GBM(T=153,N=1157)	Normal	6.203	GTEX-13O3O-0011-R10a-SM-5LUA9
GBM(T=153,N=1157)	Normal	6.011	GTEX-12WSF-0011-R1a-SM-5DUVI
GBM(T=153,N=1157)	Normal	5.2173	GTEX-12WSM-0011-R7b-SM-5EGLD
GBM(T=153,N=1157)	Normal	6.6562	GTEX-139UC-3126-SM-5J1OY
GBM(T=153,N=1157)	Normal	5.6665	GTEX-11GSP-0011-R10a-SM-5NQ7J
GBM(T=153,N=1157)	Normal	5.3266	GTEX-ZF28-0011-R8a-SM-4WWFW
GBM(T=153,N=1157)	Normal	4.2472	GTEX-RVPU-0011-R3A-SM-2XCAE
GBM(T=153,N=1157)	Normal	6.8001	GTEX-RNOR-0011-R3A-SM-2TF5J
GBM(T=153,N=1157)	Normal	5.9002	GTEX-13OVJ-0011-R2b-SM-5L3GP
GBM(T=153,N=1157)	Normal	5.5116	GTEX-QMR6-0011-R5A-SM-32PKT
GBM(T=153,N=1157)	Normal	6.0771	GTEX-11WQC-0011-R11b-SM-57WD6
GBM(T=153,N=1157)	Normal	6.5635	GTEX-11DXW-1026-SM-5H11K
GBM(T=153,N=1157)	Normal	6.5917	GTEX-ZE9C-0011-R2a-SM-4WKGH
GBM(T=153,N=1157)	Normal	3.0602	GTEX-14753-0011-R8b-SM-5S2U1
GBM(T=153,N=1157)	Normal	6.9962	GTEX-13FHP-3026-SM-5IJBS
GBM(T=153,N=1157)	Normal	6.435	GTEX-13VXU-0011-R7b-SM-5SI72
GBM(T=153,N=1157)	Normal	3.9185	GTEX-12WSE-0011-R7a-SM-5PNWF
GBM(T=153,N=1157)	Normal	7.8141	GTEX-X585-3026-SM-46MWF
GBM(T=153,N=1157)	Normal	7.1124	GTEX-12WSF-0011-R10a-SM-5LZVH
GBM(T=153,N=1157)	Normal	3.9515	GTEX-ZE9C-0011-R4a-SM-4WKH6
GBM(T=153,N=1157)	Normal	6.3916	GTEX-14BIN-0011-R11a-SM-5SI79
GBM(T=153,N=1157)	Normal	7.196	GTEX-12ZZX-2926-SM-5GCOQ
GBM(T=153,N=1157)	Normal	6.7803	GTEX-Y8DK-0011-R11A-SM-4SOK2
GBM(T=153,N=1157)	Normal	7.6484	GTEX-WZTO-2926-SM-3NM9I
GBM(T=153,N=1157)	Normal	6.9914	GTEX-WWYW-0011-R5A-SM-3NB3E
GBM(T=153,N=1157)	Normal	6.2143	GTEX-13QJC-0011-R2b-SM-5PNUN
GBM(T=153,N=1157)	Normal	6.6423	GTEX-13SLX-0011-R10a-SM-5P9HV
GBM(T=153,N=1157)	Normal	6.7891	GTEX-RVPV-0011-R11A-SM-2TF6F
GBM(T=153,N=1157)	Normal	5.3374	GTEX-12WSA-0011-R7b-SM-5GU5U
GBM(T=153,N=1157)	Normal	6.2215	GTEX-1269C-3126-SM-5EGI6
GBM(T=153,N=1157)	Normal	5.4397	GTEX-11WQK-0011-R10a-SM-5BC6R
GBM(T=153,N=1157)	Normal	6.7071	GTEX-13OVJ-0011-R1b-SM-5L3I6
GBM(T=153,N=1157)	Normal	6.0126	GTEX-139TS-0011-R2b-SM-5J1MX
GBM(T=153,N=1157)	Normal	5.742	GTEX-11OF3-0011-R6b-SM-57WBG
GBM(T=153,N=1157)	Normal	5.7885	GTEX-13FHO-0011-R3b-SM-5K7YA
GBM(T=153,N=1157)	Normal	5.9658	GTEX-RU72-0011-R5A-SM-2TF6U
GBM(T=153,N=1157)	Normal	6.7905	GTEX-13OVL-0011-R1a-SM-5L3H5
GBM(T=153,N=1157)	Normal	7.1881	GTEX-X4XX-0011-R11A-SM-46MWQ
GBM(T=153,N=1157)	Normal	5.3381	GTEX-ZF28-0011-R5a-SM-4WWCZ
GBM(T=153,N=1157)	Normal	7.2366	GTEX-NPJ7-0011-R9a-SM-2TC5R
GBM(T=153,N=1157)	Normal	6.8535	GTEX-13OW6-0011-R10a-SM-5L3HE
GBM(T=153,N=1157)	Normal	5.8812	GTEX-T6MN-0011-R1A-SM-32QOY
GBM(T=153,N=1157)	Normal	5.1958	GTEX-RVPU-0011-R7A-SM-2XCAB
GBM(T=153,N=1157)	Normal	6.2634	GTEX-11GSP-0011-R7b-SM-57WC3
GBM(T=153,N=1157)	Normal	6.1703	GTEX-12ZZX-0011-R6a-SM-5HL8L
GBM(T=153,N=1157)	Normal	4.347	GTEX-131XW-0011-R10a-SM-5DUVA
GBM(T=153,N=1157)	Normal	5.9421	GTEX-UTHO-0011-R6A-SM-3GIJW
GBM(T=153,N=1157)	Normal	7.0176	GTEX-13VXU-3026-SM-5LU3K
GBM(T=153,N=1157)	Normal	6.1052	GTEX-T2IS-0011-R2A-SM-32QPF
GBM(T=153,N=1157)	Normal	7.0934	TCGA-06-0681-11
GBM(T=153,N=1157)	Normal	7.0396	GTEX-131XH-2926-SM-5LZU4
GBM(T=153,N=1157)	Normal	5.522	GTEX-139UC-0011-R5b-SM-5K7VY
GBM(T=153,N=1157)	Normal	4.8565	GTEX-QDT8-0011-R5A-SM-32PKN
GBM(T=153,N=1157)	Normal	6.2352	GTEX-13G51-0011-R10b-SM-5LZYF
GBM(T=153,N=1157)	Normal	6.5604	GTEX-11DXW-1126-SM-5H12Q
GBM(T=153,N=1157)	Normal	6.2994	GTEX-145LS-0011-R2a-SM-5PNZI
GBM(T=153,N=1157)	Normal	7.3755	GTEX-WL46-0011-R10A-SM-3MJFQ
GBM(T=153,N=1157)	Normal	5.3924	GTEX-12WS9-0011-R6a-SM-5P9EW
GBM(T=153,N=1157)	Normal	4.9093	GTEX-147GR-0011-R7a-SM-5S2RP
GBM(T=153,N=1157)	Normal	6.2631	GTEX-13PL6-3126-SM-5LUAR
GBM(T=153,N=1157)	Normal	6.3264	GTEX-12WSH-0011-R11a-SM-5LZVM
GBM(T=153,N=1157)	Normal	5.7756	GTEX-13SLX-0011-R2b-SM-5S2VP
GBM(T=153,N=1157)	Normal	7.7011	GTEX-WHSE-0011-R4A-SM-3P5ZN
GBM(T=153,N=1157)	Normal	4.6821	GTEX-12ZZW-0011-R3a-SM-5DUWW
GBM(T=153,N=1157)	Normal	6.0231	GTEX-13X6K-0011-R2b-SM-5P9K3
GBM(T=153,N=1157)	Normal	6.7301	GTEX-13X6I-0011-R10a-SM-5PNWI
GBM(T=153,N=1157)	Normal	6.6036	GTEX-14BIM-0011-R11b-SM-5S2RN
GBM(T=153,N=1157)	Normal	6.4914	GTEX-R55F-0011-R8A-SM-2TF4F
GBM(T=153,N=1157)	Normal	6.3447	GTEX-11UD1-0011-R2b-SM-5BC6O
GBM(T=153,N=1157)	Normal	3.7804	GTEX-147F4-0011-R6b-SM-5S2UP
GBM(T=153,N=1157)	Normal	7.1751	GTEX-X585-0011-R11B-SM-46MUZ
GBM(T=153,N=1157)	Normal	6.9438	GTEX-13SLX-3126-SM-5S2Q5
GBM(T=153,N=1157)	Normal	5.3796	GTEX-11NV4-0011-R6a-SM-57WD5
GBM(T=153,N=1157)	Normal	5.051	GTEX-13CZV-0011-R7b-SM-5LZXH
GBM(T=153,N=1157)	Normal	6.2407	GTEX-145LU-0011-R10a-SM-5PNWJ
GBM(T=153,N=1157)	Normal	7.4446	GTEX-ZAB4-0011-R2a-SM-4RGNP
GBM(T=153,N=1157)	Normal	6.3118	GTEX-11O72-2926-SM-5BC4V
GBM(T=153,N=1157)	Normal	6.5182	GTEX-12WSH-0011-R10a-SM-5LZUS
GBM(T=153,N=1157)	Normal	6.11	GTEX-13FXS-0011-R6b-SM-5L3F7
GBM(T=153,N=1157)	Normal	5.3045	GTEX-1313W-0011-R4b-SM-5KLZV
GBM(T=153,N=1157)	Normal	6.0862	GTEX-Y8DK-0011-R6A-SM-4V6EG
GBM(T=153,N=1157)	Normal	6.5635	GTEX-R55E-0011-R7A-SM-2TC5Z
GBM(T=153,N=1157)	Normal	5.0909	GTEX-131YS-0011-R1a-SM-5DUXC
GBM(T=153,N=1157)	Normal	6.639	GTEX-13OW6-0011-R7b-SM-5L3H4
GBM(T=153,N=1157)	Normal	6.8459	GTEX-ZVT3-3026-SM-5E43N
GBM(T=153,N=1157)	Normal	6.302	GTEX-13X6J-0011-R10b-SM-5PNWA
GBM(T=153,N=1157)	Normal	6.9657	GTEX-11GSP-3126-SM-5A5LL
GBM(T=153,N=1157)	Normal	5.7996	GTEX-13PL6-0011-R5b-SM-5O9BI
GBM(T=153,N=1157)	Normal	5.5327	GTEX-11WQC-0011-R8b-SM-57WCH
GBM(T=153,N=1157)	Normal	6.5111	GTEX-13OVJ-0011-R4b-SM-5P9H5
GBM(T=153,N=1157)	Normal	6.0453	GTEX-13RTJ-0011-R2a-SM-5PNW9
GBM(T=153,N=1157)	Normal	5.9867	GTEX-13FLW-0011-R7b-SM-5L3EZ
GBM(T=153,N=1157)	Normal	6.4305	GTEX-XMD1-0011-R1A-SM-4AT4C
GBM(T=153,N=1157)	Normal	4.149	GTEX-S7PM-0011-R6A-SM-3NM8F
GBM(T=153,N=1157)	Normal	4.4861	GTEX-139UW-0011-R11a-SM-5IJGN
GBM(T=153,N=1157)	Normal	7.2236	GTEX-1313W-3026-SM-5LZUZ
GBM(T=153,N=1157)	Normal	6.9533	GTEX-139UC-3226-SM-5N9EZ
GBM(T=153,N=1157)	Normal	7.8137	GTEX-WL46-0011-R9A-SM-3MJFP
GBM(T=153,N=1157)	Normal	2.8096	GTEX-11ZU8-0011-R4a-SM-5BC6Y
GBM(T=153,N=1157)	Normal	6.26	GTEX-NL3H-0011-R3a-SM-2I3GL
GBM(T=153,N=1157)	Normal	6.234	GTEX-N7MT-0011-R1a-SM-5SI7S
GBM(T=153,N=1157)	Normal	6.3621	GTEX-13N1W-0011-R6a-SM-5MR43
GBM(T=153,N=1157)	Normal	5.5787	GTEX-13FLV-0011-R3b-SM-5LZYP
GBM(T=153,N=1157)	Normal	6.8461	GTEX-T5JC-0011-R6A-SM-5SI89
GBM(T=153,N=1157)	Normal	6.7127	GTEX-NPJ8-0011-R8a-SM-2HMLG
GBM(T=153,N=1157)	Normal	5.0751	GTEX-1445S-0011-R10a-SM-5PNWB
GBM(T=153,N=1157)	Normal	7.0969	GTEX-T2IS-2926-SM-32QPO
GBM(T=153,N=1157)	Normal	4.4861	GTEX-131XW-0011-R11a-SM-5DUV9
GBM(T=153,N=1157)	Normal	7.03	GTEX-QVJO-1325-SM-2S1QX
GBM(T=153,N=1157)	Normal	6.0849	GTEX-XMD1-0011-R3B-SM-4AT5R
GBM(T=153,N=1157)	Normal	6.2479	GTEX-ZE7O-0011-R10a-SM-57WAZ
GBM(T=153,N=1157)	Normal	7.2678	GTEX-13G51-3026-SM-5IJB8
GBM(T=153,N=1157)	Normal	6.6598	GTEX-13FHP-0011-R11b-SM-5LZXP
GBM(T=153,N=1157)	Normal	6.5857	GTEX-WWYW-0011-R11A-SM-3NB38
GBM(T=153,N=1157)	Normal	6.3778	GTEX-14ABY-0011-R5b-SM-5SI7B
GBM(T=153,N=1157)	Normal	5.783	GTEX-ZXG5-0011-R6a-SM-57WBZ
GBM(T=153,N=1157)	Normal	7.3274	GTEX-X4EP-3026-SM-3P5YP
GBM(T=153,N=1157)	Normal	6.0195	GTEX-13OW7-0011-R8b-SM-5L3HR
GBM(T=153,N=1157)	Normal	5.9112	GTEX-13RTJ-0011-R8b-SM-5O9DL
GBM(T=153,N=1157)	Normal	4.7523	GTEX-12ZZZ-0011-R4b-SM-5DUV7
GBM(T=153,N=1157)	Normal	5.5823	GTEX-13CZV-0011-R3a-SM-5KM27
GBM(T=153,N=1157)	Normal	6.8353	GTEX-N7MS-0011-R11A-SM-2HMJS
GBM(T=153,N=1157)	Normal	7.5342	GTEX-12WSE-0011-R10b-SM-5P9JV
GBM(T=153,N=1157)	Normal	6.1839	GTEX-13SLW-0011-R5b-SM-5SI6Z
GBM(T=153,N=1157)	Normal	4.9151	GTEX-14753-0011-R10b-SM-5S2WE
GBM(T=153,N=1157)	Normal	7.3391	GTEX-13OW5-0011-R1b-SM-5L3GE
GBM(T=153,N=1157)	Normal	5.5252	GTEX-14ABY-0011-R4b-SM-5S2VN
GBM(T=153,N=1157)	Normal	7.668	GTEX-NL3H-0011-R10A-SM-2I3E9
GBM(T=153,N=1157)	Normal	6.6591	GTEX-145LU-2626-SM-5LU9Z
GBM(T=153,N=1157)	Normal	6.7665	GTEX-WHSE-0011-R6A-SM-3P5ZP
GBM(T=153,N=1157)	Normal	6.616	GTEX-NPJ8-0011-R5a-SM-2HMJY
GBM(T=153,N=1157)	Normal	6.4416	GTEX-13OW6-0011-R8a-SM-5L3GF
GBM(T=153,N=1157)	Normal	4.6433	GTEX-ZDXO-0011-R7a-SM-4WWCU
GBM(T=153,N=1157)	Normal	7.2058	GTEX-NPJ8-0011-R11A-SM-2YUMS
GBM(T=153,N=1157)	Normal	3.8044	GTEX-139TS-0011-R6a-SM-5J2OB
GBM(T=153,N=1157)	Normal	6.9401	GTEX-11NUK-2926-SM-5A5MD
GBM(T=153,N=1157)	Normal	6.8003	GTEX-131XW-0011-R9a-SM-5N9EO
GBM(T=153,N=1157)	Normal	4.17	GTEX-145LU-0011-R1a-SM-5Q5CE
GBM(T=153,N=1157)	Normal	5.62	GTEX-145LS-0011-R4b-SM-5S2UT
GBM(T=153,N=1157)	Normal	7.2222	GTEX-ZF28-0011-R10a-SM-4WWEH
GBM(T=153,N=1157)	Normal	4.4894	GTEX-144GO-0011-R1a-SM-5PNWO
GBM(T=153,N=1157)	Normal	5.6056	GTEX-NPJ8-0011-R7a-SM-2HMJV
GBM(T=153,N=1157)	Normal	6.9848	GTEX-X4EP-0011-R10B-SM-4QASJ
GBM(T=153,N=1157)	Normal	7.0013	GTEX-NPJ8-0011-R9a-SM-2YUN5
GBM(T=153,N=1157)	Normal	6.9712	GTEX-145MH-0011-R11a-SM-5P9HQ
GBM(T=153,N=1157)	Normal	5.2754	GTEX-QVUS-0011-R6A-SM-3GACX
GBM(T=153,N=1157)	Normal	5.1981	GTEX-WVLH-0011-R7A-SM-3MJFB
GBM(T=153,N=1157)	Normal	4.4364	GTEX-144GL-0011-R4a-SM-5PNUI
GBM(T=153,N=1157)	Normal	4.7866	GTEX-1445S-0011-R3a-SM-5P9HY
GBM(T=153,N=1157)	Normal	6.6482	GTEX-14ABY-0011-R11a-SM-5SI7C
GBM(T=153,N=1157)	Normal	4.9769	GTEX-13OW6-0011-R4a-SM-5O9DX
GBM(T=153,N=1157)	Normal	5.6654	GTEX-ZVT3-0011-R8b-SM-57WDJ
GBM(T=153,N=1157)	Normal	6.2981	GTEX-QVJO-0011-R4A-SM-2S1QL
GBM(T=153,N=1157)	Normal	8.5559	GTEX-X4EP-0011-R5A-SM-3P628
GBM(T=153,N=1157)	Normal	6.3498	GTEX-WVLH-0011-R2A-SM-3MJFJ
GBM(T=153,N=1157)	Normal	5.7871	GTEX-13O3O-0011-R4b-SM-5KM3F
GBM(T=153,N=1157)	Normal	7.0022	GTEX-13OVJ-0011-R11a-SM-5P9H8
GBM(T=153,N=1157)	Normal	6.2474	GTEX-X4XX-0011-R7A-SM-46MWR
GBM(T=153,N=1157)	Normal	5.6378	GTEX-12WSB-0011-R5b-SM-5GU67
GBM(T=153,N=1157)	Normal	6.1583	GTEX-11ONC-0011-R9b-SM-5NQ8J
GBM(T=153,N=1157)	Normal	6.19	GTEX-13JUV-0011-R10b-SM-5LZXR
GBM(T=153,N=1157)	Normal	6.4832	GTEX-13OW6-0011-R1a-SM-5L3HQ
GBM(T=153,N=1157)	Normal	6.7939	GTEX-13OW5-3126-SM-5MR3Y
GBM(T=153,N=1157)	Normal	6.8678	GTEX-12WSE-2926-SM-5RQJ9
GBM(T=153,N=1157)	Normal	-9.9658	GTEX-TSE9-2926-SM-5CHQO
GBM(T=153,N=1157)	Normal	6.778	GTEX-13S7M-3026-SM-5S2QQ
GBM(T=153,N=1157)	Normal	6.7082	GTEX-13JUV-3026-SM-5K7WX
GBM(T=153,N=1157)	Normal	7.1562	GTEX-12ZZX-0011-R11a-SM-5DUVJ
GBM(T=153,N=1157)	Normal	7.5883	GTEX-13NYC-2826-SM-5K7WR
GBM(T=153,N=1157)	Normal	6.5359	GTEX-13O3O-0011-R5b-SM-5KM44
GBM(T=153,N=1157)	Normal	6.6581	GTEX-145LS-0011-R5a-SM-5SI65
GBM(T=153,N=1157)	Normal	5.7364	GTEX-13JVG-0011-R10b-SM-5KM2P
GBM(T=153,N=1157)	Normal	5.9315	GTEX-131XH-0011-R8a-SM-5EGLL
GBM(T=153,N=1157)	Normal	7.3154	TCGA-06-0675-11
GBM(T=153,N=1157)	Normal	5.6767	GTEX-139TT-0011-R5b-SM-5K7W8
GBM(T=153,N=1157)	Normal	5.5186	GTEX-1445S-3026-SM-5O9BR
GBM(T=153,N=1157)	Normal	6.4529	GTEX-RU72-3026-SM-5SI7Y
GBM(T=153,N=1157)	Normal	6.1671	GTEX-N7MS-2425-SM-26GMD
GBM(T=153,N=1157)	Normal	4.2281	GTEX-N7MT-1226-SM-26GMT
GBM(T=153,N=1157)	Normal	6.1787	GTEX-N7MT-1226-SM-26GMC
GBM(T=153,N=1157)	Normal	7.2217	GTEX-ZUA1-2926-SM-59HL3
GBM(T=153,N=1157)	Normal	6.9057	GTEX-12WSM-2126-SM-5GCOC
GBM(T=153,N=1157)	Normal	5.675	GTEX-1445S-0011-R4a-SM-5PNWN
GBM(T=153,N=1157)	Normal	5.4132	GTEX-ZE9C-0011-R7a-SM-4WWCX
GBM(T=153,N=1157)	Normal	6.2141	GTEX-1313W-0011-R6a-SM-5K7XO
GBM(T=153,N=1157)	Normal	4.3779	GTEX-13RTL-0011-R9a-SM-5Q5BR
GBM(T=153,N=1157)	Normal	6.2359	GTEX-13X6J-0011-R7b-SM-5PNUC
GBM(T=153,N=1157)	Normal	6.1831	GTEX-145LS-0011-R1b-SM-5PNUP
GBM(T=153,N=1157)	Normal	6.1175	GTEX-13NYB-0011-R5a-SM-5MR45
GBM(T=153,N=1157)	Normal	6.34	GTEX-QVUS-0011-R10A-SM-3GIK3
GBM(T=153,N=1157)	Normal	7.0066	GTEX-Q2AG-2926-SM-2HMJ3
GBM(T=153,N=1157)	Normal	6.6276	GTEX-13X6I-2926-SM-5Q5C3
GBM(T=153,N=1157)	Normal	6.2296	GTEX-13FTY-0011-R9b-SM-5KM2U
GBM(T=153,N=1157)	Normal	3.7507	GTEX-11ZVC-0011-R3a-SM-5BC6V
GBM(T=153,N=1157)	Normal	7.4551	GTEX-13NYS-3126-SM-5KLYV
GBM(T=153,N=1157)	Normal	7.0348	GTEX-13S7M-0011-R10b-SM-5PNZB
GBM(T=153,N=1157)	Normal	4.5398	GTEX-13CZV-0011-R4b-SM-5J2NY
GBM(T=153,N=1157)	Normal	6.5639	GTEX-131YS-0011-R7a-SM-5IJDA
GBM(T=153,N=1157)	Normal	5.1736	GTEX-1477Z-0011-R10b-SM-5S2RF
GBM(T=153,N=1157)	Normal	5.8179	GTEX-13NYS-0011-R4b-SM-5MR3O
GBM(T=153,N=1157)	Normal	7.1132	GTEX-X4XX-2926-SM-3NMB1
GBM(T=153,N=1157)	Normal	7.6051	GTEX-NPJ8-1526-SM-2D7VU
GBM(T=153,N=1157)	Normal	6.5905	GTEX-WVLH-0011-R6A-SM-3MJFZ
GBM(T=153,N=1157)	Normal	6.5508	GTEX-14A5I-2926-SM-5Q5CQ
GBM(T=153,N=1157)	Normal	5.4433	GTEX-13PLJ-0011-R11b-SM-5O9BS
GBM(T=153,N=1157)	Normal	6.4869	GTEX-11TTK-2826-SM-5GU5K
GBM(T=153,N=1157)	Normal	7.0709	GTEX-13SLX-0011-R9b-SM-5SI6X
GBM(T=153,N=1157)	Normal	7.2918	GTEX-XMD1-2926-SM-4AT42
GBM(T=153,N=1157)	Normal	7.2639	GTEX-X585-0011-R5A-SM-46MVI
GBM(T=153,N=1157)	Normal	5.3191	GTEX-1399T-0011-R8b-SM-5IJD8
GBM(T=153,N=1157)	Normal	4.9275	GTEX-13O1R-0011-R9b-SM-5KM33
GBM(T=153,N=1157)	Normal	5.131	GTEX-13JVG-0011-R4a-SM-5MR4C
GBM(T=153,N=1157)	Normal	7.1594	GTEX-X4EP-0011-R11B-SM-4QASK
GBM(T=153,N=1157)	Normal	4.5355	GTEX-YJ89-0011-R5a-SM-4V6GM
GBM(T=153,N=1157)	Normal	4.856	GTEX-14BIM-0011-R4b-SM-5S2RK
GBM(T=153,N=1157)	Normal	5.7165	GTEX-13SLW-0011-R8b-SM-5SI64
GBM(T=153,N=1157)	Normal	5.438	GTEX-13QIC-0011-R8b-SM-5O9CV
GBM(T=153,N=1157)	Normal	7.257	GTEX-N7MS-0011-R8a-SM-2YUMK
GBM(T=153,N=1157)	Normal	6.0387	GTEX-13NYB-0011-R10a-SM-5KM43
GBM(T=153,N=1157)	Normal	6.6316	GTEX-14BIN-3326-SM-5Q5E6
GBM(T=153,N=1157)	Normal	7.5796	GTEX-NPJ8-0011-R10A-SM-2YUMO
GBM(T=153,N=1157)	Normal	6.3744	GTEX-1313W-0011-R5b-SM-5L3EP
GBM(T=153,N=1157)	Normal	7.4919	GTEX-QVJO-0011-R10A-SM-2S1QJ
GBM(T=153,N=1157)	Normal	6.3721	GTEX-Q2AG-0011-R4A-SM-2HMKA
GBM(T=153,N=1157)	Normal	3.9166	GTEX-RVPU-0011-R4A-SM-2TF6X
GBM(T=153,N=1157)	Normal	6.8376	GTEX-WHSE-0011-R7A-SM-3P5YZ
GBM(T=153,N=1157)	Normal	7.4845	GTEX-P44G-0011-R10A-SM-2I3FF
GBM(T=153,N=1157)	Normal	5.3512	GTEX-YFC4-0011-R1a-SM-4V6EH
GBM(T=153,N=1157)	Normal	7.0922	GTEX-131XH-0011-R10a-SM-5EGLJ
GBM(T=153,N=1157)	Normal	6.6313	GTEX-13N2G-0011-R2a-SM-5MR4Q
GBM(T=153,N=1157)	Normal	6.8126	GTEX-1128S-2726-SM-5H12C
GBM(T=153,N=1157)	Normal	4.5079	GTEX-11ZVC-0011-R4a-SM-5BC6Z
GBM(T=153,N=1157)	Normal	6.044	GTEX-11GSO-0011-R3b-SM-57WB2
GBM(T=153,N=1157)	Normal	6.9629	GTEX-WVLH-2926-SM-3MJG5
GBM(T=153,N=1157)	Normal	5.3198	GTEX-RVPU-0011-R8A-SM-5SI8I
GBM(T=153,N=1157)	Normal	5.9009	GTEX-12ZZX-0011-R3b-SM-5EGLH
GBM(T=153,N=1157)	Normal	5.8814	GTEX-1313W-0011-R2a-SM-5EGLF
GBM(T=153,N=1157)	Normal	4.7154	GTEX-13O3Q-0011-R1b-SM-5KM3L
GBM(T=153,N=1157)	Normal	6.565	GTEX-XLM4-3026-SM-4AT6L
GBM(T=153,N=1157)	Normal	6.6279	GTEX-12WSI-0011-R11b-SM-5P9EZ
GBM(T=153,N=1157)	Normal	6.9349	GTEX-N7MS-0011-R4a-SM-2HMKW
GBM(T=153,N=1157)	Normal	6.9377	GTEX-131YS-3026-SM-5EGHY
GBM(T=153,N=1157)	Normal	7.0457	GTEX-13JUV-0011-R1a-SM-5LZY4
GBM(T=153,N=1157)	Normal	5.8612	GTEX-1399T-0011-R2b-SM-5DUXM
GBM(T=153,N=1157)	Normal	6.1554	GTEX-XOTO-0011-R7B-SM-4B64R
GBM(T=153,N=1157)	Normal	4.7608	GTEX-12WSD-0011-R10b-SM-5GU79
GBM(T=153,N=1157)	Normal	6.833	GTEX-N7MS-0011-R6a-SM-2HMJ4
GBM(T=153,N=1157)	Normal	6.3837	GTEX-13S7M-0011-R5b-SM-5P9HS
GBM(T=153,N=1157)	Normal	6.1885	GTEX-12126-0011-R10b-SM-5BC6T
GBM(T=153,N=1157)	Normal	6.6746	GTEX-QVJO-0011-R1A-SM-2S1QI
GBM(T=153,N=1157)	Normal	5.6747	GTEX-XMD1-0011-R2B-SM-4AT5N
GBM(T=153,N=1157)	Normal	6.4613	GTEX-RU72-0011-R11A-SM-2TF6J
GBM(T=153,N=1157)	Normal	4.7209	GTEX-11UD1-0011-R3a-SM-5BC6S
GBM(T=153,N=1157)	Normal	6.0326	GTEX-XOTO-0011-R1B-SM-4B65C
GBM(T=153,N=1157)	Normal	5.3498	GTEX-13O3O-0011-R1b-SM-5KM2K
GBM(T=153,N=1157)	Normal	3.3619	GTEX-14753-0011-R5a-SM-5S2VW
GBM(T=153,N=1157)	Normal	6.8463	GTEX-12WS9-2826-SM-5FQU9
GBM(T=153,N=1157)	Normal	5.8314	GTEX-145LS-0011-R3a-SM-5S2VJ
GBM(T=153,N=1157)	Normal	6.818	GTEX-R55E-0011-R8A-SM-2TC66
GBM(T=153,N=1157)	Normal	6.246	GTEX-14BIM-0011-R5b-SM-5S2RM
GBM(T=153,N=1157)	Normal	4.3492	GTEX-ZF28-0011-R7a-SM-4WKF5
GBM(T=153,N=1157)	Normal	5.7533	GTEX-RVPU-0011-R8A-SM-2TF74
GBM(T=153,N=1157)	Normal	6.4796	GTEX-12ZZY-0011-R5a-SM-5EGL9
GBM(T=153,N=1157)	Normal	7.663	GTEX-RNOR-0011-R9A-SM-2TF52
GBM(T=153,N=1157)	Normal	6.6289	GTEX-NPJ8-1526-SM-26GMH
GBM(T=153,N=1157)	Normal	6.4273	GTEX-13VXU-0011-R6a-SM-5SI71
GBM(T=153,N=1157)	Normal	5.4423	GTEX-NPJ8-1526-SM-26GMY
GBM(T=153,N=1157)	Normal	5.5626	GTEX-12WSF-0011-R3a-SM-5DUW7
GBM(T=153,N=1157)	Normal	5.7225	GTEX-12WSD-0011-R7b-SM-5PNWE
GBM(T=153,N=1157)	Normal	6.1268	GTEX-14BIM-0011-R3b-SM-5S2RL
GBM(T=153,N=1157)	Normal	6.9967	GTEX-13G51-0011-R1a-SM-5LZYR
GBM(T=153,N=1157)	Normal	5.2192	GTEX-13FLW-0011-R1b-SM-5LZX2
GBM(T=153,N=1157)	Normal	7.0487	GTEX-13OW6-0011-R11a-SM-5L3H2
GBM(T=153,N=1157)	Normal	7.1015	GTEX-NPJ8-0011-R6a-SM-2HMKB
GBM(T=153,N=1157)	Normal	4.9681	GTEX-11ZVC-0011-R1b-SM-5BC6M
GBM(T=153,N=1157)	Normal	6.6241	GTEX-WWYW-3026-SM-3NB36
GBM(T=153,N=1157)	Normal	6.0631	GTEX-QMR6-0011-R8A-SM-32PKJ
GBM(T=153,N=1157)	Normal	7.9535	GTEX-13RTJ-0011-R9a-SM-5Q5AY
GBM(T=153,N=1157)	Normal	5.8709	GTEX-13NYS-0011-R1b-SM-5MR55
GBM(T=153,N=1157)	Normal	5.5829	GTEX-OHPN-0011-R8A-SM-33HBT
GBM(T=153,N=1157)	Normal	5.8329	GTEX-13O3Q-0011-R2b-SM-5KM3K
GBM(T=153,N=1157)	Normal	6.7736	GTEX-13X6K-0011-R6a-SM-5P9K6
GBM(T=153,N=1157)	Normal	4.3385	GTEX-Y8DK-0011-R1A-SM-4RGLO
GBM(T=153,N=1157)	Normal	7.378	GTEX-131YS-0011-R11b-SM-5EGLM
GBM(T=153,N=1157)	Normal	7.0219	GTEX-X4XX-3026-SM-3NMB2
GBM(T=153,N=1157)	Normal	6.5759	GTEX-11ONC-3026-SM-5985W
GBM(T=153,N=1157)	Normal	6.9657	GTEX-13NZA-0011-R9b-SM-5MR5I
GBM(T=153,N=1157)	Normal	5.1559	GTEX-ZVZQ-0011-R3a-SM-57WC7
GBM(T=153,N=1157)	Normal	6.9651	GTEX-14BIN-0011-R9a-SM-5SI76
GBM(T=153,N=1157)	Normal	6.2644	GTEX-139TT-0011-R7b-SM-5J2MN
GBM(T=153,N=1157)	Normal	6.9443	GTEX-11OF3-0011-R11a-SM-57WCR
GBM(T=153,N=1157)	Normal	6.7248	GTEX-145MF-2726-SM-5O995
GBM(T=153,N=1157)	Normal	6.7072	GTEX-13G51-0011-R11b-SM-5J2NE
GBM(T=153,N=1157)	Normal	7.0487	GTEX-13O3Q-0011-R5b-SM-5P9H4
GBM(T=153,N=1157)	Normal	4.5553	GTEX-X4XY-0011-R10B-SM-46MWS
GBM(T=153,N=1157)	Normal	7.2944	GTEX-1313W-3126-SM-5LZUI
GBM(T=153,N=1157)	Normal	6.956	GTEX-13FXS-0011-R11a-SM-5L3DM
GBM(T=153,N=1157)	Normal	6.5896	GTEX-13FHO-0011-R5b-SM-5LZZ3
GBM(T=153,N=1157)	Normal	5.3758	GTEX-1445S-0011-R7b-SM-5PNUG
GBM(T=153,N=1157)	Normal	6.1035	GTEX-RU72-0011-R6A-SM-2TF71
GBM(T=153,N=1157)	Normal	5.9122	GTEX-UTHO-0011-R10A-SM-3GIJQ
GBM(T=153,N=1157)	Normal	5.4074	GTEX-145MH-0011-R8a-SM-5PNUL
GBM(T=153,N=1157)	Normal	5.7013	GTEX-NPJ8-0011-R4a-SM-2HML3
GBM(T=153,N=1157)	Normal	8.1774	GTEX-ZYY3-3126-SM-5SI9L
GBM(T=153,N=1157)	Normal	6.7604	GTEX-139TT-0011-R11b-SM-5LZV1
GBM(T=153,N=1157)	Normal	7.1485	GTEX-145LU-0011-R11b-SM-5P9JX
GBM(T=153,N=1157)	Normal	6.9103	GTEX-13OW7-2926-SM-5MR3Z
GBM(T=153,N=1157)	Normal	5.5862	GTEX-12WSA-2926-SM-5EQ4D
GBM(T=153,N=1157)	Normal	5.5714	GTEX-12WSD-0011-R4b-SM-5LZUA
GBM(T=153,N=1157)	Normal	6.8982	GTEX-13S7M-0011-R9a-SM-5O9DW
GBM(T=153,N=1157)	Normal	5.5964	GTEX-14ASI-0011-R6a-SM-5S2UZ
GBM(T=153,N=1157)	Normal	6.3672	GTEX-13OVL-0011-R5b-SM-5L3FU
GBM(T=153,N=1157)	Normal	5.9345	GTEX-1313W-0011-R7b-SM-5DUWL
GBM(T=153,N=1157)	Normal	5.7996	GTEX-144GL-0011-R6a-SM-5P9HW
GBM(T=153,N=1157)	Normal	7.3792	GTEX-R55F-1326-SM-2TF5F
GBM(T=153,N=1157)	Normal	4.2343	GTEX-1477Z-0011-R3b-SM-5PNX9
GBM(T=153,N=1157)	Normal	6.1185	GTEX-13X6I-0011-R8a-SM-5PNZF
GBM(T=153,N=1157)	Normal	6.779	GTEX-12ZZX-2826-SM-5BC6K
GBM(T=153,N=1157)	Normal	7.5178	TCGA-06-0680-11
GBM(T=153,N=1157)	Normal	6.08	GTEX-13X6J-0011-R5b-SM-5PNWT
GBM(T=153,N=1157)	Normal	6.1044	GTEX-NPJ8-0011-R1a-SM-5SI8B
GBM(T=153,N=1157)	Normal	7.8287	GTEX-XLM4-0011-R8A-SM-4AT44
GBM(T=153,N=1157)	Normal	7.7283	GTEX-139UW-0011-R9b-SM-5LZYT
GBM(T=153,N=1157)	Normal	7.6541	GTEX-13RTJ-0011-R1a-SM-5O9D9
GBM(T=153,N=1157)	Normal	5.9033	GTEX-ZUA1-0011-R5b-SM-51MTG
GBM(T=153,N=1157)	Normal	6.9642	GTEX-11ZUS-2926-SM-5FQSL
GBM(T=153,N=1157)	Normal	7.2176	GTEX-117XS-3026-SM-5N9CA
GBM(T=153,N=1157)	Normal	6.2365	GTEX-13NYS-0011-R5a-SM-5MR4D
GBM(T=153,N=1157)	Normal	6.9907	GTEX-13OVJ-2726-SM-5IJG6
GBM(T=153,N=1157)	Normal	5.7908	GTEX-Z93S-0011-R5b-SM-4RGNI
GBM(T=153,N=1157)	Normal	6.6925	GTEX-QDT8-3026-SM-32PKB
GBM(T=153,N=1157)	Normal	7.2649	GTEX-NPJ8-0011-R3a-SM-2HMIW
GBM(T=153,N=1157)	Normal	4.8485	GTEX-13OVH-0011-R4a-SM-5KM3W
GBM(T=153,N=1157)	Normal	7.1502	GTEX-11ONC-2926-SM-5P9JM
GBM(T=153,N=1157)	Normal	6.19	GTEX-WWYW-0011-R7A-SM-3NB3H
GBM(T=153,N=1157)	Normal	6.8945	GTEX-RNOR-2226-SM-2TF5O
GBM(T=153,N=1157)	Normal	6.067	GTEX-WHSE-0011-R3A-SM-3P5ZM
GBM(T=153,N=1157)	Normal	6.1785	GTEX-131XH-0011-R6a-SM-5KM2G
GBM(T=153,N=1157)	Normal	6.339	GTEX-12WS9-0011-R10a-SM-57WBV
GBM(T=153,N=1157)	Normal	7.1762	GTEX-131YS-0011-R10b-SM-5EQ5N
GBM(T=153,N=1157)	Normal	6.0466	GTEX-13VXU-0011-R3b-SM-5O9CU
GBM(T=153,N=1157)	Normal	6.2832	GTEX-OXRO-0011-R9A-SM-5S2W3
GBM(T=153,N=1157)	Normal	6.0422	GTEX-13X6J-0011-R3b-SM-5P9K5
GBM(T=153,N=1157)	Normal	5.6171	GTEX-11ONC-0011-R8b-SM-5NQ87
GBM(T=153,N=1157)	Normal	6.6991	GTEX-12126-0011-R11a-SM-5BC6X
GBM(T=153,N=1157)	Normal	4.796	GTEX-RU72-0011-R7A-SM-2TF5U
GBM(T=153,N=1157)	Normal	7.0386	GTEX-11H98-0011-R11b-SM-5NQ6U
GBM(T=153,N=1157)	Normal	7.0989	GTEX-WZTO-0011-R11A-SM-4E3K9
GBM(T=153,N=1157)	Normal	6.7605	GTEX-14BIM-3126-SM-5Q5C7
GBM(T=153,N=1157)	Normal	6.323	GTEX-ZAB4-0011-R3a-SM-4RGNQ
GBM(T=153,N=1157)	Normal	5.1692	GTEX-13OVL-0011-R8a-SM-5L3HH
GBM(T=153,N=1157)	Normal	7.8238	GTEX-14ABY-0011-R9a-SM-5PNZK
GBM(T=153,N=1157)	Normal	6.1893	GTEX-NL4W-0011-R8a-SM-2I3G4
GBM(T=153,N=1157)	Normal	5.5126	GTEX-11GSO-0011-R2a-SM-57WDF
GBM(T=153,N=1157)	Normal	4.6938	GTEX-NL3H-0011-R1a-SM-48TDJ
GBM(T=153,N=1157)	Normal	5.6966	GTEX-X261-0011-R10B-SM-4E3JT
GBM(T=153,N=1157)	Normal	4.3834	GTEX-11ZTS-0011-R3a-SM-5BC78
GBM(T=153,N=1157)	Normal	6.6998	GTEX-XLM4-0011-R6A-SM-4AT4B
GBM(T=153,N=1157)	Normal	5.3115	GTEX-12WSB-0011-R11b-SM-57WBJ
GBM(T=153,N=1157)	Normal	7.0089	GTEX-N7MT-0011-R6a-SM-2I3G3
GBM(T=153,N=1157)	Normal	7.1022	GTEX-T5JC-2326-SM-32PMR
GBM(T=153,N=1157)	Normal	6.8261	GTEX-145MH-0011-R5a-SM-5P9JT
GBM(T=153,N=1157)	Normal	5.7578	GTEX-13NZ8-3026-SM-5L3D4
GBM(T=153,N=1157)	Normal	6.9337	GTEX-13OVH-3026-SM-5MR4N
GBM(T=153,N=1157)	Normal	6.5096	GTEX-YJ89-0011-R11a-SM-4SOKA
GBM(T=153,N=1157)	Normal	7.1159	GTEX-13N1W-0011-R10b-SM-5MR4H
GBM(T=153,N=1157)	Normal	6.3219	GTEX-145MI-3126-SM-5Q5CF
GBM(T=153,N=1157)	Normal	6.4798	GTEX-13OW8-0011-R10a-SM-5L3H6
GBM(T=153,N=1157)	Normal	5.1966	GTEX-13OW8-0011-R8a-SM-5L3G5
GBM(T=153,N=1157)	Normal	5.6999	GTEX-QVUS-0011-R8A-SM-3GAD7
GBM(T=153,N=1157)	Normal	5.3782	GTEX-P44H-0011-R4A-SM-2XCEW
GBM(T=153,N=1157)	Normal	5.6491	GTEX-RU72-0011-R2A-SM-2TF6O
GBM(T=153,N=1157)	Normal	6.3073	GTEX-X585-0011-R8A-SM-46MUX
GBM(T=153,N=1157)	Normal	7.2009	GTEX-145MH-0011-R3b-SM-5P9JQ
GBM(T=153,N=1157)	Normal	5.658	GTEX-11ZUS-0011-R8a-SM-5BC73
GBM(T=153,N=1157)	Normal	6.9656	GTEX-NPJ8-2626-SM-2D7W2
GBM(T=153,N=1157)	Normal	6.0079	GTEX-YFC4-0011-R4a-SM-4RGLQ
GBM(T=153,N=1157)	Normal	5.6637	GTEX-13NZA-0011-R8b-SM-5KM2Q
GBM(T=153,N=1157)	Normal	6.0479	GTEX-Y8DK-0011-R5B-SM-4RTW6
GBM(T=153,N=1157)	Normal	5.251	GTEX-11ZTS-0011-R1a-SM-5BC71
GBM(T=153,N=1157)	Normal	7.1381	GTEX-YJ89-0011-R9a-SM-4SOK7
GBM(T=153,N=1157)	Normal	5.09	GTEX-139TU-0011-R5b-SM-5L3E1
GBM(T=153,N=1157)	Normal	6.972	GTEX-NL3H-0011-R11A-SM-2I3E6
GBM(T=153,N=1157)	Normal	7.1881	GTEX-N7MS-0011-R2a-SM-2HML6
GBM(T=153,N=1157)	Normal	3.8847	GTEX-13FTY-0011-R1a-SM-5LZXE
GBM(T=153,N=1157)	Normal	5.4787	GTEX-12WSF-0011-R4b-SM-5HL88
GBM(T=153,N=1157)	Normal	6.0993	GTEX-11ZTS-0011-R2b-SM-5BC75
GBM(T=153,N=1157)	Normal	7.3124	GTEX-T5JC-0011-R11A-SM-32PMB
GBM(T=153,N=1157)	Normal	6.7839	GTEX-1399T-3026-SM-5KLZC
GBM(T=153,N=1157)	Normal	5.1165	GTEX-12WS9-0011-R2a-SM-5CVNE
GBM(T=153,N=1157)	Normal	4.1103	GTEX-139T8-0011-R1a-SM-5HL75
GBM(T=153,N=1157)	Normal	6.2085	GTEX-X4XX-0011-R4B-SM-46MWL
GBM(T=153,N=1157)	Normal	4.2111	GTEX-NPJ8-2626-SM-26GMZ
GBM(T=153,N=1157)	Normal	7.2924	GTEX-T5JC-2426-SM-3NMDB
GBM(T=153,N=1157)	Normal	6.5406	GTEX-11ZUS-0011-R11b-SM-5BC7B
GBM(T=153,N=1157)	Normal	6.6529	GTEX-13RTJ-3126-SM-5S2Q4
GBM(T=153,N=1157)	Normal	6.5389	GTEX-13CZV-0011-R9a-SM-5LZXT
GBM(T=153,N=1157)	Normal	5.4423	GTEX-13CZV-0011-R5a-SM-5K7XA
GBM(T=153,N=1157)	Normal	6.7104	GTEX-13OW6-0011-R5a-SM-5O9BK
GBM(T=153,N=1157)	Normal	5.168	GTEX-12WSM-0011-R6b-SM-5EQ6N
GBM(T=153,N=1157)	Normal	6.6413	GTEX-13N1W-0011-R5b-SM-5MR5Q
GBM(T=153,N=1157)	Normal	6.698	GTEX-ZZPT-3026-SM-5GZXH
GBM(T=153,N=1157)	Normal	6.2447	GTEX-12ZZY-0011-R6b-SM-5EGLA
GBM(T=153,N=1157)	Normal	5.634	GTEX-145MI-0011-R4b-SM-5PNZH
GBM(T=153,N=1157)	Normal	5.9762	GTEX-13QIC-0011-R11b-SM-5O9BU
GBM(T=153,N=1157)	Normal	5.3562	GTEX-WVLH-0011-R1A-SM-4MVOK
GBM(T=153,N=1157)	Normal	6.3347	GTEX-13OVJ-0011-R5a-SM-5P9H7
GBM(T=153,N=1157)	Normal	5.8377	GTEX-11GSP-3226-SM-5986O
GBM(T=153,N=1157)	Normal	5.8657	GTEX-13NYS-0011-R8a-SM-5MR5H
GBM(T=153,N=1157)	Normal	7.2468	GTEX-13OW6-3026-SM-5J2MI
GBM(T=153,N=1157)	Normal	4.1676	GTEX-ZE7O-0011-R7a-SM-57WCU
GBM(T=153,N=1157)	Normal	5.1268	GTEX-ZUA1-0011-R3a-SM-4YCEE
GBM(T=153,N=1157)	Normal	6.149	GTEX-XMD1-0011-R6A-SM-4AT5K
GBM(T=153,N=1157)	Normal	7.301	GTEX-13X6K-0011-R10a-SM-5P9JR
GBM(T=153,N=1157)	Normal	4.2518	GTEX-ZF28-0011-R1a-SM-4WWD1
GBM(T=153,N=1157)	Normal	5.7347	GTEX-ZF28-0011-R6a-SM-4WKHI
GBM(T=153,N=1157)	Normal	6.5203	GTEX-131XH-0011-R2b-SM-5DUVY
GBM(T=153,N=1157)	Normal	6.7824	GTEX-13RTJ-0011-R11a-SM-5O9CK
GBM(T=153,N=1157)	Normal	5.7252	GTEX-13OW5-0011-R4b-SM-5L3HS
GBM(T=153,N=1157)	Normal	6.5558	GTEX-RVPV-0011-R5A-SM-2TF69
GBM(T=153,N=1157)	Normal	5.7334	GTEX-12WSF-0011-R7b-SM-5HL99
GBM(T=153,N=1157)	Normal	6.5146	GTEX-WZTO-0011-R1B-SM-3NMAR
GBM(T=153,N=1157)	Normal	6.7773	GTEX-WL46-0011-R1A-SM-3LK6M
GBM(T=153,N=1157)	Normal	7.0379	GTEX-UTHO-2926-SM-3P5Z9
GBM(T=153,N=1157)	Normal	4.9819	GTEX-12WSE-0011-R1b-SM-5GU4V
GBM(T=153,N=1157)	Normal	5.3551	GTEX-ZE9C-0011-R6a-SM-4WWCW
GBM(T=153,N=1157)	Normal	4.3618	GTEX-144GL-0011-R1a-SM-5PNZ5
GBM(T=153,N=1157)	Normal	6.0074	GTEX-13O3Q-0011-R8b-SM-5KM2J
GBM(T=153,N=1157)	Normal	5.5091	GTEX-PWO3-0011-R2A-SM-2S1OX
GBM(T=153,N=1157)	Normal	7.2186	GTEX-12ZZY-2926-SM-5DUXO
GBM(T=153,N=1157)	Normal	6.9643	GTEX-11OF3-3126-SM-5GU5E
GBM(T=153,N=1157)	Normal	5.9225	GTEX-Z93S-0011-R6b-SM-4RGNJ
GBM(T=153,N=1157)	Normal	5.2961	GTEX-139UC-0011-R11a-SM-5KM3J
GBM(T=153,N=1157)	Normal	5.4764	GTEX-13G51-0011-R2b-SM-5LZXS
GBM(T=153,N=1157)	Normal	5.6913	GTEX-YJ89-0011-R6a-SM-4V6GN
GBM(T=153,N=1157)	Normal	6.5333	GTEX-ZDXO-0011-R11a-SM-4WWD9
GBM(T=153,N=1157)	Normal	7.8544	GTEX-14BIL-0011-R9a-SM-5SI7A
GBM(T=153,N=1157)	Normal	6.0244	GTEX-Z93S-0011-R2a-SM-4RGNG
GBM(T=153,N=1157)	Normal	6.7378	GTEX-12ZZZ-0011-R5a-SM-5EQ4M
GBM(T=153,N=1157)	Normal	5.5355	GTEX-13OW8-0011-R7a-SM-5L3FP
GBM(T=153,N=1157)	Normal	4.7154	GTEX-13FHP-0011-R6b-SM-5LZY6
GBM(T=153,N=1157)	Normal	6.8185	GTEX-13S7M-0011-R11b-SM-5P9HU
GBM(T=153,N=1157)	Normal	6.9379	GTEX-TSE9-3026-SM-3DB76
GBM(T=153,N=1157)	Normal	7.045	GTEX-12WSC-3026-SM-5GCNF
GBM(T=153,N=1157)	Normal	4.8665	GTEX-QVUS-0011-R4A-SM-3GAE7
GBM(T=153,N=1157)	Normal	4.7746	GTEX-11UD1-0011-R5b-SM-5P9FP
GBM(T=153,N=1157)	Normal	6.6816	GTEX-13FLW-1426-SM-5K7YE
GBM(T=153,N=1157)	Normal	5.2947	GTEX-13JVG-0011-R7b-SM-5MR3Q
GBM(T=153,N=1157)	Normal	7.0865	GTEX-145MH-0011-R7a-SM-5PNWH
GBM(T=153,N=1157)	Normal	3.5312	GTEX-139TS-0011-R7a-SM-5K7X7
GBM(T=153,N=1157)	Normal	4.4906	GTEX-ZVZQ-0011-R1a-SM-57WBU
GBM(T=153,N=1157)	Normal	6.3377	GTEX-QMR6-0011-R10A-SM-32PKO
GBM(T=153,N=1157)	Normal	6.6205	GTEX-WL46-0011-R11A-SM-3MJFT
GBM(T=153,N=1157)	Normal	6.0268	GTEX-12WSD-0011-R6b-SM-5P9JU
GBM(T=153,N=1157)	Normal	5.2536	GTEX-13X6J-0011-R4b-SM-5P9K4
GBM(T=153,N=1157)	Normal	6.8685	GTEX-11GSP-0011-R11b-SM-5NQ7V
GBM(T=153,N=1157)	Normal	7.7279	GTEX-X4EP-0011-R4B-SM-3P627
GBM(T=153,N=1157)	Normal	7.501	GTEX-WVLH-0011-R10A-SM-3MJFM
GBM(T=153,N=1157)	Normal	6.7795	GTEX-Q2AG-0011-R1A-SM-2HMJI
GBM(T=153,N=1157)	Normal	6.5375	GTEX-X261-3126-SM-4PQZC
GBM(T=153,N=1157)	Normal	6.6737	GTEX-Z93S-2926-SM-57WB9
GBM(T=153,N=1157)	Normal	6.6036	GTEX-13OVJ-0011-R6b-SM-5L3GH
GBM(T=153,N=1157)	Normal	4.8719	GTEX-13IVO-0011-R10a-SM-5LZY3
GBM(T=153,N=1157)	Normal	6.9335	GTEX-11DZ1-2926-SM-5A5KI
GBM(T=153,N=1157)	Normal	6.2994	GTEX-13X6I-0011-R7b-SM-5PNWP
GBM(T=153,N=1157)	Normal	6.7538	GTEX-RVPU-0011-R9A-SM-3NM8E
GBM(T=153,N=1157)	Normal	5.8563	GTEX-13NZA-0011-R1b-SM-5LUAF
GBM(T=153,N=1157)	Normal	4.0357	GTEX-13NZA-0011-R5b-SM-5KM4K
GBM(T=153,N=1157)	Normal	6.8144	GTEX-13OVH-2926-SM-5IJFH
GBM(T=153,N=1157)	Normal	6.3592	GTEX-P44H-0011-R1A-SM-3NM8J
GBM(T=153,N=1157)	Normal	4.7603	GTEX-13CIG-0011-R5b-SM-5L3F2
GBM(T=153,N=1157)	Normal	6.9045	GTEX-13OW5-0011-R11b-SM-5L3GG
GBM(T=153,N=1157)	Normal	4.858	GTEX-13JVG-0011-R6a-SM-5MR3E
GBM(T=153,N=1157)	Normal	5.3523	GTEX-11ZU8-0011-R3a-SM-5BC6U
GBM(T=153,N=1157)	Normal	6.4555	GTEX-132Q8-0011-R2b-SM-5EQ5Z
GBM(T=153,N=1157)	Normal	7.2555	GTEX-YFC4-3026-SM-5IFJK
GBM(T=153,N=1157)	Normal	7.0703	GTEX-145MH-2926-SM-5Q5D2
GBM(T=153,N=1157)	Normal	5.9136	GTEX-13JUV-0011-R6b-SM-5LZYG
GBM(T=153,N=1157)	Normal	5.9246	GTEX-T6MN-0011-R5A-SM-32QPD
GBM(T=153,N=1157)	Normal	5.5555	GTEX-139TT-0011-R3b-SM-5K7VL
GBM(T=153,N=1157)	Normal	6.8049	GTEX-13CF2-0011-R11b-SM-5LZXO
GBM(T=153,N=1157)	Normal	6.7916	GTEX-144GL-3026-SM-5Q5CW
GBM(T=153,N=1157)	Normal	6.4585	GTEX-QDT8-2926-SM-32PKC
GBM(T=153,N=1157)	Normal	6.1559	GTEX-11NV4-0011-R7a-SM-57WDH
GBM(T=153,N=1157)	Normal	5.6582	GTEX-14ASI-0011-R1b-SM-5S2TY
GBM(T=153,N=1157)	Normal	6.7411	GTEX-ZAB4-0011-R11a-SM-4SOKI
GBM(T=153,N=1157)	Normal	6.7785	GTEX-WZTO-2826-SM-3NM8P
GBM(T=153,N=1157)	Normal	6.0191	GTEX-XLM4-0011-R2B-SM-4AT5Z
GBM(T=153,N=1157)	Normal	7.0013	GTEX-QDT8-0011-R9A-SM-32PKH
GBM(T=153,N=1157)	Normal	6.4683	GTEX-ZYFD-2926-SM-5GID9
GBM(T=153,N=1157)	Normal	6.9748	GTEX-X585-0011-R4B-SM-46MVH
GBM(T=153,N=1157)	Normal	6.2392	GTEX-QMR6-0011-R6A-SM-32PKP
GBM(T=153,N=1157)	Normal	4.7903	GTEX-13112-0011-R1b-SM-5HL7K
GBM(T=153,N=1157)	Normal	5.4499	GTEX-Z93S-0011-R3b-SM-4RGNH
GBM(T=153,N=1157)	Normal	7.1977	GTEX-T5JC-0011-R10A-SM-32PM2
GBM(T=153,N=1157)	Normal	7.1188	GTEX-X585-0011-R2B-SM-46MVF
GBM(T=153,N=1157)	Normal	7.4046	GTEX-WL46-0011-R3A-SM-3TW8E
GBM(T=153,N=1157)	Normal	5.7879	GTEX-13X6I-0011-R1b-SM-5PNZC
GBM(T=153,N=1157)	Normal	6.6552	GTEX-R55E-0011-R5A-SM-2TC5N
GBM(T=153,N=1157)	Normal	6.9931	GTEX-WVLH-3026-SM-3MJG9
GBM(T=153,N=1157)	Normal	6.1221	GTEX-13OW5-0011-R5b-SM-5L3FR
GBM(T=153,N=1157)	Normal	6.3693	GTEX-Y8DK-0826-SM-4TT3T
GBM(T=153,N=1157)	Normal	6.496	GTEX-ZUA1-0011-R11b-SM-51MTI
GBM(T=153,N=1157)	Normal	4.4149	GTEX-13CF2-0011-R1a-SM-5LZY1
GBM(T=153,N=1157)	Normal	6.8273	GTEX-12WSH-3126-SM-5LZW8
GBM(T=153,N=1157)	Normal	6.5691	GTEX-12696-3026-SM-5FQTU
GBM(T=153,N=1157)	Normal	6.6689	GTEX-WL46-0011-R6A-SM-3LK6X
GBM(T=153,N=1157)	Normal	7.894	GTEX-139UC-0011-R9a-SM-5K7W7
GBM(T=153,N=1157)	Normal	6.8135	GTEX-N7MS-0011-R10A-SM-2HMJK
GBM(T=153,N=1157)	Normal	7.1091	GTEX-13SLX-0011-R11b-SM-5O9C8
GBM(T=153,N=1157)	Normal	5.7597	GTEX-147GR-0011-R2b-SM-5S2RQ
GBM(T=153,N=1157)	Normal	6.4652	GTEX-145MG-3026-SM-5RQJA
GBM(T=153,N=1157)	Normal	6.7542	GTEX-13O3O-0011-R11b-SM-5KM4G
GBM(T=153,N=1157)	Normal	5.8615	GTEX-YFC4-0011-R5a-SM-4RGLR
GBM(T=153,N=1157)	Normal	6.6572	GTEX-13PVQ-0011-R9b-SM-5LU3B
GBM(T=153,N=1157)	Normal	4.3198	GTEX-12WSD-0011-R2a-SM-5LZWB
GBM(T=153,N=1157)	Normal	5.8839	GTEX-12WSB-0011-R1b-SM-5P9EY
GBM(T=153,N=1157)	Normal	4.2518	GTEX-12ZZW-0011-R4a-SM-5DUX9
GBM(T=153,N=1157)	Normal	5.8375	GTEX-ZE7O-0011-R5a-SM-57WBO
GBM(T=153,N=1157)	Normal	6.5045	GTEX-WZTO-0011-R3B-SM-3NMC6
GBM(T=153,N=1157)	Normal	5.2828	GTEX-13VXU-0011-R4b-SM-5O9CI
GBM(T=153,N=1157)	Normal	6.2823	GTEX-11EQ8-2826-SM-5N9C1
GBM(T=153,N=1157)	Normal	6.4291	GTEX-QVUS-2926-SM-3GIJB
GBM(T=153,N=1157)	Normal	5.6927	GTEX-P44H-0011-R3A-SM-2XCEQ
GBM(T=153,N=1157)	Normal	5.8009	GTEX-WVLH-0011-R4A-SM-3MJFS
GBM(T=153,N=1157)	Normal	6.9907	GTEX-XOTO-3026-SM-4B65M
GBM(T=153,N=1157)	Normal	5.1635	GTEX-13SLW-0011-R3b-SM-5SI6Y
GBM(T=153,N=1157)	Normal	6.2696	GTEX-13JVG-0011-R5a-SM-5MR4O
GBM(T=153,N=1157)	Normal	6.8368	GTEX-111FC-3126-SM-5GZZ2
GBM(T=153,N=1157)	Normal	6.1336	GTEX-1117F-3226-SM-5N9CT
GBM(T=153,N=1157)	Normal	4.5928	GTEX-13JUV-0011-R7b-SM-5LZZG
GBM(T=153,N=1157)	Normal	4.5711	GTEX-145MI-0011-R5a-SM-5Q5B4
GBM(T=153,N=1157)	Normal	7.0148	GTEX-13JVG-3226-SM-5IJGJ
GBM(T=153,N=1157)	Normal	6.9713	GTEX-WHSE-0011-R11A-SM-3P5YY
GBM(T=153,N=1157)	Normal	6.0845	GTEX-13JVG-0011-R8a-SM-5KM3E
GBM(T=153,N=1157)	Normal	7.1751	GTEX-QDT8-0011-R9A-SM-5SI8J
GBM(T=153,N=1157)	Normal	5.2884	GTEX-13OW5-0011-R6b-SM-5O9BW
GBM(T=153,N=1157)	Normal	6.3667	GTEX-OXRO-0011-R9A-SM-3NB1X
GBM(T=153,N=1157)	Normal	7.2774	GTEX-RNOR-2326-SM-2TF4I
GBM(T=153,N=1157)	Normal	7.33	GTEX-WL46-2826-SM-3LK81
GBM(T=153,N=1157)	Normal	4.2758	GTEX-YJ89-0011-R1a-SM-4RGLS
GBM(T=153,N=1157)	Normal	6.0745	GTEX-13NYB-0011-R6b-SM-5MR51
GBM(T=153,N=1157)	Normal	4.466	GTEX-11WQK-0011-R8a-SM-5BC7C
GBM(T=153,N=1157)	Normal	6.0097	GTEX-WL46-0011-R2A-SM-3LK6O
GBM(T=153,N=1157)	Normal	6.4065	GTEX-RU72-0011-R8A-SM-2TF61
GBM(T=153,N=1157)	Normal	6.8111	GTEX-13N2G-0011-R11a-SM-5MR3F
GBM(T=153,N=1157)	Normal	5.6753	GTEX-ZVZQ-0011-R6b-SM-57WAY
GBM(T=153,N=1157)	Normal	4.9924	GTEX-ZVT3-0011-R5a-SM-51MSI
GBM(T=153,N=1157)	Normal	7.0397	GTEX-12ZZZ-3126-SM-5LZU6
GBM(T=153,N=1157)	Normal	3.9137	GTEX-RVPU-0011-R4A-SM-5SI8K
GBM(T=153,N=1157)	Normal	5.3013	GTEX-13NZA-0011-R10b-SM-5KM54
GBM(T=153,N=1157)	Normal	7.2922	GTEX-XMD1-0011-R5A-SM-4AT47
GBM(T=153,N=1157)	Normal	6.4973	GTEX-14ABY-0011-R6a-SM-5PNWR
GBM(T=153,N=1157)	Normal	7.1385	GTEX-WWYW-0011-R10A-SM-3NB35
GBM(T=153,N=1157)	Normal	5.7447	GTEX-T6MN-0011-R2A-SM-32QOW
GBM(T=153,N=1157)	Normal	6.1887	GTEX-NL4W-0011-R11A-SM-2I3DW
GBM(T=153,N=1157)	Normal	6.0168	GTEX-1313W-0011-R3a-SM-5EGLI
GBM(T=153,N=1157)	Normal	6.4521	GTEX-13VXU-0011-R5a-SM-5O9D7
GBM(T=153,N=1157)	Normal	5.6705	GTEX-12WSD-0011-R1b-SM-5LZVY
GBM(T=153,N=1157)	Normal	5.7645	GTEX-P44H-0011-R3A-SM-5SI8A
GBM(T=153,N=1157)	Normal	6.1999	GTEX-TSE9-0011-R10A-SM-3DB7O
GBM(T=153,N=1157)	Normal	4.5687	GTEX-1445S-0011-R6b-SM-5PNUF
GBM(T=153,N=1157)	Normal	4.4095	GTEX-ZV68-0011-R2a-SM-4YCDK
GBM(T=153,N=1157)	Normal	5.9064	GTEX-XLM4-0011-R9A-SM-4AT45
GBM(T=153,N=1157)	Normal	6.2205	GTEX-13JUV-0011-R11a-SM-5LZYH
GBM(T=153,N=1157)	Normal	4.3009	GTEX-S7PM-0011-R5A-SM-3NM8G
GBM(T=153,N=1157)	Normal	5.7148	GTEX-13FXS-0011-R1a-SM-5K7U6
GBM(T=153,N=1157)	Normal	6.4741	GTEX-144GL-0011-R11b-SM-5P9F6
GBM(T=153,N=1157)	Normal	7.1799	GTEX-X4XX-0011-R5A-SM-46MWN
GBM(T=153,N=1157)	Normal	7.3527	GTEX-145LU-0011-R9b-SM-5SI66
GBM(T=153,N=1157)	Normal	6.413	GTEX-13OW6-0011-R2a-SM-5L3HG
GBM(T=153,N=1157)	Normal	7.0022	GTEX-14DAQ-3026-SM-5S2QZ
GBM(T=153,N=1157)	Normal	5.7856	GTEX-13FHO-0011-R1b-SM-5KLZG
GBM(T=153,N=1157)	Normal	5.7908	GTEX-13N1W-0011-R4a-SM-5MR52
GBM(T=153,N=1157)	Normal	7.0846	GTEX-X4EP-0011-R1A-SM-3P624
GBM(T=153,N=1157)	Normal	4.1061	GTEX-12WS9-0011-R4b-SM-5P9EU
GBM(T=153,N=1157)	Normal	6.7959	GTEX-13RTJ-0011-R10b-SM-5O9CW
GBM(T=153,N=1157)	Normal	5.2338	GTEX-13S7M-0011-R6b-SM-5O9D8
GBM(T=153,N=1157)	Normal	5.9713	GTEX-13O3O-0011-R6b-SM-5P9GY
GBM(T=153,N=1157)	Normal	6.9028	GTEX-12WSH-0011-R9b-SM-5LZUG
GBM(T=153,N=1157)	Normal	7.2091	GTEX-12126-1026-SM-5P9JJ
GBM(T=153,N=1157)	Normal	7.2954	GTEX-WWYW-3126-SM-3NB39
GBM(T=153,N=1157)	Normal	4.4983	GTEX-13CF2-0011-R5a-SM-5LZWS
GBM(T=153,N=1157)	Normal	7.0601	GTEX-13VXU-2926-SM-5LU5C
GBM(T=153,N=1157)	Normal	6.5115	GTEX-ZAB4-0011-R8b-SM-4SOKF
GBM(T=153,N=1157)	Normal	6.6048	GTEX-13NYB-3026-SM-5IJD7
GBM(T=153,N=1157)	Normal	5.7562	GTEX-13CIG-0011-R8b-SM-5LZX5
GBM(T=153,N=1157)	Normal	6.0239	GTEX-UTHO-0011-R5A-SM-3GIJD
GBM(T=153,N=1157)	Normal	5.7206	GTEX-13O3O-0011-R8b-SM-5LUAL
GBM(T=153,N=1157)	Normal	6.3595	GTEX-X4XX-0011-R3B-SM-46MWK
GBM(T=153,N=1157)	Normal	7.52	GTEX-NPJ7-0011-R2a-SM-2I3GF
GBM(T=153,N=1157)	Normal	5.1615	GTEX-ZE9C-0011-R3a-SM-4WKGT
GBM(T=153,N=1157)	Normal	4.9937	GTEX-13QJC-0011-R8b-SM-5S2U6
GBM(T=153,N=1157)	Normal	5.3948	GTEX-12WS9-0011-R3a-SM-5CVNF
GBM(T=153,N=1157)	Normal	6.471	GTEX-ZUA1-0011-R6b-SM-4YCDD
GBM(T=153,N=1157)	Normal	6.0477	GTEX-13PVQ-0011-R7a-SM-5L3G3
GBM(T=153,N=1157)	Normal	6.8946	GTEX-13NYS-0011-R3b-SM-5MR41
GBM(T=153,N=1157)	Normal	6.275	GTEX-13X6K-0011-R7b-SM-5P9K7
GBM(T=153,N=1157)	Normal	6.4854	GTEX-1399T-0011-R5b-SM-5IJDK
GBM(T=153,N=1157)	Normal	7.0575	GTEX-145MH-3026-SM-5Q5DZ
GBM(T=153,N=1157)	Normal	7.0227	GTEX-Y8DK-0011-R10A-SM-4SOK1
GBM(T=153,N=1157)	Normal	5.5571	GTEX-13OW8-0011-R1a-SM-5L3HI
GBM(T=153,N=1157)	Normal	2.233	GTEX-14753-0011-R6b-SM-5S2UD
GBM(T=153,N=1157)	Normal	6.3726	GTEX-13X6K-0011-R5b-SM-5PNUE
GBM(T=153,N=1157)	Normal	4.9584	GTEX-NL3H-0011-R7a-SM-2I3G5
GBM(T=153,N=1157)	Normal	6.2462	GTEX-ZDXO-0011-R5a-SM-4WKG5
GBM(T=153,N=1157)	Normal	7.3215	GTEX-X4EP-0011-R3A-SM-3P626
GBM(T=153,N=1157)	Normal	6.2261	GTEX-13N2G-0011-R3b-SM-5MR5G
GBM(T=153,N=1157)	Normal	6.7386	GTEX-T2IS-3026-SM-32QPM
GBM(T=153,N=1157)	Normal	5.8306	GTEX-14BIN-0011-R6a-SM-5S2RH
GBM(T=153,N=1157)	Normal	5.7434	GTEX-13OVH-0011-R3a-SM-5KM49
GBM(T=153,N=1157)	Normal	5.5267	GTEX-P44G-0011-R4A-SM-2I3FB
GBM(T=153,N=1157)	Normal	3.8023	GTEX-13PDP-0011-R6b-SM-5O9D5
GBM(T=153,N=1157)	Normal	6.6118	GTEX-NPJ8-0011-R1a-SM-2HMLC
GBM(T=153,N=1157)	Normal	6.2553	GTEX-N7MS-0011-R7a-SM-2HMKN
GBM(T=153,N=1157)	Normal	4.8788	GTEX-13SLW-0011-R2b-SM-5O9C6
GBM(T=153,N=1157)	Normal	7.3399	GTEX-ZAJG-3026-SM-5HL92
GBM(T=153,N=1157)	Normal	8.2549	GTEX-WHSE-0011-R5A-SM-3P5ZO
GBM(T=153,N=1157)	Normal	6.4019	GTEX-11ZUS-0011-R9b-SM-5BC76
GBM(T=153,N=1157)	Normal	7.0312	GTEX-RU72-2926-SM-2TF66
GBM(T=153,N=1157)	Normal	7.0367	GTEX-Q2AG-0011-R6A-SM-2HML7
GBM(T=153,N=1157)	Normal	6.0741	GTEX-11EI6-2926-SM-5985U
GBM(T=153,N=1157)	Normal	5.4253	GTEX-R55F-0011-R5A-SM-2TF5L
GBM(T=153,N=1157)	Normal	6.6397	GTEX-13FXS-0011-R10a-SM-5J2MA
GBM(T=153,N=1157)	Normal	5.4403	GTEX-13O3Q-0011-R4a-SM-5P9H2
GBM(T=153,N=1157)	Normal	6.7435	GTEX-132Q8-2926-SM-5IFFP
GBM(T=153,N=1157)	Normal	5.9663	GTEX-NL3H-0011-R5a-SM-2I3GB
GBM(T=153,N=1157)	Normal	6.6616	GTEX-1399T-0011-R11a-SM-5J2O1
GBM(T=153,N=1157)	Normal	6.8421	GTEX-ZAB4-2926-SM-57WCV
GBM(T=153,N=1157)	Normal	7.8316	GTEX-13N1W-0011-R9b-SM-5MR4R
GBM(T=153,N=1157)	Normal	7.3169	GTEX-13OVL-0011-R9a-SM-5P9GX
GBM(T=153,N=1157)	Normal	5.1433	GTEX-13FXS-0011-R8a-SM-5J1MN
GBM(T=153,N=1157)	Normal	6.8558	GTEX-ZAB4-0011-R9a-SM-4SOKG
GBM(T=153,N=1157)	Normal	6.4984	GTEX-S7SE-0011-R2A-SM-2XCDC
GBM(T=153,N=1157)	Normal	5.4919	GTEX-139TT-0011-R1a-SM-5LZVD
GBM(T=153,N=1157)	Normal	7.2471	GTEX-12696-2926-SM-5FQTG
GBM(T=153,N=1157)	Normal	6.8141	GTEX-N7MT-0011-R10A-SM-2I3E1
GBM(T=153,N=1157)	Normal	6.9452	GTEX-13NYS-0011-R10a-SM-5MR4S
GBM(T=153,N=1157)	Normal	6.0661	GTEX-11NV4-0011-R5a-SM-5NQ88
GBM(T=153,N=1157)	Normal	5.7211	GTEX-13CF2-0011-R3b-SM-5LZZ6
GBM(T=153,N=1157)	Normal	5.5314	GTEX-ZVZQ-0011-R4b-SM-57WCZ
GBM(T=153,N=1157)	Normal	5.9812	GTEX-13RTJ-0011-R4b-SM-5PNX1
GBM(T=153,N=1157)	Normal	6.7995	GTEX-13NYS-0011-R11b-SM-5MR4P
GBM(T=153,N=1157)	Normal	7.3319	GTEX-T6MN-0011-R10A-SM-32QP7
GBM(T=153,N=1157)	Normal	5.4983	GTEX-NPJ8-0011-R1a-SM-33HCB
GBM(T=153,N=1157)	Normal	5.4621	GTEX-13SLW-0011-R4b-SM-5S2W2
GBM(T=153,N=1157)	Normal	7.1912	GTEX-PVOW-2526-SM-2XCF7
GBM(T=153,N=1157)	Normal	4.9552	GTEX-OHPN-0011-R10A-SM-5S2U3
GBM(T=153,N=1157)	Normal	4.5473	GTEX-13FHP-0011-R5b-SM-5LZY2
GBM(T=153,N=1157)	Normal	5.1498	GTEX-139T8-0011-R3b-SM-5HL4R
GBM(T=153,N=1157)	Normal	6.4952	GTEX-ZE7O-0011-R11a-SM-57WBC
GBM(T=153,N=1157)	Normal	6.5526	GTEX-N7MT-0011-R11A-SM-2I3DZ
GBM(T=153,N=1157)	Normal	6.1477	GTEX-NL4W-0011-R5a-SM-2I3GD
GBM(T=153,N=1157)	Normal	6.2523	GTEX-147GR-0011-R10b-SM-5S2UM
GBM(T=153,N=1157)	Normal	4.861	GTEX-ZVZQ-0011-R8a-SM-51MR5
GBM(T=153,N=1157)	Normal	5.0553	GTEX-13CIG-0011-R3b-SM-5K7XF
GBM(T=153,N=1157)	Normal	6.5993	GTEX-13SLX-0011-R5a-SM-5O9BV
GBM(T=153,N=1157)	Normal	5.466	GTEX-13PVQ-0011-R5b-SM-5O9DI
GBM(T=153,N=1157)	Normal	6.4453	GTEX-RU72-0011-R11A-SM-5SI8G
GBM(T=153,N=1157)	Normal	6.2217	GTEX-S7SE-0011-R6A-SM-2XCD9
GBM(T=153,N=1157)	Normal	4.8827	GTEX-12WSA-0011-R4a-SM-57WB7
GBM(T=153,N=1157)	Normal	5.4806	GTEX-12WSH-0011-R1a-SM-5GU5V
GBM(T=153,N=1157)	Normal	6.2319	GTEX-145MI-0011-R11a-SM-5P9JZ
GBM(T=153,N=1157)	Normal	6.3029	GTEX-12WSF-0011-R5a-SM-5HL8K
GBM(T=153,N=1157)	Normal	6.4458	GTEX-PVOW-0011-R3A-SM-32PKX
GBM(T=153,N=1157)	Normal	7.0701	GTEX-145LS-3126-SM-5Q5BY
GBM(T=153,N=1157)	Normal	7.2112	GTEX-QVJO-0011-R6A-SM-2S1QN
GBM(T=153,N=1157)	Normal	6.9911	GTEX-145LS-0011-R8b-SM-5PNXA
GBM(T=153,N=1157)	Normal	6.4058	GTEX-13OW8-2926-SM-5L3FV
GBM(T=153,N=1157)	Normal	4.1277	GTEX-ZVT3-0011-R7a-SM-57WCO
GBM(T=153,N=1157)	Normal	5.434	GTEX-QMR6-0011-R4A-SM-32PKU
GBM(T=153,N=1157)	Normal	6.7905	GTEX-P44H-0011-R6A-SM-2XCF3
GBM(T=153,N=1157)	Normal	5.7584	GTEX-P44G-0011-R7A-SM-2I3F9
GBM(T=153,N=1157)	Normal	5.8807	GTEX-R55F-0011-R6A-SM-2TF4L
GBM(T=153,N=1157)	Normal	5.5361	GTEX-YJ89-0011-R8b-SM-4SOK8
GBM(T=153,N=1157)	Normal	5.0926	GTEX-TSE9-0011-R1A-SM-3DB7E
GBM(T=153,N=1157)	Normal	4.5596	GTEX-12ZZW-0011-R6a-SM-5DUVZ
GBM(T=153,N=1157)	Normal	6.0997	GTEX-N7MS-0011-R1a-SM-2HMJG
GBM(T=153,N=1157)	Normal	7.1056	GTEX-Q2AG-0011-R3A-SM-2HMJ9
GBM(T=153,N=1157)	Normal	-9.9658	GTEX-T6MN-0011-R6A-SM-5CHQD
GBM(T=153,N=1157)	Normal	6.24	GTEX-12WSB-3026-SM-59HKM
GBM(T=153,N=1157)	Normal	6.8979	GTEX-Z93S-2826-SM-57WBL
GBM(T=153,N=1157)	Normal	6.6127	GTEX-ZE9C-3026-SM-4WKHB
GBM(T=153,N=1157)	Normal	5.4443	GTEX-ZF28-0011-R3a-SM-4WWDA
GBM(T=153,N=1157)	Normal	6.483	GTEX-13SLX-0011-R6a-SM-5PNX4
GBM(T=153,N=1157)	Normal	6.363	GTEX-13N1W-0011-R3a-SM-5MR5E
GBM(T=153,N=1157)	Normal	6.3644	GTEX-XOTO-0011-R3A-SM-4B64W
GBM(T=153,N=1157)	Normal	4.9454	GTEX-ZV68-0011-R10a-SM-51MT7
GBM(T=153,N=1157)	Normal	4.6006	GTEX-13SLX-0011-R4a-SM-5O9BJ
GBM(T=153,N=1157)	Normal	6.1647	GTEX-147F4-0011-R10b-SM-5S2WC
GBM(T=153,N=1157)	Normal	6.1621	GTEX-WZTO-0011-R7B-SM-4E3IS
GBM(T=153,N=1157)	Normal	7.1371	GTEX-WHSE-3026-SM-3P5ZH
GBM(T=153,N=1157)	Normal	7.1582	GTEX-WZTO-0011-R10B-SM-4E3KB
GBM(T=153,N=1157)	Normal	5.8854	GTEX-145MI-0011-R10a-SM-5PNZD
GBM(T=153,N=1157)	Normal	7.2432	GTEX-13NYB-0011-R2a-SM-5MR3C
GBM(T=153,N=1157)	Normal	5.61	GTEX-ZUA1-0011-R1a-SM-4YCE2
GBM(T=153,N=1157)	Normal	5.591	GTEX-12ZZZ-0011-R3b-SM-5DUXK
GBM(T=153,N=1157)	Normal	6.1595	GTEX-13O3O-0011-R7b-SM-5P9GZ
GBM(T=153,N=1157)	Normal	5.5248	GTEX-WVLH-0011-R8A-SM-3MJFC
GBM(T=153,N=1157)	Normal	6.2748	GTEX-131XH-0011-R4b-SM-5DUWB
GBM(T=153,N=1157)	Normal	7.4557	GTEX-147GR-0011-R9a-SM-5S2UY
GBM(T=153,N=1157)	Normal	6.9618	GTEX-13O3Q-3026-SM-5IJGD
GBM(T=153,N=1157)	Normal	4.445	GTEX-ZVT3-0011-R6a-SM-51MSU
GBM(T=153,N=1157)	Normal	7.7	GTEX-X4EP-0011-R8B-SM-4QASL
GBM(T=153,N=1157)	Normal	7.1031	GTEX-YJ89-2926-SM-5P9IT
GBM(T=153,N=1157)	Normal	6.7335	GTEX-ZAK1-2926-SM-5HL9S
GBM(T=153,N=1157)	Normal	6.0551	GTEX-11TUW-3126-SM-5GU4Y
GBM(T=153,N=1157)	Normal	7.9184	GTEX-XLM4-0011-R11A-SM-4AT46
GBM(T=153,N=1157)	Normal	5.5922	GTEX-T5JC-0011-R1A-SM-32PM6
GBM(T=153,N=1157)	Normal	5.5239	GTEX-13QIC-0011-R4a-SM-5PNX8
GBM(T=153,N=1157)	Normal	4.9227	GTEX-13CF2-0011-R2a-SM-5L3DC
GBM(T=153,N=1157)	Normal	7.1632	GTEX-N7MS-0011-R5a-SM-2HMK8
GBM(T=153,N=1157)	Normal	5.0786	GTEX-ZDXO-0011-R2b-SM-4WKFG
GBM(T=153,N=1157)	Normal	6.1299	GTEX-13G51-0011-R7b-SM-5LZXG
GBM(T=153,N=1157)	Normal	7.2269	GTEX-X585-0011-R3B-SM-46MVG
GBM(T=153,N=1157)	Normal	5.7661	GTEX-13FLV-0011-R5a-SM-5LZWT
GBM(T=153,N=1157)	Normal	6.7512	GTEX-13FHP-2926-SM-5IJG9
GBM(T=153,N=1157)	Normal	5.6597	GTEX-12WSC-0011-R3a-SM-5P9F1
GBM(T=153,N=1157)	Normal	5.7005	GTEX-12WSA-0011-R10b-SM-5P9ET
GBM(T=153,N=1157)	Normal	7.2112	GTEX-11O72-2826-SM-5HL6W
GBM(T=153,N=1157)	Normal	5.9327	GTEX-11EI6-3026-SM-5GZZO
GBM(T=153,N=1157)	Normal	6.7363	GTEX-148VJ-0011-R9b-SM-5SI77
GBM(T=153,N=1157)	Normal	6.8453	GTEX-N7MT-1226-SM-2D7W4
GBM(T=153,N=1157)	Normal	-9.9658	GTEX-T6MN-0011-R10A-SM-5CHQC
GBM(T=153,N=1157)	Normal	6.0262	GTEX-11WQK-0011-R11a-SM-5BC6W
GBM(T=153,N=1157)	Normal	6.4899	GTEX-12WSC-0011-R7b-SM-5LU9L
GBM(T=153,N=1157)	Normal	6.5463	GTEX-12WSH-3026-SM-5CVNI
GBM(T=153,N=1157)	Normal	6.4757	GTEX-XLM4-0011-R4B-SM-4AT5C
GBM(T=153,N=1157)	Normal	6.4504	GTEX-13OVJ-0011-R8b-SM-5L3FS
GBM(T=153,N=1157)	Normal	5.8756	GTEX-13OW5-0011-R8a-SM-5L3GQ
GBM(T=153,N=1157)	Normal	7.3749	GTEX-X4XX-0011-R10B-SM-46MWO
GBM(T=153,N=1157)	Normal	5.9867	GTEX-145MG-3126-SM-5Q5D3
GBM(T=153,N=1157)	Normal	4.8177	GTEX-13NZ8-0011-R8b-SM-5KM48
GBM(T=153,N=1157)	Normal	5.2126	GTEX-12WSH-0011-R2a-SM-5GU68
GBM(T=153,N=1157)	Normal	5.7853	GTEX-131YS-0011-R3b-SM-5DUXB
GBM(T=153,N=1157)	Normal	6.4959	GTEX-12ZZZ-3026-SM-5BC67
GBM(T=153,N=1157)	Normal	7.4771	TCGA-06-0678-11
GBM(T=153,N=1157)	Normal	7.5755	GTEX-XMD1-0011-R8A-SM-4AT48
GBM(T=153,N=1157)	Normal	6.5444	GTEX-QDT8-0011-R11A-SM-32PKD
GBM(T=153,N=1157)	Normal	6.3744	GTEX-145LS-0011-R6b-SM-5PNWL
GBM(T=153,N=1157)	Normal	5.5012	GTEX-11OF3-0011-R8b-SM-57WCS
GBM(T=153,N=1157)	Normal	5.6005	GTEX-PVOW-0011-R1A-SM-32PL6
GBM(T=153,N=1157)	Normal	6.0481	GTEX-QVJO-0011-R8A-SM-447C7
GBM(T=153,N=1157)	Normal	6.9863	GTEX-QVJO-0011-R5A-SM-2S1QM
GBM(T=153,N=1157)	Normal	6.2275	GTEX-WZTO-0011-R6B-SM-4E3J6
GBM(T=153,N=1157)	Normal	6.6423	GTEX-13O3O-3026-SM-5KM42
GBM(T=153,N=1157)	Normal	5.9725	GTEX-13X6J-0011-R6a-SM-5PNUB
GBM(T=153,N=1157)	Normal	7.2246	GTEX-ZYFD-3026-SM-5E44C
GBM(T=153,N=1157)	Normal	5.7198	GTEX-13QIC-0011-R3a-SM-5P9HT
GBM(T=153,N=1157)	Normal	5.2369	GTEX-13NZ8-0011-R1b-SM-5KM3V
GBM(T=153,N=1157)	Normal	7.4011	GTEX-14BMV-3026-SM-5S2PQ
GBM(T=153,N=1157)	Normal	6.3427	GTEX-13NYS-0011-R6b-SM-5MR3R
GBM(T=153,N=1157)	Normal	6.6019	GTEX-13OW8-0011-R11a-SM-5L3GT
GBM(T=153,N=1157)	Normal	6.7849	GTEX-139TS-3126-SM-5LZWX
GBM(T=153,N=1157)	Normal	5.7653	GTEX-XOTO-0011-R6B-SM-4B65X
GBM(T=153,N=1157)	Normal	6.8268	GTEX-RNOR-0011-R7A-SM-2TF4V
GBM(T=153,N=1157)	Normal	6.5308	GTEX-X4XX-0011-R6B-SM-46MWP
GBM(T=153,N=1157)	Normal	6.9525	GTEX-13O3Q-0011-R11b-SM-5KM2W
GBM(T=153,N=1157)	Normal	6.3299	GTEX-145MH-0011-R1b-SM-5PNWY
GBM(T=153,N=1157)	Normal	5.572	GTEX-ZE7O-3126-SM-5HL5X
GBM(T=153,N=1157)	Normal	7.2136	GTEX-13G51-3126-SM-5IJG7
GBM(T=153,N=1157)	Normal	4.5098	GTEX-1477Z-0011-R5b-SM-5PNUO
GBM(T=153,N=1157)	Normal	6.1667	GTEX-RVPV-0011-R3A-SM-2TF63
GBM(T=153,N=1157)	Normal	7.2276	GTEX-13FXS-3026-SM-5LZYO
GBM(T=153,N=1157)	Normal	6.4962	GTEX-ZDXO-0011-R10a-SM-4WWD8
GBM(T=153,N=1157)	Normal	5.537	GTEX-144GO-0011-R6b-SM-5S2V7
GBM(T=153,N=1157)	Normal	4.1086	GTEX-13PLJ-0011-R3a-SM-5O9DT
GBM(T=153,N=1157)	Normal	6.5423	GTEX-13QIC-2926-SM-5J2NF
GBM(T=153,N=1157)	Normal	5.4101	GTEX-145MI-0011-R8b-SM-5PNZ9
GBM(T=153,N=1157)	Normal	5.6485	GTEX-12ZZX-0011-R7b-SM-5DUVV
GBM(T=153,N=1157)	Normal	6.9955	GTEX-111FC-3326-SM-5GZYV
GBM(T=153,N=1157)	Normal	5.7769	GTEX-Z93S-0011-R10a-SM-4RGNM
GBM(T=153,N=1157)	Normal	6.2606	GTEX-YFC4-0011-R6b-SM-4V6E1
GBM(T=153,N=1157)	Normal	6.5679	GTEX-13OW7-0011-R11a-SM-5O9DY
GBM(T=153,N=1157)	Normal	6.9029	GTEX-T2IS-0011-R11A-SM-32QPC
GBM(T=153,N=1157)	Normal	5.7477	GTEX-XOTO-0011-R5A-SM-4B657
GBM(T=153,N=1157)	Normal	6.9714	GTEX-139T4-0011-R9b-SM-5HL6S
GBM(T=153,N=1157)	Normal	7.2413	GTEX-13VXU-0011-R11b-SM-5O9DJ
GBM(T=153,N=1157)	Normal	5.608	GTEX-139TS-0011-R5b-SM-5J2MZ
GBM(T=153,N=1157)	Normal	6.0987	GTEX-11OF3-0011-R5a-SM-57WB4
GBM(T=153,N=1157)	Normal	6.8935	GTEX-Q2AG-0011-R7A-SM-2HMJP
GBM(T=153,N=1157)	Normal	6.7137	GTEX-13X6K-2826-SM-5O9DS
GBM(T=153,N=1157)	Normal	5.1186	GTEX-1399T-0011-R1b-SM-5DUWN
GBM(T=153,N=1157)	Normal	6.5264	GTEX-XLM4-2926-SM-4AT59
GBM(T=153,N=1157)	Normal	6.9287	GTEX-131XH-0011-R3b-SM-5DUWM
GBM(T=153,N=1157)	Normal	7.2085	GTEX-1192X-3226-SM-5987D
GBM(T=153,N=1157)	Normal	5.44	GTEX-ZVZQ-0011-R5b-SM-57WDC
GBM(T=153,N=1157)	Normal	6.4158	GTEX-13X6K-0011-R8b-SM-5PNZ4
GBM(T=153,N=1157)	Normal	5.5438	GTEX-12ZZZ-0011-R6b-SM-5EQ5B
GBM(T=153,N=1157)	Normal	5.3855	GTEX-13G51-0011-R6b-SM-5LZX4
GBM(T=153,N=1157)	Normal	7.1277	GTEX-YFC4-0011-R10a-SM-4SOK5
GBM(T=153,N=1157)	Normal	5.1231	GTEX-13112-0011-R4b-SM-5DUXL
GBM(T=153,N=1157)	Normal	5.9019	GTEX-1313W-0011-R1b-SM-5EQ4A
GBM(T=153,N=1157)	Normal	7.0923	GTEX-Q2AG-2826-SM-2HMJQ
GBMLGG(T=662,N=1157)	Tumor	8.3267	TCGA-19-1787-01
GBMLGG(T=662,N=1157)	Tumor	6.9439	TCGA-S9-A7J2-01
GBMLGG(T=662,N=1157)	Tumor	8.48	TCGA-E1-A7YI-01
GBMLGG(T=662,N=1157)	Tumor	7.4795	TCGA-06-5412-01
GBMLGG(T=662,N=1157)	Tumor	7.2122	TCGA-DU-7302-01
GBMLGG(T=662,N=1157)	Tumor	7.4316	TCGA-DU-A7TI-01
GBMLGG(T=662,N=1157)	Tumor	7.0592	TCGA-16-0846-01
GBMLGG(T=662,N=1157)	Tumor	7.7197	TCGA-12-5299-01
GBMLGG(T=662,N=1157)	Tumor	6.8117	TCGA-P5-A5EX-01
GBMLGG(T=662,N=1157)	Tumor	7.0545	TCGA-HT-8563-01
GBMLGG(T=662,N=1157)	Tumor	6.963	TCGA-06-2561-01
GBMLGG(T=662,N=1157)	Tumor	7.6832	TCGA-DU-7012-01
GBMLGG(T=662,N=1157)	Tumor	6.8839	TCGA-E1-5322-01
GBMLGG(T=662,N=1157)	Tumor	7.6372	TCGA-HT-8558-01
GBMLGG(T=662,N=1157)	Tumor	7.2657	TCGA-S9-A6U8-01
GBMLGG(T=662,N=1157)	Tumor	7.1221	TCGA-CS-5393-01
GBMLGG(T=662,N=1157)	Tumor	7.6187	TCGA-HT-7854-01
GBMLGG(T=662,N=1157)	Tumor	7.5624	TCGA-HT-7874-01
GBMLGG(T=662,N=1157)	Tumor	6.9872	TCGA-RY-A845-01
GBMLGG(T=662,N=1157)	Tumor	6.6529	TCGA-06-0132-01
GBMLGG(T=662,N=1157)	Tumor	6.9591	TCGA-HT-7616-01
GBMLGG(T=662,N=1157)	Tumor	9.0594	TCGA-KT-A7W1-01
GBMLGG(T=662,N=1157)	Tumor	7.1787	TCGA-P5-A5F2-01
GBMLGG(T=662,N=1157)	Tumor	6.5454	TCGA-26-5136-01
GBMLGG(T=662,N=1157)	Tumor	7.6124	TCGA-27-2521-01
GBMLGG(T=662,N=1157)	Tumor	7.785	TCGA-19-2629-01
GBMLGG(T=662,N=1157)	Tumor	5.9451	TCGA-06-0238-01
GBMLGG(T=662,N=1157)	Tumor	6.3808	TCGA-06-0749-01
GBMLGG(T=662,N=1157)	Tumor	7.3203	TCGA-CS-5396-01
GBMLGG(T=662,N=1157)	Tumor	6.9286	TCGA-HT-7680-01
GBMLGG(T=662,N=1157)	Tumor	8.2393	TCGA-S9-A7IS-01
GBMLGG(T=662,N=1157)	Tumor	8.166	TCGA-06-0174-01
GBMLGG(T=662,N=1157)	Tumor	7.399	TCGA-HW-7486-01
GBMLGG(T=662,N=1157)	Tumor	6.393	TCGA-P5-A5F1-01
GBMLGG(T=662,N=1157)	Tumor	6.9039	TCGA-DU-7011-01
GBMLGG(T=662,N=1157)	Tumor	9.0668	TCGA-06-5414-01
GBMLGG(T=662,N=1157)	Tumor	6.1936	TCGA-P5-A77X-01
GBMLGG(T=662,N=1157)	Tumor	7.6281	TCGA-28-5207-01
GBMLGG(T=662,N=1157)	Tumor	6.0146	TCGA-VM-A8CA-01
GBMLGG(T=662,N=1157)	Tumor	7.0854	TCGA-DU-7015-01
GBMLGG(T=662,N=1157)	Tumor	6.5905	TCGA-TM-A7C5-01
GBMLGG(T=662,N=1157)	Tumor	7.7706	TCGA-DU-8162-01
GBMLGG(T=662,N=1157)	Tumor	6.992	TCGA-TM-A84O-01
GBMLGG(T=662,N=1157)	Tumor	7.2797	TCGA-06-5410-01
GBMLGG(T=662,N=1157)	Tumor	8.2409	TCGA-06-0747-01
GBMLGG(T=662,N=1157)	Tumor	6.2365	TCGA-FG-A60K-01
GBMLGG(T=662,N=1157)	Tumor	6.8241	TCGA-S9-A7R3-01
GBMLGG(T=662,N=1157)	Tumor	6.8099	TCGA-TQ-A7RN-01
GBMLGG(T=662,N=1157)	Tumor	7.6624	TCGA-28-2513-01
GBMLGG(T=662,N=1157)	Tumor	6.966	TCGA-DU-A6S6-01
GBMLGG(T=662,N=1157)	Tumor	7.0042	TCGA-S9-A7R2-01
GBMLGG(T=662,N=1157)	Tumor	6.988	TCGA-P5-A735-01
GBMLGG(T=662,N=1157)	Tumor	8.4859	TCGA-76-4927-01
GBMLGG(T=662,N=1157)	Tumor	6.9797	TCGA-HT-7691-01
GBMLGG(T=662,N=1157)	Tumor	5.17	TCGA-FG-A6J1-01
GBMLGG(T=662,N=1157)	Tumor	9.0338	TCGA-DU-6402-01
GBMLGG(T=662,N=1157)	Tumor	8.5279	TCGA-HT-8104-01
GBMLGG(T=662,N=1157)	Tumor	7.0185	TCGA-FN-7833-01
GBMLGG(T=662,N=1157)	Tumor	7.2757	TCGA-HT-7473-01
GBMLGG(T=662,N=1157)	Tumor	7.6987	TCGA-06-0645-01
GBMLGG(T=662,N=1157)	Tumor	8.6246	TCGA-06-2565-01
GBMLGG(T=662,N=1157)	Tumor	6.8647	TCGA-HT-8019-01
GBMLGG(T=662,N=1157)	Tumor	7.3109	TCGA-06-0130-01
GBMLGG(T=662,N=1157)	Tumor	7.0551	TCGA-06-0750-01
GBMLGG(T=662,N=1157)	Tumor	7.3063	TCGA-DB-A4XF-01
GBMLGG(T=662,N=1157)	Tumor	8.2593	TCGA-HT-A5RA-01
GBMLGG(T=662,N=1157)	Tumor	7.1632	TCGA-E1-A7YL-01
GBMLGG(T=662,N=1157)	Tumor	4.9218	TCGA-27-1831-01
GBMLGG(T=662,N=1157)	Tumor	6.6591	TCGA-HT-A61B-01
GBMLGG(T=662,N=1157)	Tumor	7.1012	TCGA-TM-A7CA-01
GBMLGG(T=662,N=1157)	Tumor	7.4951	TCGA-06-5416-01
GBMLGG(T=662,N=1157)	Tumor	6.0246	TCGA-HT-7684-01
GBMLGG(T=662,N=1157)	Tumor	6.7614	TCGA-HW-8322-01
GBMLGG(T=662,N=1157)	Tumor	6.9264	TCGA-S9-A6U9-01
GBMLGG(T=662,N=1157)	Tumor	6.3835	TCGA-HT-7676-01
GBMLGG(T=662,N=1157)	Tumor	7.668	TCGA-HT-7469-01
GBMLGG(T=662,N=1157)	Tumor	7.9804	TCGA-DH-A7UU-01
GBMLGG(T=662,N=1157)	Tumor	7.6924	TCGA-HT-7873-01
GBMLGG(T=662,N=1157)	Tumor	7.5709	TCGA-HW-A5KK-01
GBMLGG(T=662,N=1157)	Tumor	6.2474	TCGA-DB-A64P-01
GBMLGG(T=662,N=1157)	Tumor	6.8824	TCGA-HT-7478-01
GBMLGG(T=662,N=1157)	Tumor	6.9383	TCGA-S9-A6TX-01
GBMLGG(T=662,N=1157)	Tumor	5.9656	TCGA-RY-A83Z-01
GBMLGG(T=662,N=1157)	Tumor	7.3568	TCGA-FG-6688-01
GBMLGG(T=662,N=1157)	Tumor	6.2259	TCGA-06-0141-01
GBMLGG(T=662,N=1157)	Tumor	8.497	TCGA-06-0125-01
GBMLGG(T=662,N=1157)	Tumor	6.1404	TCGA-FG-A4MT-01
GBMLGG(T=662,N=1157)	Tumor	7.8978	TCGA-76-4925-01
GBMLGG(T=662,N=1157)	Tumor	5.0824	TCGA-FG-A6IZ-01
GBMLGG(T=662,N=1157)	Tumor	7.5005	TCGA-HT-8113-01
GBMLGG(T=662,N=1157)	Tumor	6.8348	TCGA-DH-A7UT-01
GBMLGG(T=662,N=1157)	Tumor	8.1473	TCGA-76-4932-01
GBMLGG(T=662,N=1157)	Tumor	7.1248	TCGA-EZ-7264-01
GBMLGG(T=662,N=1157)	Tumor	7.524	TCGA-TQ-A7RF-01
GBMLGG(T=662,N=1157)	Tumor	7.8113	TCGA-28-2510-01
GBMLGG(T=662,N=1157)	Tumor	4.7965	TCGA-DB-5274-01
GBMLGG(T=662,N=1157)	Tumor	6.8412	TCGA-S9-A7R8-01
GBMLGG(T=662,N=1157)	Tumor	6.9769	TCGA-FG-7641-01
GBMLGG(T=662,N=1157)	Tumor	7.3701	TCGA-HW-7495-01
GBMLGG(T=662,N=1157)	Tumor	6.7174	TCGA-CS-6669-01
GBMLGG(T=662,N=1157)	Tumor	6.9656	TCGA-HT-7481-01
GBMLGG(T=662,N=1157)	Tumor	7.4774	TCGA-DU-8163-01
GBMLGG(T=662,N=1157)	Tumor	6.7206	TCGA-S9-A6WD-01
GBMLGG(T=662,N=1157)	Tumor	7.5331	TCGA-CS-4942-01
GBMLGG(T=662,N=1157)	Tumor	6.7777	TCGA-HT-8110-01
GBMLGG(T=662,N=1157)	Tumor	7.3268	TCGA-HT-8106-01
GBMLGG(T=662,N=1157)	Tumor	7.1509	TCGA-QH-A6CW-01
GBMLGG(T=662,N=1157)	Tumor	5.9762	TCGA-RY-A840-01
GBMLGG(T=662,N=1157)	Tumor	7.187	TCGA-06-0743-01
GBMLGG(T=662,N=1157)	Tumor	7.454	TCGA-HW-8319-01
GBMLGG(T=662,N=1157)	Tumor	6.958	TCGA-HT-7482-01
GBMLGG(T=662,N=1157)	Tumor	6.7714	TCGA-DU-5870-01
GBMLGG(T=662,N=1157)	Tumor	7.7008	TCGA-E1-5304-01
GBMLGG(T=662,N=1157)	Tumor	6.1295	TCGA-TM-A84S-01
GBMLGG(T=662,N=1157)	Tumor	7.3613	TCGA-CS-4943-01
GBMLGG(T=662,N=1157)	Tumor	7.0608	TCGA-E1-A7Z3-01
GBMLGG(T=662,N=1157)	Tumor	8.6153	TCGA-14-1034-01
GBMLGG(T=662,N=1157)	Tumor	7.2664	TCGA-06-0184-01
GBMLGG(T=662,N=1157)	Tumor	7.1319	TCGA-12-3652-01
GBMLGG(T=662,N=1157)	Tumor	7.6279	TCGA-FG-8182-01
GBMLGG(T=662,N=1157)	Tumor	7.7023	TCGA-26-5132-01
GBMLGG(T=662,N=1157)	Tumor	6.788	TCGA-DU-A5TW-01
GBMLGG(T=662,N=1157)	Tumor	6.9037	TCGA-TQ-A7RP-01
GBMLGG(T=662,N=1157)	Tumor	7.8579	TCGA-HT-7689-01
GBMLGG(T=662,N=1157)	Tumor	6.2761	TCGA-FG-7638-01
GBMLGG(T=662,N=1157)	Tumor	7.8898	TCGA-32-1970-01
GBMLGG(T=662,N=1157)	Tumor	6.3937	TCGA-P5-A5EV-01
GBMLGG(T=662,N=1157)	Tumor	6.8453	TCGA-HT-7476-01
GBMLGG(T=662,N=1157)	Tumor	6.7145	TCGA-TQ-A7RG-01
GBMLGG(T=662,N=1157)	Tumor	6.4398	TCGA-TM-A84F-01
GBMLGG(T=662,N=1157)	Tumor	7.1679	TCGA-FG-8181-01
GBMLGG(T=662,N=1157)	Tumor	7.5002	TCGA-DU-A7T6-01
GBMLGG(T=662,N=1157)	Tumor	6.8974	TCGA-DB-A4XC-01
GBMLGG(T=662,N=1157)	Tumor	5.0824	TCGA-06-0219-01
GBMLGG(T=662,N=1157)	Tumor	7.979	TCGA-14-0787-01
GBMLGG(T=662,N=1157)	Tumor	7.1258	TCGA-S9-A6U2-01
GBMLGG(T=662,N=1157)	Tumor	7.0976	TCGA-DB-A75M-01
GBMLGG(T=662,N=1157)	Tumor	6.6366	TCGA-HT-8012-01
GBMLGG(T=662,N=1157)	Tumor	6.6307	TCGA-S9-A7QW-01
GBMLGG(T=662,N=1157)	Tumor	5.7955	TCGA-P5-A733-01
GBMLGG(T=662,N=1157)	Tumor	7.0196	TCGA-E1-A7Z4-01
GBMLGG(T=662,N=1157)	Tumor	7.1879	TCGA-FG-8185-01
GBMLGG(T=662,N=1157)	Tumor	7.5867	TCGA-FG-A4MW-01
GBMLGG(T=662,N=1157)	Tumor	7.6033	TCGA-HW-8320-01
GBMLGG(T=662,N=1157)	Tumor	7.0372	TCGA-DU-5849-01
GBMLGG(T=662,N=1157)	Tumor	8.4805	TCGA-06-0190-01
GBMLGG(T=662,N=1157)	Tumor	7.0781	TCGA-DB-5273-01
GBMLGG(T=662,N=1157)	Tumor	6.8939	TCGA-R8-A6MO-01
GBMLGG(T=662,N=1157)	Tumor	6.4007	TCGA-CS-6670-01
GBMLGG(T=662,N=1157)	Tumor	8.6324	TCGA-DU-5854-01
GBMLGG(T=662,N=1157)	Tumor	7.4026	TCGA-S9-A6WL-01
GBMLGG(T=662,N=1157)	Tumor	7.2271	TCGA-S9-A6TV-01
GBMLGG(T=662,N=1157)	Tumor	8.337	TCGA-26-5135-01
GBMLGG(T=662,N=1157)	Tumor	6.8554	TCGA-S9-A6WE-01
GBMLGG(T=662,N=1157)	Tumor	8.1448	TCGA-76-4931-01
GBMLGG(T=662,N=1157)	Tumor	6.7396	TCGA-QH-A6XA-01
GBMLGG(T=662,N=1157)	Tumor	7.263	TCGA-DU-6393-01
GBMLGG(T=662,N=1157)	Tumor	7.6991	TCGA-41-3915-01
GBMLGG(T=662,N=1157)	Tumor	5.972	TCGA-VM-A8C9-01
GBMLGG(T=662,N=1157)	Tumor	6.9521	TCGA-06-0649-01
GBMLGG(T=662,N=1157)	Tumor	6.859	TCGA-DU-5853-01
GBMLGG(T=662,N=1157)	Tumor	7.6516	TCGA-12-0618-01
GBMLGG(T=662,N=1157)	Tumor	7.1762	TCGA-FG-5962-01
GBMLGG(T=662,N=1157)	Tumor	7.0197	TCGA-27-2524-01
GBMLGG(T=662,N=1157)	Tumor	6.0644	TCGA-QH-A65S-01
GBMLGG(T=662,N=1157)	Tumor	7.3196	TCGA-F6-A8O4-01
GBMLGG(T=662,N=1157)	Tumor	7.8339	TCGA-28-1753-01
GBMLGG(T=662,N=1157)	Tumor	7.2718	TCGA-QH-A870-01
GBMLGG(T=662,N=1157)	Tumor	6.0339	TCGA-S9-A7R1-01
GBMLGG(T=662,N=1157)	Tumor	6.8018	TCGA-TQ-A7RH-01
GBMLGG(T=662,N=1157)	Tumor	6.9868	TCGA-12-5295-01
GBMLGG(T=662,N=1157)	Tumor	7.8057	TCGA-E1-A7YQ-01
GBMLGG(T=662,N=1157)	Tumor	8.9128	TCGA-27-2523-01
GBMLGG(T=662,N=1157)	Tumor	7.7772	TCGA-HT-8107-01
GBMLGG(T=662,N=1157)	Tumor	6.4004	TCGA-P5-A5ET-01
GBMLGG(T=662,N=1157)	Tumor	6.4696	TCGA-P5-A72W-01
GBMLGG(T=662,N=1157)	Tumor	6.0762	TCGA-DB-A64L-01
GBMLGG(T=662,N=1157)	Tumor	7.3906	TCGA-HW-7493-01
GBMLGG(T=662,N=1157)	Tumor	7.4449	TCGA-TM-A84R-01
GBMLGG(T=662,N=1157)	Tumor	6.614	TCGA-HT-A74L-01
GBMLGG(T=662,N=1157)	Tumor	7.9805	TCGA-HT-7477-01
GBMLGG(T=662,N=1157)	Tumor	7.5915	TCGA-FG-A87Q-01
GBMLGG(T=662,N=1157)	Tumor	7.6609	TCGA-FG-A70Z-01
GBMLGG(T=662,N=1157)	Tumor	9.0077	TCGA-FG-A4MU-01
GBMLGG(T=662,N=1157)	Tumor	7.6038	TCGA-DB-A4XB-01
GBMLGG(T=662,N=1157)	Tumor	6.9915	TCGA-WY-A85D-01
GBMLGG(T=662,N=1157)	Tumor	6.3941	TCGA-DU-A5TR-01
GBMLGG(T=662,N=1157)	Tumor	7.7586	TCGA-CS-4941-01
GBMLGG(T=662,N=1157)	Tumor	6.0734	TCGA-HT-A615-01
GBMLGG(T=662,N=1157)	Tumor	6.0618	TCGA-06-2569-01
GBMLGG(T=662,N=1157)	Tumor	7.118	TCGA-HT-A5RB-01
GBMLGG(T=662,N=1157)	Tumor	7.5181	TCGA-E1-A7YN-01
GBMLGG(T=662,N=1157)	Tumor	7.9511	TCGA-27-1830-01
GBMLGG(T=662,N=1157)	Tumor	7.7918	TCGA-QH-A6XC-01
GBMLGG(T=662,N=1157)	Tumor	7.9283	TCGA-06-2559-01
GBMLGG(T=662,N=1157)	Tumor	7.4112	TCGA-S9-A6WN-01
GBMLGG(T=662,N=1157)	Tumor	7.5841	TCGA-P5-A72X-01
GBMLGG(T=662,N=1157)	Tumor	6.6589	TCGA-WY-A858-01
GBMLGG(T=662,N=1157)	Tumor	7.0463	TCGA-DU-7014-01
GBMLGG(T=662,N=1157)	Tumor	6.5275	TCGA-27-2526-01
GBMLGG(T=662,N=1157)	Tumor	5.7626	TCGA-VM-A8CF-01
GBMLGG(T=662,N=1157)	Tumor	7.724	TCGA-06-5856-01
GBMLGG(T=662,N=1157)	Tumor	7.1296	TCGA-26-1442-01
GBMLGG(T=662,N=1157)	Tumor	6.625	TCGA-CS-4938-01
GBMLGG(T=662,N=1157)	Tumor	7.3977	TCGA-DU-8166-01
GBMLGG(T=662,N=1157)	Tumor	7.2829	TCGA-DU-7300-01
GBMLGG(T=662,N=1157)	Tumor	8.006	TCGA-DU-7292-01
GBMLGG(T=662,N=1157)	Tumor	7.5234	TCGA-DB-A75P-01
GBMLGG(T=662,N=1157)	Tumor	7.512	TCGA-06-5418-01
GBMLGG(T=662,N=1157)	Tumor	7.3627	TCGA-FG-6691-01
GBMLGG(T=662,N=1157)	Tumor	8.2129	TCGA-26-5139-01
GBMLGG(T=662,N=1157)	Tumor	6.9743	TCGA-06-5417-01
GBMLGG(T=662,N=1157)	Tumor	6.7853	TCGA-DB-5279-01
GBMLGG(T=662,N=1157)	Tumor	7.25	TCGA-S9-A6WI-01
GBMLGG(T=662,N=1157)	Tumor	6.685	TCGA-DB-A64S-01
GBMLGG(T=662,N=1157)	Tumor	7.603	TCGA-FG-6692-01
GBMLGG(T=662,N=1157)	Tumor	7.1299	TCGA-HW-7489-01
GBMLGG(T=662,N=1157)	Tumor	7.3153	TCGA-R8-A6YH-01
GBMLGG(T=662,N=1157)	Tumor	4.8773	TCGA-26-5134-01
GBMLGG(T=662,N=1157)	Tumor	7.3077	TCGA-HT-8114-01
GBMLGG(T=662,N=1157)	Tumor	7.585	TCGA-TM-A84H-01
GBMLGG(T=662,N=1157)	Tumor	6.3719	TCGA-DB-A64V-01
GBMLGG(T=662,N=1157)	Tumor	7.5118	TCGA-DU-7019-01
GBMLGG(T=662,N=1157)	Tumor	7.481	TCGA-S9-A7R4-01
GBMLGG(T=662,N=1157)	Tumor	7.3738	TCGA-S9-A7J3-01
GBMLGG(T=662,N=1157)	Tumor	7.0341	TCGA-TM-A84L-01
GBMLGG(T=662,N=1157)	Tumor	7.1825	TCGA-E1-A7YH-01
GBMLGG(T=662,N=1157)	Tumor	7.3809	TCGA-06-5413-01
GBMLGG(T=662,N=1157)	Tumor	7.3576	TCGA-76-4929-01
GBMLGG(T=662,N=1157)	Tumor	8.0253	TCGA-06-0646-01
GBMLGG(T=662,N=1157)	Tumor	6.2709	TCGA-QH-A65Z-01
GBMLGG(T=662,N=1157)	Tumor	8.3966	TCGA-DU-A7TD-01
GBMLGG(T=662,N=1157)	Tumor	7.4536	TCGA-DU-5871-01
GBMLGG(T=662,N=1157)	Tumor	6.4989	TCGA-HW-A5KL-01
GBMLGG(T=662,N=1157)	Tumor	6.9576	TCGA-RY-A83X-01
GBMLGG(T=662,N=1157)	Tumor	7.1653	TCGA-HT-7687-01
GBMLGG(T=662,N=1157)	Tumor	6.9887	TCGA-HT-A4DV-01
GBMLGG(T=662,N=1157)	Tumor	6.7499	TCGA-WY-A85A-01
GBMLGG(T=662,N=1157)	Tumor	7.7663	TCGA-12-3650-01
GBMLGG(T=662,N=1157)	Tumor	8.2237	TCGA-19-2620-01
GBMLGG(T=662,N=1157)	Tumor	7.9163	TCGA-DB-5281-01
GBMLGG(T=662,N=1157)	Tumor	7.4124	TCGA-E1-A7YK-01
GBMLGG(T=662,N=1157)	Tumor	5.9941	TCGA-28-5213-01
GBMLGG(T=662,N=1157)	Tumor	7.6379	TCGA-DU-A7TA-01
GBMLGG(T=662,N=1157)	Tumor	7.7151	TCGA-CS-5395-01
GBMLGG(T=662,N=1157)	Tumor	6.9555	TCGA-DH-A7UR-01
GBMLGG(T=662,N=1157)	Tumor	7.0904	TCGA-DU-6400-01
GBMLGG(T=662,N=1157)	Tumor	6.0088	TCGA-06-0138-01
GBMLGG(T=662,N=1157)	Tumor	6.9663	TCGA-HT-A5R5-01
GBMLGG(T=662,N=1157)	Tumor	7.4648	TCGA-HT-8018-01
GBMLGG(T=662,N=1157)	Tumor	6.8818	TCGA-FG-A713-01
GBMLGG(T=662,N=1157)	Tumor	6.9815	TCGA-S9-A6WP-01
GBMLGG(T=662,N=1157)	Tumor	6.5003	TCGA-S9-A6U5-01
GBMLGG(T=662,N=1157)	Tumor	6.9556	TCGA-E1-A7YO-01
GBMLGG(T=662,N=1157)	Tumor	6.5564	TCGA-FG-A710-01
GBMLGG(T=662,N=1157)	Tumor	7.0967	TCGA-QH-A6X8-01
GBMLGG(T=662,N=1157)	Tumor	8.0474	TCGA-06-5415-01
GBMLGG(T=662,N=1157)	Tumor	7.4002	TCGA-HT-7610-01
GBMLGG(T=662,N=1157)	Tumor	6.7753	TCGA-HT-7875-01
GBMLGG(T=662,N=1157)	Tumor	6.1283	TCGA-DU-A6S3-01
GBMLGG(T=662,N=1157)	Tumor	6.5492	TCGA-R8-A6MK-01
GBMLGG(T=662,N=1157)	Tumor	6.9142	TCGA-P5-A5F0-01
GBMLGG(T=662,N=1157)	Tumor	6.131	TCGA-06-0139-01
GBMLGG(T=662,N=1157)	Tumor	7.9499	TCGA-02-0047-01
GBMLGG(T=662,N=1157)	Tumor	7.2704	TCGA-S9-A6TS-01
GBMLGG(T=662,N=1157)	Tumor	6.7711	TCGA-S9-A6TW-01
GBMLGG(T=662,N=1157)	Tumor	6.9058	TCGA-E1-5303-01
GBMLGG(T=662,N=1157)	Tumor	7.5158	TCGA-DU-7299-01
GBMLGG(T=662,N=1157)	Tumor	8.4141	TCGA-DH-5140-01
GBMLGG(T=662,N=1157)	Tumor	6.9121	TCGA-S9-A7QX-01
GBMLGG(T=662,N=1157)	Tumor	6.9602	TCGA-DU-6408-01
GBMLGG(T=662,N=1157)	Tumor	8.3875	TCGA-14-0789-01
GBMLGG(T=662,N=1157)	Tumor	6.7835	TCGA-FG-5964-01
GBMLGG(T=662,N=1157)	Tumor	6.0985	TCGA-DB-A64Q-01
GBMLGG(T=662,N=1157)	Tumor	6.9639	TCGA-S9-A6WH-01
GBMLGG(T=662,N=1157)	Tumor	7.0278	TCGA-12-0616-01
GBMLGG(T=662,N=1157)	Tumor	6.9069	TCGA-DU-A6S8-01
GBMLGG(T=662,N=1157)	Tumor	7.6934	TCGA-HT-7858-01
GBMLGG(T=662,N=1157)	Tumor	7.7399	TCGA-32-1982-01
GBMLGG(T=662,N=1157)	Tumor	8.2813	TCGA-HT-7860-01
GBMLGG(T=662,N=1157)	Tumor	8.4955	TCGA-DU-7006-01
GBMLGG(T=662,N=1157)	Tumor	7.0527	TCGA-TQ-A7RS-01
GBMLGG(T=662,N=1157)	Tumor	6.887	TCGA-DU-7009-01
GBMLGG(T=662,N=1157)	Tumor	7.6957	TCGA-DU-7010-01
GBMLGG(T=662,N=1157)	Tumor	7.242	TCGA-QH-A6X3-01
GBMLGG(T=662,N=1157)	Tumor	7.0144	TCGA-DU-8164-01
GBMLGG(T=662,N=1157)	Tumor	6.9033	TCGA-DU-7018-01
GBMLGG(T=662,N=1157)	Tumor	5.6691	TCGA-R8-A73M-01
GBMLGG(T=662,N=1157)	Tumor	6.6222	TCGA-DB-A75L-01
GBMLGG(T=662,N=1157)	Tumor	6.9499	TCGA-RY-A843-01
GBMLGG(T=662,N=1157)	Tumor	7.0098	TCGA-HT-7693-01
GBMLGG(T=662,N=1157)	Tumor	8.632	TCGA-DU-A76L-01
GBMLGG(T=662,N=1157)	Tumor	6.3277	TCGA-28-5220-01
GBMLGG(T=662,N=1157)	Tumor	7.3861	TCGA-HT-7472-01
GBMLGG(T=662,N=1157)	Tumor	6.5319	TCGA-14-0817-01
GBMLGG(T=662,N=1157)	Tumor	6.4766	TCGA-12-1597-01
GBMLGG(T=662,N=1157)	Tumor	7.7649	TCGA-06-2570-01
GBMLGG(T=662,N=1157)	Tumor	6.4	TCGA-TQ-A8XE-01
GBMLGG(T=662,N=1157)	Tumor	6.1587	TCGA-HT-A616-01
GBMLGG(T=662,N=1157)	Tumor	6.8638	TCGA-FG-A4MY-01
GBMLGG(T=662,N=1157)	Tumor	6.6774	TCGA-HT-7681-01
GBMLGG(T=662,N=1157)	Tumor	7.2648	TCGA-CS-5390-01
GBMLGG(T=662,N=1157)	Tumor	7.1471	TCGA-DU-A6S2-01
GBMLGG(T=662,N=1157)	Tumor	7.4719	TCGA-P5-A5EW-01
GBMLGG(T=662,N=1157)	Tumor	7.4261	TCGA-DU-7309-01
GBMLGG(T=662,N=1157)	Tumor	8.7642	TCGA-FG-A87N-01
GBMLGG(T=662,N=1157)	Tumor	6.0691	TCGA-DB-A4XH-01
GBMLGG(T=662,N=1157)	Tumor	7.2697	TCGA-HT-7485-01
GBMLGG(T=662,N=1157)	Tumor	8.75901	TCGA-06-0211-01
GBMLGG(T=662,N=1157)	Tumor	6.6699	TCGA-VV-A86M-01
GBMLGG(T=662,N=1157)	Tumor	6.9147	TCGA-HT-7468-01
GBMLGG(T=662,N=1157)	Tumor	6.8415	TCGA-02-2483-01
GBMLGG(T=662,N=1157)	Tumor	7.1387	TCGA-HT-7677-01
GBMLGG(T=662,N=1157)	Tumor	6.4814	TCGA-VW-A7QS-01
GBMLGG(T=662,N=1157)	Tumor	7.0137	TCGA-DU-A5TY-01
GBMLGG(T=662,N=1157)	Tumor	7.1055	TCGA-HT-8109-01
GBMLGG(T=662,N=1157)	Tumor	7.05282	TCGA-06-0156-01
GBMLGG(T=662,N=1157)	Tumor	7.5657	TCGA-S9-A6TZ-01
GBMLGG(T=662,N=1157)	Tumor	7.0082	TCGA-HT-7606-01
GBMLGG(T=662,N=1157)	Tumor	6.8007	TCGA-DH-5142-01
GBMLGG(T=662,N=1157)	Tumor	6.7888	TCGA-DU-7294-01
GBMLGG(T=662,N=1157)	Tumor	6.9166	TCGA-HT-7479-01
GBMLGG(T=662,N=1157)	Tumor	6.8166	TCGA-DB-5275-01
GBMLGG(T=662,N=1157)	Tumor	6.7768	TCGA-TM-A7C4-01
GBMLGG(T=662,N=1157)	Tumor	8.2446	TCGA-27-1837-01
GBMLGG(T=662,N=1157)	Tumor	7.0258	TCGA-DU-5872-01
GBMLGG(T=662,N=1157)	Tumor	6.441	TCGA-FG-8186-01
GBMLGG(T=662,N=1157)	Tumor	7.8673	TCGA-TM-A84I-01
GBMLGG(T=662,N=1157)	Tumor	7.095	TCGA-S9-A6U6-01
GBMLGG(T=662,N=1157)	Tumor	6.6993	TCGA-E1-5305-01
GBMLGG(T=662,N=1157)	Tumor	6.9512	TCGA-DU-6395-01
GBMLGG(T=662,N=1157)	Tumor	8.2671	TCGA-28-5204-01
GBMLGG(T=662,N=1157)	Tumor	7.0415	TCGA-TM-A84T-01
GBMLGG(T=662,N=1157)	Tumor	7.2921	TCGA-HT-7879-01
GBMLGG(T=662,N=1157)	Tumor	7.1921	TCGA-S9-A7IZ-01
GBMLGG(T=662,N=1157)	Tumor	6.8025	TCGA-HT-7602-01
GBMLGG(T=662,N=1157)	Tumor	7.1517	TCGA-32-5222-01
GBMLGG(T=662,N=1157)	Tumor	8.938	TCGA-DU-A7TJ-01
GBMLGG(T=662,N=1157)	Tumor	8.654	TCGA-28-5209-01
GBMLGG(T=662,N=1157)	Tumor	6.8221	TCGA-P5-A77W-01
GBMLGG(T=662,N=1157)	Tumor	6.9047	TCGA-27-2519-01
GBMLGG(T=662,N=1157)	Tumor	7.9196	TCGA-CS-6186-01
GBMLGG(T=662,N=1157)	Tumor	6.6459	TCGA-DU-7008-01
GBMLGG(T=662,N=1157)	Tumor	7.4442	TCGA-14-0790-01
GBMLGG(T=662,N=1157)	Tumor	8.0842	TCGA-P5-A5EU-01
GBMLGG(T=662,N=1157)	Tumor	7.2205	TCGA-HT-7688-01
GBMLGG(T=662,N=1157)	Tumor	7.0895	TCGA-DU-A7T8-01
GBMLGG(T=662,N=1157)	Tumor	6.6837	TCGA-DB-A64U-01
GBMLGG(T=662,N=1157)	Tumor	7.878	TCGA-HT-A61C-01
GBMLGG(T=662,N=1157)	Tumor	7.2249	TCGA-12-0821-01
GBMLGG(T=662,N=1157)	Tumor	8.5594	TCGA-19-2619-01
GBMLGG(T=662,N=1157)	Tumor	6.9948	TCGA-F6-A8O3-01
GBMLGG(T=662,N=1157)	Tumor	6.3672	TCGA-DB-A64O-01
GBMLGG(T=662,N=1157)	Tumor	6.5054	TCGA-R8-A6ML-01
GBMLGG(T=662,N=1157)	Tumor	6.4785	TCGA-DU-A5TT-01
GBMLGG(T=662,N=1157)	Tumor	7.6474	TCGA-27-1835-01
GBMLGG(T=662,N=1157)	Tumor	7.1663	TCGA-HT-8111-01
GBMLGG(T=662,N=1157)	Tumor	7.084	TCGA-S9-A7QZ-01
GBMLGG(T=662,N=1157)	Tumor	7.8826	TCGA-12-0619-01
GBMLGG(T=662,N=1157)	Tumor	7.5408	TCGA-06-0168-01
GBMLGG(T=662,N=1157)	Tumor	7.9671	TCGA-IK-7675-01
GBMLGG(T=662,N=1157)	Tumor	7.1276	TCGA-TQ-A7RW-01
GBMLGG(T=662,N=1157)	Tumor	7.0911	TCGA-TQ-A7RU-01
GBMLGG(T=662,N=1157)	Tumor	8.2035	TCGA-27-2528-01
GBMLGG(T=662,N=1157)	Tumor	7.3586	TCGA-HT-7470-01
GBMLGG(T=662,N=1157)	Tumor	6.9418	TCGA-HT-8108-01
GBMLGG(T=662,N=1157)	Tumor	7.0602	TCGA-DB-A4XE-01
GBMLGG(T=662,N=1157)	Tumor	5.9586	TCGA-HT-A4DS-01
GBMLGG(T=662,N=1157)	Tumor	6.0124	TCGA-E1-A7YU-01
GBMLGG(T=662,N=1157)	Tumor	7.7034	TCGA-DU-8158-01
GBMLGG(T=662,N=1157)	Tumor	7.1258	TCGA-HT-7474-01
GBMLGG(T=662,N=1157)	Tumor	7.0721	TCGA-DH-5143-01
GBMLGG(T=662,N=1157)	Tumor	7.1176	TCGA-TQ-A7RJ-01
GBMLGG(T=662,N=1157)	Tumor	7.88	TCGA-TM-A84J-01
GBMLGG(T=662,N=1157)	Tumor	7.3989	TCGA-E1-A7YD-01
GBMLGG(T=662,N=1157)	Tumor	6.8116	TCGA-S9-A7QY-01
GBMLGG(T=662,N=1157)	Tumor	7.1304	TCGA-P5-A731-01
GBMLGG(T=662,N=1157)	Tumor	7.7143	TCGA-E1-A7YE-01
GBMLGG(T=662,N=1157)	Tumor	7.7884	TCGA-HW-8321-01
GBMLGG(T=662,N=1157)	Tumor	6.3464	TCGA-HT-8010-01
GBMLGG(T=662,N=1157)	Tumor	7.2979	TCGA-DB-5270-01
GBMLGG(T=662,N=1157)	Tumor	6.6775	TCGA-HT-A5R9-01
GBMLGG(T=662,N=1157)	Tumor	6.7263	TCGA-KT-A74X-01
GBMLGG(T=662,N=1157)	Tumor	6.4413	TCGA-HT-A74K-01
GBMLGG(T=662,N=1157)	Tumor	6.8544	TCGA-WY-A85C-01
GBMLGG(T=662,N=1157)	Tumor	7.188	TCGA-FG-8188-01
GBMLGG(T=662,N=1157)	Tumor	7.3372	TCGA-DU-A6S7-01
GBMLGG(T=662,N=1157)	Tumor	7.6401	TCGA-HT-7855-01
GBMLGG(T=662,N=1157)	Tumor	7.192	TCGA-HT-8015-01
GBMLGG(T=662,N=1157)	Tumor	6.9062	TCGA-DB-A75O-01
GBMLGG(T=662,N=1157)	Tumor	6.7648	TCGA-S9-A6TY-01
GBMLGG(T=662,N=1157)	Tumor	7.6418	TCGA-DU-A7TB-01
GBMLGG(T=662,N=1157)	Tumor	7.4266	TCGA-HT-7604-01
GBMLGG(T=662,N=1157)	Tumor	7.2744	TCGA-HT-7884-01
GBMLGG(T=662,N=1157)	Tumor	8.3634	TCGA-28-5215-01
GBMLGG(T=662,N=1157)	Tumor	6.6879	TCGA-QH-A6CY-01
GBMLGG(T=662,N=1157)	Tumor	8.3279	TCGA-S9-A6WM-01
GBMLGG(T=662,N=1157)	Tumor	6.7762	TCGA-CS-6667-01
GBMLGG(T=662,N=1157)	Tumor	7.9801	TCGA-28-5218-01
GBMLGG(T=662,N=1157)	Tumor	7.926	TCGA-QH-A6CV-01
GBMLGG(T=662,N=1157)	Tumor	7.1634	TCGA-VM-A8CE-01
GBMLGG(T=662,N=1157)	Tumor	6.2565	TCGA-DB-A64X-01
GBMLGG(T=662,N=1157)	Tumor	7.5365	TCGA-P5-A72U-01
GBMLGG(T=662,N=1157)	Tumor	7.2566	TCGA-DB-A75K-01
GBMLGG(T=662,N=1157)	Tumor	6.9547	TCGA-DU-6410-01
GBMLGG(T=662,N=1157)	Tumor	7.3832	TCGA-14-1825-01
GBMLGG(T=662,N=1157)	Tumor	7.5236	TCGA-E1-5307-01
GBMLGG(T=662,N=1157)	Tumor	6.2153	TCGA-S9-A7IY-01
GBMLGG(T=662,N=1157)	Tumor	6.4052	TCGA-P5-A781-01
GBMLGG(T=662,N=1157)	Tumor	7.9988	TCGA-DU-6405-01
GBMLGG(T=662,N=1157)	Tumor	7.9692	TCGA-06-0129-01
GBMLGG(T=662,N=1157)	Tumor	8.6958	TCGA-DU-5852-01
GBMLGG(T=662,N=1157)	Tumor	6.3424	TCGA-FG-A6J3-01
GBMLGG(T=662,N=1157)	Tumor	7.9005	TCGA-CS-5397-01
GBMLGG(T=662,N=1157)	Tumor	6.9941	TCGA-FG-A70Y-01
GBMLGG(T=662,N=1157)	Tumor	7.5258	TCGA-FG-7643-01
GBMLGG(T=662,N=1157)	Tumor	8.0522	TCGA-06-5859-01
GBMLGG(T=662,N=1157)	Tumor	8.1283	TCGA-TM-A84C-01
GBMLGG(T=662,N=1157)	Tumor	6.9472	TCGA-WY-A85E-01
GBMLGG(T=662,N=1157)	Tumor	7.5528	TCGA-28-1747-01
GBMLGG(T=662,N=1157)	Tumor	7.4407	TCGA-28-2499-01
GBMLGG(T=662,N=1157)	Tumor	7.3243	TCGA-HW-A5KM-01
GBMLGG(T=662,N=1157)	Tumor	7.7551	TCGA-32-1980-01
GBMLGG(T=662,N=1157)	Tumor	7.1409	TCGA-DU-7298-01
GBMLGG(T=662,N=1157)	Tumor	6.7103	TCGA-FG-7637-01
GBMLGG(T=662,N=1157)	Tumor	6.1781	TCGA-QH-A65R-01
GBMLGG(T=662,N=1157)	Tumor	7.3046	TCGA-FG-A60J-01
GBMLGG(T=662,N=1157)	Tumor	7.8328	TCGA-FG-8189-01
GBMLGG(T=662,N=1157)	Tumor	7.1126	TCGA-P5-A5EY-01
GBMLGG(T=662,N=1157)	Tumor	8.4069	TCGA-06-2564-01
GBMLGG(T=662,N=1157)	Tumor	8.0135	TCGA-06-5408-01
GBMLGG(T=662,N=1157)	Tumor	7.4971	TCGA-27-1832-01
GBMLGG(T=662,N=1157)	Tumor	4.6781	TCGA-14-1829-01
GBMLGG(T=662,N=1157)	Tumor	6.7541	TCGA-QH-A6X5-01
GBMLGG(T=662,N=1157)	Tumor	8.1039	TCGA-32-2615-01
GBMLGG(T=662,N=1157)	Tumor	8.5072	TCGA-06-0158-01
GBMLGG(T=662,N=1157)	Tumor	6.7432	TCGA-HT-7605-01
GBMLGG(T=662,N=1157)	Tumor	7.3384	TCGA-DU-6394-01
GBMLGG(T=662,N=1157)	Tumor	7.3458	TCGA-S9-A6WO-01
GBMLGG(T=662,N=1157)	Tumor	7.9511	TCGA-28-5216-01
GBMLGG(T=662,N=1157)	Tumor	7.1771	TCGA-WY-A859-01
GBMLGG(T=662,N=1157)	Tumor	7.1018	TCGA-WY-A85B-01
GBMLGG(T=662,N=1157)	Tumor	7.1954	TCGA-S9-A6UB-01
GBMLGG(T=662,N=1157)	Tumor	7.8013	TCGA-41-2572-01
GBMLGG(T=662,N=1157)	Tumor	7.8647	TCGA-DU-7290-01
GBMLGG(T=662,N=1157)	Tumor	7.802	TCGA-P5-A5F6-01
GBMLGG(T=662,N=1157)	Tumor	7.5126	TCGA-DU-6407-01
GBMLGG(T=662,N=1157)	Tumor	6.994	TCGA-02-0055-01
GBMLGG(T=662,N=1157)	Tumor	7.5662	TCGA-HT-7601-01
GBMLGG(T=662,N=1157)	Tumor	7.6714	TCGA-32-2634-01
GBMLGG(T=662,N=1157)	Tumor	7.9363	TCGA-DU-6403-01
GBMLGG(T=662,N=1157)	Tumor	6.8079	TCGA-DB-A4XG-01
GBMLGG(T=662,N=1157)	Tumor	6.5204	TCGA-DB-A64R-01
GBMLGG(T=662,N=1157)	Tumor	6.7657	TCGA-HW-7487-01
GBMLGG(T=662,N=1157)	Tumor	7.2755	TCGA-S9-A7J1-01
GBMLGG(T=662,N=1157)	Tumor	7.1439	TCGA-FG-6689-01
GBMLGG(T=662,N=1157)	Tumor	7.6537	TCGA-HT-8011-01
GBMLGG(T=662,N=1157)	Tumor	8.4488	TCGA-E1-A7YJ-01
GBMLGG(T=662,N=1157)	Tumor	7.0552	TCGA-06-5411-01
GBMLGG(T=662,N=1157)	Tumor	7.1387	TCGA-DB-5277-01
GBMLGG(T=662,N=1157)	Tumor	7.3064	TCGA-HT-7690-01
GBMLGG(T=662,N=1157)	Tumor	7.2547	TCGA-TM-A84M-01
GBMLGG(T=662,N=1157)	Tumor	7.0447	TCGA-HT-8105-01
GBMLGG(T=662,N=1157)	Tumor	7.8028	TCGA-06-0744-01
GBMLGG(T=662,N=1157)	Tumor	7.9659	TCGA-76-4928-01
GBMLGG(T=662,N=1157)	Tumor	8.2668	TCGA-06-0644-01
GBMLGG(T=662,N=1157)	Tumor	7.93	TCGA-E1-A7YY-01
GBMLGG(T=662,N=1157)	Tumor	6.3983	TCGA-HT-A619-01
GBMLGG(T=662,N=1157)	Tumor	7.4884	TCGA-E1-5318-01
GBMLGG(T=662,N=1157)	Tumor	6.1597	TCGA-P5-A737-01
GBMLGG(T=662,N=1157)	Tumor	6.412	TCGA-14-0871-01
GBMLGG(T=662,N=1157)	Tumor	5.8133	TCGA-RY-A83Y-01
GBMLGG(T=662,N=1157)	Tumor	8.1793	TCGA-08-0386-01
GBMLGG(T=662,N=1157)	Tumor	7.2579	TCGA-HT-8564-01
GBMLGG(T=662,N=1157)	Tumor	7.0603	TCGA-HT-7686-01
GBMLGG(T=662,N=1157)	Tumor	6.9049	TCGA-E1-A7YM-01
GBMLGG(T=662,N=1157)	Tumor	7.513	TCGA-DU-7301-01
GBMLGG(T=662,N=1157)	Tumor	7.9879	TCGA-S9-A6UA-01
GBMLGG(T=662,N=1157)	Tumor	7.6512	TCGA-32-2632-01
GBMLGG(T=662,N=1157)	Tumor	7.3897	TCGA-TM-A84G-01
GBMLGG(T=662,N=1157)	Tumor	6.6206	TCGA-VV-A829-01
GBMLGG(T=662,N=1157)	Tumor	6.7735	TCGA-DH-A66B-01
GBMLGG(T=662,N=1157)	Tumor	6.7442	TCGA-HT-A5R7-01
GBMLGG(T=662,N=1157)	Tumor	7.0376	TCGA-CS-5394-01
GBMLGG(T=662,N=1157)	Tumor	6.5078	TCGA-HT-A61A-01
GBMLGG(T=662,N=1157)	Tumor	6.9458	TCGA-HT-7877-01
GBMLGG(T=662,N=1157)	Tumor	6.288	TCGA-HT-A618-01
GBMLGG(T=662,N=1157)	Tumor	7.6784	TCGA-06-0882-01
GBMLGG(T=662,N=1157)	Tumor	8.0416	TCGA-DU-6542-01
GBMLGG(T=662,N=1157)	Tumor	7.747	TCGA-41-4097-01
GBMLGG(T=662,N=1157)	Tumor	6.7489	TCGA-QH-A6CS-01
GBMLGG(T=662,N=1157)	Tumor	6.6782	TCGA-W9-A837-01
GBMLGG(T=662,N=1157)	Tumor	7.756	TCGA-16-1045-01
GBMLGG(T=662,N=1157)	Tumor	7.2128	TCGA-DU-7306-01
GBMLGG(T=662,N=1157)	Tumor	7.2633	TCGA-VM-A8CH-01
GBMLGG(T=662,N=1157)	Tumor	7.1824	TCGA-QH-A6X9-01
GBMLGG(T=662,N=1157)	Tumor	6.8479	TCGA-E1-5311-01
GBMLGG(T=662,N=1157)	Tumor	8.1698	TCGA-S9-A6U0-01
GBMLGG(T=662,N=1157)	Tumor	6.601	TCGA-QH-A6CZ-01
GBMLGG(T=662,N=1157)	Tumor	7.7756	TCGA-HT-7611-01
GBMLGG(T=662,N=1157)	Tumor	7.9719	TCGA-19-2625-01
GBMLGG(T=662,N=1157)	Tumor	6.5331	TCGA-WH-A86K-01
GBMLGG(T=662,N=1157)	Tumor	6.2943	TCGA-DH-5141-01
GBMLGG(T=662,N=1157)	Tumor	5.4842	TCGA-FG-A60L-01
GBMLGG(T=662,N=1157)	Tumor	7.7499	TCGA-DB-5280-01
GBMLGG(T=662,N=1157)	Tumor	7.7605	TCGA-S9-A7IX-01
GBMLGG(T=662,N=1157)	Tumor	8.498	TCGA-HT-A5RC-01
GBMLGG(T=662,N=1157)	Tumor	7.3525	TCGA-FG-5965-01
GBMLGG(T=662,N=1157)	Tumor	7.8848	TCGA-FG-7634-01
GBMLGG(T=662,N=1157)	Tumor	7.0958	TCGA-S9-A6TU-01
GBMLGG(T=662,N=1157)	Tumor	7.7251	TCGA-27-1834-01
GBMLGG(T=662,N=1157)	Tumor	7.8094	TCGA-DU-7007-01
GBMLGG(T=662,N=1157)	Tumor	6.898	TCGA-HW-7490-01
GBMLGG(T=662,N=1157)	Tumor	7.3092	TCGA-TM-A7C3-01
GBMLGG(T=662,N=1157)	Tumor	7.3042	TCGA-CS-6668-01
GBMLGG(T=662,N=1157)	Tumor	8.4246	TCGA-S9-A6WG-01
GBMLGG(T=662,N=1157)	Tumor	8.4717	TCGA-DU-8165-01
GBMLGG(T=662,N=1157)	Tumor	5.6244	TCGA-HT-7692-01
GBMLGG(T=662,N=1157)	Tumor	8.5896	TCGA-TQ-A7RM-01
GBMLGG(T=662,N=1157)	Tumor	7.3361	TCGA-HT-7607-01
GBMLGG(T=662,N=1157)	Tumor	6.9259	TCGA-HT-7880-01
GBMLGG(T=662,N=1157)	Tumor	7.5865	TCGA-DU-8161-01
GBMLGG(T=662,N=1157)	Tumor	7.5229	TCGA-HT-7467-01
GBMLGG(T=662,N=1157)	Tumor	7.6828	TCGA-VM-A8CD-01
GBMLGG(T=662,N=1157)	Tumor	7.5851	TCGA-DU-6401-01
GBMLGG(T=662,N=1157)	Tumor	8.1703	TCGA-DU-6396-01
GBMLGG(T=662,N=1157)	Tumor	6.1964	TCGA-HT-A74H-01
GBMLGG(T=662,N=1157)	Tumor	6.8142	TCGA-41-2571-01
GBMLGG(T=662,N=1157)	Tumor	6.4298	TCGA-19-4065-01
GBMLGG(T=662,N=1157)	Tumor	7.7602	TCGA-14-0781-01
GBMLGG(T=662,N=1157)	Tumor	7.404	TCGA-HT-7483-01
GBMLGG(T=662,N=1157)	Tumor	7.5488	TCGA-HT-7620-01
GBMLGG(T=662,N=1157)	Tumor	7.1699	TCGA-HT-7480-01
GBMLGG(T=662,N=1157)	Tumor	7.9803	TCGA-06-0157-01
GBMLGG(T=662,N=1157)	Tumor	8.2314	TCGA-S9-A7J0-01
GBMLGG(T=662,N=1157)	Tumor	8.1947	TCGA-12-3653-01
GBMLGG(T=662,N=1157)	Tumor	6.7196	TCGA-P5-A736-01
GBMLGG(T=662,N=1157)	Tumor	7.4359	TCGA-TM-A84Q-01
GBMLGG(T=662,N=1157)	Tumor	7.182	TCGA-76-4926-01
GBMLGG(T=662,N=1157)	Tumor	7.6103	TCGA-26-5133-01
GBMLGG(T=662,N=1157)	Tumor	8.2394	TCGA-06-2562-01
GBMLGG(T=662,N=1157)	Tumor	6.2621	TCGA-RY-A847-01
GBMLGG(T=662,N=1157)	Tumor	7.4511	TCGA-E1-A7YV-01
GBMLGG(T=662,N=1157)	Tumor	7.0143	TCGA-TQ-A7RQ-01
GBMLGG(T=662,N=1157)	Tumor	6.9989	TCGA-FG-8191-01
GBMLGG(T=662,N=1157)	Tumor	7.0793	TCGA-E1-A7YW-01
GBMLGG(T=662,N=1157)	Tumor	6.8751	TCGA-DB-5278-01
GBMLGG(T=662,N=1157)	Tumor	7.3041	TCGA-E1-A7YS-01
GBMLGG(T=662,N=1157)	Tumor	7.1366	TCGA-HT-7695-01
GBMLGG(T=662,N=1157)	Tumor	6.2924	TCGA-DU-A7TC-01
GBMLGG(T=662,N=1157)	Tumor	7.3103	TCGA-HW-7491-01
GBMLGG(T=662,N=1157)	Tumor	6.8613	TCGA-DB-A4X9-01
GBMLGG(T=662,N=1157)	Tumor	6.7323	TCGA-HT-A614-01
GBMLGG(T=662,N=1157)	Tumor	6.9562	TCGA-TQ-A7RI-01
GBMLGG(T=662,N=1157)	Tumor	8.2652	TCGA-CS-6188-01
GBMLGG(T=662,N=1157)	Tumor	6.6446	TCGA-QH-A86X-01
GBMLGG(T=662,N=1157)	Tumor	6.6921	TCGA-DU-A76R-01
GBMLGG(T=662,N=1157)	Tumor	6.6695	TCGA-DH-5144-01
GBMLGG(T=662,N=1157)	Tumor	7.1086	TCGA-DU-8168-01
GBMLGG(T=662,N=1157)	Tumor	6.5284	TCGA-VM-A8C8-01
GBMLGG(T=662,N=1157)	Tumor	8.3155	TCGA-HT-7882-01
GBMLGG(T=662,N=1157)	Tumor	7.706	TCGA-DU-6399-01
GBMLGG(T=662,N=1157)	Tumor	8.1038	TCGA-S9-A7R7-01
GBMLGG(T=662,N=1157)	Tumor	7.5906	TCGA-41-5651-01
GBMLGG(T=662,N=1157)	Tumor	7.0044	TCGA-E1-A7Z2-01
GBMLGG(T=662,N=1157)	Tumor	6.8149	TCGA-DU-A5TP-01
GBMLGG(T=662,N=1157)	Tumor	7.3434	TCGA-06-0210-01
GBMLGG(T=662,N=1157)	Tumor	6.8416	TCGA-FG-8187-01
GBMLGG(T=662,N=1157)	Tumor	8.3743	TCGA-19-2624-01
GBMLGG(T=662,N=1157)	Tumor	6.4995	TCGA-IK-8125-01
GBMLGG(T=662,N=1157)	Tumor	7.9086	TCGA-19-5960-01
GBMLGG(T=662,N=1157)	Tumor	8.1249	TCGA-CS-6666-01
GBMLGG(T=662,N=1157)	Tumor	7.4254	TCGA-06-0686-01
GBMLGG(T=662,N=1157)	Tumor	6.1681	TCGA-TM-A7CF-01
GBMLGG(T=662,N=1157)	Tumor	6.8189	TCGA-DH-A7US-01
GBMLGG(T=662,N=1157)	Tumor	8.2262	TCGA-DU-7013-01
GBMLGG(T=662,N=1157)	Tumor	7.5552	TCGA-E1-A7Z6-01
GBMLGG(T=662,N=1157)	Tumor	7.9627	TCGA-HT-7857-01
GBMLGG(T=662,N=1157)	Tumor	7.2537	TCGA-E1-5319-01
GBMLGG(T=662,N=1157)	Tumor	5.8704	TCGA-DU-A5TS-01
GBMLGG(T=662,N=1157)	Tumor	7.358	TCGA-HT-7856-01
GBMLGG(T=662,N=1157)	Tumor	7.373	TCGA-DU-6392-01
GBMLGG(T=662,N=1157)	Tumor	6.0614	TCGA-QH-A6CU-01
GBMLGG(T=662,N=1157)	Tumor	7.2868	TCGA-DU-6404-01
GBMLGG(T=662,N=1157)	Tumor	6.7444	TCGA-VW-A8FI-01
GBMLGG(T=662,N=1157)	Tumor	6.8924	TCGA-P5-A5EZ-01
GBMLGG(T=662,N=1157)	Tumor	7.752	TCGA-S9-A89Z-01
GBMLGG(T=662,N=1157)	Tumor	7.8451	TCGA-FG-5963-01
GBMLGG(T=662,N=1157)	Tumor	7.7481	TCGA-S9-A7IQ-01
GBMLGG(T=662,N=1157)	Tumor	9.0476	TCGA-S9-A89V-01
GBMLGG(T=662,N=1157)	Tumor	6.5946	TCGA-DB-A64W-01
GBMLGG(T=662,N=1157)	Tumor	5.9132	TCGA-FG-A4MX-01
GBMLGG(T=662,N=1157)	Tumor	7.9555	TCGA-P5-A72Z-01
GBMLGG(T=662,N=1157)	Tumor	8.441	TCGA-06-2563-01
GBMLGG(T=662,N=1157)	Tumor	7.7912	TCGA-S9-A6U1-01
GBMLGG(T=662,N=1157)	Tumor	7.7735	TCGA-15-1444-01
GBMLGG(T=662,N=1157)	Tumor	5.5342	TCGA-32-4213-01
GBMLGG(T=662,N=1157)	Tumor	7.3194	TCGA-HT-7881-01
GBMLGG(T=662,N=1157)	Tumor	7.8675	TCGA-15-0742-01
GBMLGG(T=662,N=1157)	Tumor	8.2227	TCGA-06-0187-01
GBMLGG(T=662,N=1157)	Tumor	8.3258	TCGA-19-1390-01
GBMLGG(T=662,N=1157)	Tumor	6.106	TCGA-QH-A65V-01
GBMLGG(T=662,N=1157)	Tumor	7.3047	TCGA-DU-A7TG-01
GBMLGG(T=662,N=1157)	Tumor	7.2008	TCGA-TQ-A7RV-01
GBMLGG(T=662,N=1157)	Tumor	7.342	TCGA-DU-5874-01
GBMLGG(T=662,N=1157)	Tumor	6.8643	TCGA-QH-A6X4-01
GBMLGG(T=662,N=1157)	Tumor	6.2926	TCGA-VM-A8CB-01
GBMLGG(T=662,N=1157)	Tumor	5.8866	TCGA-DH-A66F-01
GBMLGG(T=662,N=1157)	Tumor	7.3517	TCGA-HT-7694-01
GBMLGG(T=662,N=1157)	Tumor	7.2424	TCGA-HT-7471-01
GBMLGG(T=662,N=1157)	Tumor	6.2758	TCGA-HT-7608-01
GBMLGG(T=662,N=1157)	Tumor	6.6651	TCGA-CS-6290-01
GBMLGG(T=662,N=1157)	Tumor	7.1998	TCGA-DB-A4XD-01
GBMLGG(T=662,N=1157)	Tumor	6.9208	TCGA-TQ-A7RK-01
GBMLGG(T=662,N=1157)	Tumor	6.2732	TCGA-HT-7475-01
GBMLGG(T=662,N=1157)	Tumor	7.1955	TCGA-TQ-A7RO-01
GBMLGG(T=662,N=1157)	Tumor	7.9456	TCGA-HT-7902-01
GBMLGG(T=662,N=1157)	Tumor	6.7529	TCGA-FG-A711-01
GBMLGG(T=662,N=1157)	Tumor	7.2183	TCGA-06-2557-01
GBMLGG(T=662,N=1157)	Tumor	7.8685	TCGA-DB-5276-01
GBMLGG(T=662,N=1157)	Tumor	6.9405	TCGA-P5-A730-01
GBMLGG(T=662,N=1157)	Tumor	6.7133	TCGA-HT-A74O-01
GBMLGG(T=662,N=1157)	Tumor	6.9387	TCGA-HT-A74J-01
GBMLGG(T=662,N=1157)	Tumor	7.2998	TCGA-DU-5855-01
GBMLGG(T=662,N=1157)	Tumor	7.8343	TCGA-06-0878-01
GBMLGG(T=662,N=1157)	Tumor	7.4211	TCGA-DH-A669-01
GBMLGG(T=662,N=1157)	Tumor	6.4207	TCGA-HT-A617-01
GBMLGG(T=662,N=1157)	Tumor	7.873	TCGA-06-2567-01
GBMLGG(T=662,N=1157)	Tumor	7.88	TCGA-32-2616-01
GBMLGG(T=662,N=1157)	Tumor	8.3011	TCGA-28-5208-01
GBMLGG(T=662,N=1157)	Tumor	8.8615	TCGA-28-2514-01
GBMLGG(T=662,N=1157)	Tumor	7.4028	TCGA-06-1804-01
GBMLGG(T=662,N=1157)	Tumor	6.8267	TCGA-QH-A6CX-01
GBMLGG(T=662,N=1157)	Tumor	7.0101	TCGA-14-2554-01
GBMLGG(T=662,N=1157)	Tumor	6.8012	TCGA-P5-A5F4-01
GBMLGG(T=662,N=1157)	Tumor	6.454	TCGA-DU-A5TU-01
GBMLGG(T=662,N=1157)	Tumor	7.1588	TCGA-DU-A76K-01
GBMLGG(T=662,N=1157)	Tumor	7.1838	TCGA-HT-7609-01
GBMLGG(T=662,N=1157)	Tumor	7.6263	TCGA-TQ-A7RR-01
GBMLGG(T=662,N=1157)	Tumor	7.291	TCGA-DH-A66D-01
GBMLGG(T=662,N=1157)	Tumor	6.9173	TCGA-DH-A7UV-01
GBMLGG(T=662,N=1157)	Tumor	8.0498	TCGA-02-2485-01
GBMLGG(T=662,N=1157)	Tumor	7.9905	TCGA-06-5858-01
GBMLGG(T=662,N=1157)	Tumor	6.8065	TCGA-FG-6690-01
GBMLGG(T=662,N=1157)	Tumor	6.3136	TCGA-DB-A4XA-01
GBMLGG(T=662,N=1157)	Tumor	6.8031	TCGA-DU-8167-01
GBMLGG(T=662,N=1157)	Tumor	6.2114	TCGA-QH-A65X-01
GBMLGG(T=662,N=1157)	Tumor	5.3896	TCGA-06-0178-01
GBMLGG(T=662,N=1157)	Tumor	7.4911	TCGA-P5-A780-01
GBMLGG(T=662,N=1157)	Tumor	7.0687	TCGA-E1-5302-01
GBMLGG(T=662,N=1157)	Tumor	5.6453	TCGA-14-1823-01
GBMLGG(T=662,N=1157)	Tumor	6.0392	TCGA-HW-A5KJ-01
GBMLGG(T=662,N=1157)	Tumor	6.3174	TCGA-FG-7636-01
GBMLGG(T=662,N=1157)	Tumor	7.6247	TCGA-DU-5847-01
GBMLGG(T=662,N=1157)	Tumor	8.0862	TCGA-28-2509-01
GBMLGG(T=662,N=1157)	Tumor	8.9671	TCGA-DU-6406-01
GBMLGG(T=662,N=1157)	Tumor	7.5263	TCGA-06-2558-01
GBMLGG(T=662,N=1157)	Tumor	7.1242	TCGA-06-0745-01
GBMLGG(T=662,N=1157)	Tumor	6.8659	TCGA-TM-A84B-01
GBMLGG(T=662,N=1157)	Tumor	6.8181	TCGA-DU-A76O-01
GBMLGG(T=662,N=1157)	Tumor	6.7646	TCGA-CS-4944-01
GBMLGG(T=662,N=1157)	Tumor	5.8273	TCGA-HT-7603-01
GBMLGG(T=662,N=1157)	Normal	7.2719	GTEX-13QIC-0011-R1a-SM-5O9CJ
GBMLGG(T=662,N=1157)	Normal	6.1869	GTEX-N7MS-2526-SM-26GMA
GBMLGG(T=662,N=1157)	Normal	4.4523	GTEX-N7MS-2526-SM-26GMR
GBMLGG(T=662,N=1157)	Normal	6.3882	GTEX-NPJ7-0011-R6a-SM-2I3G7
GBMLGG(T=662,N=1157)	Normal	7.1722	GTEX-132Q8-3026-SM-5PNVG
GBMLGG(T=662,N=1157)	Normal	6.3771	GTEX-NPJ7-2726-SM-2I3FT
GBMLGG(T=662,N=1157)	Normal	6.591	GTEX-13OVJ-0011-R9b-SM-5L3GD
GBMLGG(T=662,N=1157)	Normal	6.9886	GTEX-XLM4-0011-R10A-SM-4AT5P
GBMLGG(T=662,N=1157)	Normal	6.7259	GTEX-12ZZZ-0011-R10a-SM-5P9HC
GBMLGG(T=662,N=1157)	Normal	4.9878	GTEX-X4XY-0011-R8A-SM-46MVC
GBMLGG(T=662,N=1157)	Normal	5.7509	GTEX-13QJC-0011-R6a-SM-5S2VI
GBMLGG(T=662,N=1157)	Normal	5.4347	GTEX-ZUA1-0011-R8b-SM-51MST
GBMLGG(T=662,N=1157)	Normal	4.3392	GTEX-13FHP-0011-R7b-SM-5LZYI
GBMLGG(T=662,N=1157)	Normal	6.7793	GTEX-11EMC-3326-SM-5P9JH
GBMLGG(T=662,N=1157)	Normal	5.9274	GTEX-13112-0011-R7b-SM-5DUVW
GBMLGG(T=662,N=1157)	Normal	5.7637	GTEX-12WSA-0011-R5b-SM-5GU5I
GBMLGG(T=662,N=1157)	Normal	6.532	GTEX-ZF28-3026-SM-4WKHP
GBMLGG(T=662,N=1157)	Normal	6.2234	GTEX-ZUA1-0011-R7b-SM-4YCDP
GBMLGG(T=662,N=1157)	Normal	6.0817	GTEX-11ZVC-0011-R9a-SM-57WC5
GBMLGG(T=662,N=1157)	Normal	6.3503	GTEX-WZTO-0011-R4A-SM-3NMC7
GBMLGG(T=662,N=1157)	Normal	7.0306	GTEX-NPJ7-0011-R11A-SM-2I3E8
GBMLGG(T=662,N=1157)	Normal	6.5113	GTEX-13OVL-0011-R6a-SM-5L3G4
GBMLGG(T=662,N=1157)	Normal	4.9598	GTEX-13NYB-0011-R1b-SM-5KM4F
GBMLGG(T=662,N=1157)	Normal	6.8635	GTEX-WHSE-0011-R8A-SM-3P5Z1
GBMLGG(T=662,N=1157)	Normal	5.2847	GTEX-T6MN-0011-R4A-SM-32QPG
GBMLGG(T=662,N=1157)	Normal	5.2506	GTEX-ZDXO-0011-R1a-SM-4WKF4
GBMLGG(T=662,N=1157)	Normal	7.1365	GTEX-11DXY-3226-SM-5GIDE
[truncated: 20,047 more rows]

## Sheet: INF2
	Group	Expression	SampleName
GBM(T=153,N=1157)	Tumor	4.917	TCGA-19-1787-01
GBM(T=153,N=1157)	Tumor	4.3534	TCGA-06-5412-01
GBM(T=153,N=1157)	Tumor	5.6218	TCGA-16-0846-01
GBM(T=153,N=1157)	Tumor	4.637	TCGA-12-5299-01
GBM(T=153,N=1157)	Tumor	3.9755	TCGA-06-2561-01
GBM(T=153,N=1157)	Tumor	4.641	TCGA-06-0132-01
GBM(T=153,N=1157)	Tumor	5.0579	TCGA-26-5136-01
GBM(T=153,N=1157)	Tumor	4.3958	TCGA-27-2521-01
GBM(T=153,N=1157)	Tumor	4.4732	TCGA-19-2629-01
GBM(T=153,N=1157)	Tumor	4.0645	TCGA-06-0238-01
GBM(T=153,N=1157)	Tumor	5.446	TCGA-06-0749-01
GBM(T=153,N=1157)	Tumor	4.7176	TCGA-06-0174-01
GBM(T=153,N=1157)	Tumor	4.435	TCGA-06-5414-01
GBM(T=153,N=1157)	Tumor	4.1392	TCGA-28-5207-01
GBM(T=153,N=1157)	Tumor	5.0905	TCGA-06-5410-01
GBM(T=153,N=1157)	Tumor	5.5485	TCGA-06-0747-01
GBM(T=153,N=1157)	Tumor	4.2706	TCGA-28-2513-01
GBM(T=153,N=1157)	Tumor	5.3064	TCGA-76-4927-01
GBM(T=153,N=1157)	Tumor	4.8684	TCGA-06-0645-01
GBM(T=153,N=1157)	Tumor	4.9874	TCGA-06-2565-01
GBM(T=153,N=1157)	Tumor	4.9402	TCGA-06-0130-01
GBM(T=153,N=1157)	Tumor	5.1639	TCGA-06-0750-01
GBM(T=153,N=1157)	Tumor	4.4926	TCGA-27-1831-01
GBM(T=153,N=1157)	Tumor	3.5523	TCGA-06-5416-01
GBM(T=153,N=1157)	Tumor	4.582	TCGA-06-0141-01
GBM(T=153,N=1157)	Tumor	4.5736	TCGA-06-0125-01
GBM(T=153,N=1157)	Tumor	4.9727	TCGA-76-4925-01
GBM(T=153,N=1157)	Tumor	4.7285	TCGA-76-4932-01
GBM(T=153,N=1157)	Tumor	6.0429	TCGA-28-2510-01
GBM(T=153,N=1157)	Tumor	4.2274	TCGA-06-0743-01
GBM(T=153,N=1157)	Tumor	4.5079	TCGA-14-1034-01
GBM(T=153,N=1157)	Tumor	4.9093	TCGA-06-0184-01
GBM(T=153,N=1157)	Tumor	4.7016	TCGA-12-3652-01
GBM(T=153,N=1157)	Tumor	5.6103	TCGA-26-5132-01
GBM(T=153,N=1157)	Tumor	4.7704	TCGA-32-1970-01
GBM(T=153,N=1157)	Tumor	4.2274	TCGA-06-0219-01
GBM(T=153,N=1157)	Tumor	5.1827	TCGA-14-0787-01
GBM(T=153,N=1157)	Tumor	5.1803	TCGA-06-0190-01
GBM(T=153,N=1157)	Tumor	5.964	TCGA-26-5135-01
GBM(T=153,N=1157)	Tumor	5.1073	TCGA-76-4931-01
GBM(T=153,N=1157)	Tumor	4.9946	TCGA-41-3915-01
GBM(T=153,N=1157)	Tumor	3.6827	TCGA-06-0649-01
GBM(T=153,N=1157)	Tumor	5.2806	TCGA-12-0618-01
GBM(T=153,N=1157)	Tumor	4.8915	TCGA-27-2524-01
GBM(T=153,N=1157)	Tumor	5.4751	TCGA-28-1753-01
GBM(T=153,N=1157)	Tumor	3.3883	TCGA-12-5295-01
GBM(T=153,N=1157)	Tumor	5.1277	TCGA-27-2523-01
GBM(T=153,N=1157)	Tumor	5.1069	TCGA-06-2569-01
GBM(T=153,N=1157)	Tumor	4.9505	TCGA-27-1830-01
GBM(T=153,N=1157)	Tumor	4.9855	TCGA-06-2559-01
GBM(T=153,N=1157)	Tumor	4.0109	TCGA-27-2526-01
GBM(T=153,N=1157)	Tumor	4.2266	TCGA-06-5856-01
GBM(T=153,N=1157)	Tumor	3.6148	TCGA-26-1442-01
GBM(T=153,N=1157)	Tumor	4.7528	TCGA-06-5418-01
GBM(T=153,N=1157)	Tumor	4.6938	TCGA-26-5139-01
GBM(T=153,N=1157)	Tumor	2.7465	TCGA-06-5417-01
GBM(T=153,N=1157)	Tumor	2.971	TCGA-26-5134-01
GBM(T=153,N=1157)	Tumor	4.0073	TCGA-06-5413-01
GBM(T=153,N=1157)	Tumor	4.8105	TCGA-76-4929-01
GBM(T=153,N=1157)	Tumor	4.366	TCGA-06-0646-01
GBM(T=153,N=1157)	Tumor	4.8263	TCGA-12-3650-01
GBM(T=153,N=1157)	Tumor	5.2169	TCGA-19-2620-01
GBM(T=153,N=1157)	Tumor	3.0842	TCGA-28-5213-01
GBM(T=153,N=1157)	Tumor	4.0645	TCGA-06-0138-01
GBM(T=153,N=1157)	Tumor	7.1373	TCGA-06-5415-01
GBM(T=153,N=1157)	Tumor	4.6312	TCGA-06-0139-01
GBM(T=153,N=1157)	Tumor	5.0462	TCGA-02-0047-01
GBM(T=153,N=1157)	Tumor	4.9801	TCGA-14-0789-01
GBM(T=153,N=1157)	Tumor	3.5399	TCGA-12-0616-01
GBM(T=153,N=1157)	Tumor	4.6012	TCGA-32-1982-01
GBM(T=153,N=1157)	Tumor	2.8877	TCGA-28-5220-01
GBM(T=153,N=1157)	Tumor	4.1796	TCGA-14-0817-01
GBM(T=153,N=1157)	Tumor	4.8207	TCGA-12-1597-01
GBM(T=153,N=1157)	Tumor	4.8465	TCGA-06-2570-01
GBM(T=153,N=1157)	Tumor	4.48062	TCGA-06-0211-01
GBM(T=153,N=1157)	Tumor	4.8064	TCGA-02-2483-01
GBM(T=153,N=1157)	Tumor	4.2792	TCGA-06-0156-01
GBM(T=153,N=1157)	Tumor	4.7788	TCGA-27-1837-01
GBM(T=153,N=1157)	Tumor	4.864	TCGA-28-5204-01
GBM(T=153,N=1157)	Tumor	3.5374	TCGA-32-5222-01
GBM(T=153,N=1157)	Tumor	4.7846	TCGA-28-5209-01
GBM(T=153,N=1157)	Tumor	3.5608	TCGA-27-2519-01
GBM(T=153,N=1157)	Tumor	4.1236	TCGA-14-0790-01
GBM(T=153,N=1157)	Tumor	3.8441	TCGA-12-0821-01
GBM(T=153,N=1157)	Tumor	4.9737	TCGA-19-2619-01
GBM(T=153,N=1157)	Tumor	4.1194	TCGA-27-1835-01
GBM(T=153,N=1157)	Tumor	5.2464	TCGA-12-0619-01
GBM(T=153,N=1157)	Tumor	4.6537	TCGA-06-0168-01
GBM(T=153,N=1157)	Tumor	4.5268	TCGA-27-2528-01
GBM(T=153,N=1157)	Tumor	4.9127	TCGA-28-5215-01
GBM(T=153,N=1157)	Tumor	4.3285	TCGA-28-5218-01
GBM(T=153,N=1157)	Tumor	4.8269	TCGA-14-1825-01
GBM(T=153,N=1157)	Tumor	4.4562	TCGA-06-0129-01
GBM(T=153,N=1157)	Tumor	2.9338	TCGA-06-5859-01
GBM(T=153,N=1157)	Tumor	4.6674	TCGA-28-1747-01
GBM(T=153,N=1157)	Tumor	3.449	TCGA-28-2499-01
GBM(T=153,N=1157)	Tumor	5.3865	TCGA-32-1980-01
GBM(T=153,N=1157)	Tumor	5.1903	TCGA-06-2564-01
GBM(T=153,N=1157)	Tumor	4.7115	TCGA-06-5408-01
GBM(T=153,N=1157)	Tumor	4.6611	TCGA-27-1832-01
GBM(T=153,N=1157)	Tumor	3.5009	TCGA-14-1829-01
GBM(T=153,N=1157)	Tumor	4.4913	TCGA-32-2615-01
GBM(T=153,N=1157)	Tumor	5.0545	TCGA-06-0158-01
GBM(T=153,N=1157)	Tumor	4.2699	TCGA-28-5216-01
GBM(T=153,N=1157)	Tumor	5.0268	TCGA-41-2572-01
GBM(T=153,N=1157)	Tumor	4.4317	TCGA-02-0055-01
GBM(T=153,N=1157)	Tumor	5.0709	TCGA-32-2634-01
GBM(T=153,N=1157)	Tumor	4.7677	TCGA-06-5411-01
GBM(T=153,N=1157)	Tumor	5.3252	TCGA-06-0744-01
GBM(T=153,N=1157)	Tumor	4.7688	TCGA-76-4928-01
GBM(T=153,N=1157)	Tumor	5.1615	TCGA-06-0644-01
GBM(T=153,N=1157)	Tumor	4.7934	TCGA-14-0871-01
GBM(T=153,N=1157)	Tumor	5.6276	TCGA-08-0386-01
GBM(T=153,N=1157)	Tumor	4.5802	TCGA-32-2632-01
GBM(T=153,N=1157)	Tumor	5.306	TCGA-06-0882-01
GBM(T=153,N=1157)	Tumor	5.172	TCGA-41-4097-01
GBM(T=153,N=1157)	Tumor	4.5034	TCGA-16-1045-01
GBM(T=153,N=1157)	Tumor	4.8719	TCGA-19-2625-01
GBM(T=153,N=1157)	Tumor	3.7836	TCGA-27-1834-01
GBM(T=153,N=1157)	Tumor	5.2773	TCGA-41-2571-01
GBM(T=153,N=1157)	Tumor	4.8151	TCGA-19-4065-01
GBM(T=153,N=1157)	Tumor	5.0215	TCGA-14-0781-01
GBM(T=153,N=1157)	Tumor	4.352	TCGA-06-0157-01
GBM(T=153,N=1157)	Tumor	5.1803	TCGA-12-3653-01
GBM(T=153,N=1157)	Tumor	3.7783	TCGA-76-4926-01
GBM(T=153,N=1157)	Tumor	4.0216	TCGA-26-5133-01
GBM(T=153,N=1157)	Tumor	5.6194	TCGA-06-2562-01
GBM(T=153,N=1157)	Tumor	5.1899	TCGA-41-5651-01
GBM(T=153,N=1157)	Tumor	4.677	TCGA-06-0210-01
GBM(T=153,N=1157)	Tumor	4.986	TCGA-19-2624-01
GBM(T=153,N=1157)	Tumor	3.9626	TCGA-19-5960-01
GBM(T=153,N=1157)	Tumor	5.9589	TCGA-06-0686-01
GBM(T=153,N=1157)	Tumor	4.6376	TCGA-06-2563-01
GBM(T=153,N=1157)	Tumor	4.8156	TCGA-15-1444-01
GBM(T=153,N=1157)	Tumor	3.1245	TCGA-32-4213-01
GBM(T=153,N=1157)	Tumor	5.5817	TCGA-15-0742-01
GBM(T=153,N=1157)	Tumor	4.7898	TCGA-06-0187-01
GBM(T=153,N=1157)	Tumor	6.1494	TCGA-19-1390-01
GBM(T=153,N=1157)	Tumor	5.2806	TCGA-06-2557-01
GBM(T=153,N=1157)	Tumor	4.4667	TCGA-06-0878-01
GBM(T=153,N=1157)	Tumor	4.7431	TCGA-06-2567-01
GBM(T=153,N=1157)	Tumor	4.5868	TCGA-32-2616-01
GBM(T=153,N=1157)	Tumor	4.0875	TCGA-28-5208-01
GBM(T=153,N=1157)	Tumor	4.6662	TCGA-28-2514-01
GBM(T=153,N=1157)	Tumor	5.174	TCGA-06-1804-01
GBM(T=153,N=1157)	Tumor	3.5149	TCGA-14-2554-01
GBM(T=153,N=1157)	Tumor	4.2204	TCGA-02-2485-01
GBM(T=153,N=1157)	Tumor	4.573	TCGA-06-5858-01
GBM(T=153,N=1157)	Tumor	3.3979	TCGA-06-0178-01
GBM(T=153,N=1157)	Tumor	2.9186	TCGA-14-1823-01
GBM(T=153,N=1157)	Tumor	4.6352	TCGA-28-2509-01
GBM(T=153,N=1157)	Tumor	4.943	TCGA-06-2558-01
GBM(T=153,N=1157)	Tumor	4.7682	TCGA-06-0745-01
GBM(T=153,N=1157)	Normal	7.215	GTEX-13QIC-0011-R1a-SM-5O9CJ
GBM(T=153,N=1157)	Normal	3.4102	GTEX-N7MS-2526-SM-26GMA
GBM(T=153,N=1157)	Normal	-0.4719	GTEX-N7MS-2526-SM-26GMR
GBM(T=153,N=1157)	Normal	5.0905	GTEX-NPJ7-0011-R6a-SM-2I3G7
GBM(T=153,N=1157)	Normal	5.306	GTEX-132Q8-3026-SM-5PNVG
GBM(T=153,N=1157)	Normal	5.5056	GTEX-NPJ7-2726-SM-2I3FT
GBM(T=153,N=1157)	Normal	5.7514	GTEX-13OVJ-0011-R9b-SM-5L3GD
GBM(T=153,N=1157)	Normal	5.5717	GTEX-XLM4-0011-R10A-SM-4AT5P
GBM(T=153,N=1157)	Normal	5.6279	GTEX-12ZZZ-0011-R10a-SM-5P9HC
GBM(T=153,N=1157)	Normal	4.2563	GTEX-X4XY-0011-R8A-SM-46MVC
GBM(T=153,N=1157)	Normal	5.3155	GTEX-13QJC-0011-R6a-SM-5S2VI
GBM(T=153,N=1157)	Normal	5.0009	GTEX-ZUA1-0011-R8b-SM-51MST
GBM(T=153,N=1157)	Normal	5.8033	GTEX-13FHP-0011-R7b-SM-5LZYI
GBM(T=153,N=1157)	Normal	3.3717	GTEX-11EMC-3326-SM-5P9JH
GBM(T=153,N=1157)	Normal	6.2232	GTEX-13112-0011-R7b-SM-5DUVW
GBM(T=153,N=1157)	Normal	5.6343	GTEX-12WSA-0011-R5b-SM-5GU5I
GBM(T=153,N=1157)	Normal	5.6988	GTEX-ZF28-3026-SM-4WKHP
GBM(T=153,N=1157)	Normal	6.1538	GTEX-ZUA1-0011-R7b-SM-4YCDP
GBM(T=153,N=1157)	Normal	6.8238	GTEX-11ZVC-0011-R9a-SM-57WC5
GBM(T=153,N=1157)	Normal	6.4557	GTEX-WZTO-0011-R4A-SM-3NMC7
GBM(T=153,N=1157)	Normal	2.9544	GTEX-NPJ7-0011-R11A-SM-2I3E8
GBM(T=153,N=1157)	Normal	6.1357	GTEX-13OVL-0011-R6a-SM-5L3G4
GBM(T=153,N=1157)	Normal	5.3643	GTEX-13NYB-0011-R1b-SM-5KM4F
GBM(T=153,N=1157)	Normal	6.5116	GTEX-WHSE-0011-R8A-SM-3P5Z1
GBM(T=153,N=1157)	Normal	5.1974	GTEX-T6MN-0011-R4A-SM-32QPG
GBM(T=153,N=1157)	Normal	5.2219	GTEX-ZDXO-0011-R1a-SM-4WKF4
GBM(T=153,N=1157)	Normal	6.4256	GTEX-11DXY-3226-SM-5GIDE
GBM(T=153,N=1157)	Normal	5.6871	GTEX-ZV68-0011-R5a-SM-4YCDW
GBM(T=153,N=1157)	Normal	4.9435	GTEX-11GSP-0011-R6b-SM-57WBQ
GBM(T=153,N=1157)	Normal	5.5886	GTEX-13OVL-0011-R3b-SM-5L3I8
GBM(T=153,N=1157)	Normal	6.761	GTEX-13OW7-0011-R5b-SM-5O9DM
GBM(T=153,N=1157)	Normal	3.9856	GTEX-11WQK-3126-SM-5EGI2
GBM(T=153,N=1157)	Normal	2.4985	GTEX-ZE9C-0011-R11a-SM-4WKGG
GBM(T=153,N=1157)	Normal	3.1507	GTEX-ZZPT-2926-SM-5EQ5S
GBM(T=153,N=1157)	Normal	7.3272	GTEX-12ZZY-3026-SM-5GCOU
GBM(T=153,N=1157)	Normal	3.9856	GTEX-WHSE-2926-SM-3NMBG
GBM(T=153,N=1157)	Normal	5.5376	GTEX-12ZZW-2926-SM-5LZUP
GBM(T=153,N=1157)	Normal	6.3849	GTEX-12WSD-0011-R9a-SM-5GU6W
GBM(T=153,N=1157)	Normal	2.8096	GTEX-YFC4-0011-R11a-SM-4SOK6
GBM(T=153,N=1157)	Normal	5.2994	GTEX-X261-0011-R5A-SM-3NMB4
GBM(T=153,N=1157)	Normal	3.9974	GTEX-11OC5-0626-SM-5HL6M
GBM(T=153,N=1157)	Normal	6.6591	GTEX-ZVZQ-0011-R7b-SM-57WBB
GBM(T=153,N=1157)	Normal	5.0679	GTEX-12ZZX-0011-R8a-SM-5DUW8
GBM(T=153,N=1157)	Normal	4.8987	GTEX-13PDP-0011-R1a-SM-5PNX5
GBM(T=153,N=1157)	Normal	5.3768	GTEX-11TTK-2926-SM-5PNYP
GBM(T=153,N=1157)	Normal	6.0045	GTEX-N7MS-0011-R3a-SM-5SI8H
GBM(T=153,N=1157)	Normal	6.6975	GTEX-T6MN-2626-SM-32PMQ
GBM(T=153,N=1157)	Normal	6.0068	GTEX-12WS9-0011-R5b-SM-5P9EV
GBM(T=153,N=1157)	Normal	6.2174	GTEX-NL4W-0011-R9a-SM-2I3G1
GBM(T=153,N=1157)	Normal	5.2472	GTEX-13X6J-3026-SM-5Q5CU
GBM(T=153,N=1157)	Normal	5.4506	GTEX-145LS-0011-R10a-SM-5PNUQ
GBM(T=153,N=1157)	Normal	5.9496	GTEX-13OVL-0011-R10a-SM-5L3GS
GBM(T=153,N=1157)	Normal	5.6974	GTEX-14BIL-0011-R10a-SM-5SI75
GBM(T=153,N=1157)	Normal	6.2897	GTEX-13FLV-0011-R10b-SM-5LZZ2
GBM(T=153,N=1157)	Normal	5.6002	GTEX-13FLW-0011-R6b-SM-5L3EN
GBM(T=153,N=1157)	Normal	4.8992	GTEX-NL4W-0011-R10A-SM-2I3DY
GBM(T=153,N=1157)	Normal	7.4057	GTEX-S7SE-0011-R7A-SM-2XCDI
GBM(T=153,N=1157)	Normal	7.0136	GTEX-139UC-0011-R7a-SM-5IJCV
GBM(T=153,N=1157)	Normal	5.3695	GTEX-RNOR-0011-R4A-SM-3GAD3
GBM(T=153,N=1157)	Normal	3.2065	GTEX-13FHO-2926-SM-5L3ES
GBM(T=153,N=1157)	Normal	4.3597	GTEX-ZE7O-0011-R1a-SM-57WDM
GBM(T=153,N=1157)	Normal	3.9783	GTEX-11ZUS-2826-SM-5EQKW
GBM(T=153,N=1157)	Normal	1.9712	GTEX-WVLH-0011-R11A-SM-3MJFO
GBM(T=153,N=1157)	Normal	4.1294	GTEX-13IVO-0011-R5a-SM-5L3CY
GBM(T=153,N=1157)	Normal	6.0596	GTEX-11WQC-0011-R5a-SM-5BC74
GBM(T=153,N=1157)	Normal	5.8184	GTEX-R55F-1326-SM-5S2V4
GBM(T=153,N=1157)	Normal	-9.9658	GTEX-T6MN-0011-R7A-SM-5CHSP
GBM(T=153,N=1157)	Normal	5.3234	GTEX-RNOR-0011-R3A-SM-5SI8E
GBM(T=153,N=1157)	Normal	6.2046	GTEX-13QIC-0011-R10a-SM-5O9C7
GBM(T=153,N=1157)	Normal	5.4806	GTEX-13QJC-0011-R7b-SM-5PNUM
GBM(T=153,N=1157)	Normal	5.9729	GTEX-12WSD-3126-SM-5HL7P
GBM(T=153,N=1157)	Normal	4.9955	GTEX-13OVL-0011-R4b-SM-5L3HV
GBM(T=153,N=1157)	Normal	5.605	GTEX-13X6I-0011-R2b-SM-5PNWQ
GBM(T=153,N=1157)	Normal	5.0488	GTEX-1313W-0011-R8a-SM-5DUVM
GBM(T=153,N=1157)	Normal	4.5161	GTEX-12ZZX-0011-R2a-SM-5EGLG
GBM(T=153,N=1157)	Normal	2.3788	GTEX-X261-0011-R11A-SM-4E3JY
GBM(T=153,N=1157)	Normal	5.0251	GTEX-13X6J-0011-R8b-SM-5PNUA
GBM(T=153,N=1157)	Normal	2.2931	GTEX-ZF28-0011-R11a-SM-4WWEI
GBM(T=153,N=1157)	Normal	4.1376	GTEX-ZF28-2926-SM-4WKG1
GBM(T=153,N=1157)	Normal	7.1927	GTEX-13OVJ-0011-R3b-SM-5P9H6
GBM(T=153,N=1157)	Normal	2.3164	GTEX-XOTO-0011-R11B-SM-4B64O
GBM(T=153,N=1157)	Normal	6.8442	GTEX-ZVZQ-0011-R9a-SM-51MRH
GBM(T=153,N=1157)	Normal	4.6468	GTEX-X261-0011-R7A-SM-4E3JJ
GBM(T=153,N=1157)	Normal	3.6657	GTEX-ZYY3-3026-SM-5GIEJ
GBM(T=153,N=1157)	Normal	5.8395	GTEX-12WSM-0011-R1a-SM-5LZW6
GBM(T=153,N=1157)	Normal	3.9728	GTEX-13IVO-0011-R3b-SM-5IJBJ
GBM(T=153,N=1157)	Normal	6.4553	GTEX-13CZV-0011-R10b-SM-5LZYD
GBM(T=153,N=1157)	Normal	1.5013	GTEX-145MI-0011-R7b-SM-5Q5AZ
GBM(T=153,N=1157)	Normal	4.6112	GTEX-13OW7-0011-R3a-SM-5O9DA
GBM(T=153,N=1157)	Normal	6.1067	GTEX-QVJO-0011-R7A-SM-2S1QO
GBM(T=153,N=1157)	Normal	5.4486	GTEX-RNOR-0011-R1A-SM-5SI8F
GBM(T=153,N=1157)	Normal	2.5163	GTEX-13JVG-0011-R11a-SM-5KM53
GBM(T=153,N=1157)	Normal	5.5398	GTEX-11WQC-0011-R6a-SM-5BC77
GBM(T=153,N=1157)	Normal	7.218	GTEX-13JUV-0011-R9a-SM-5LZX3
GBM(T=153,N=1157)	Normal	7.0534	GTEX-WL46-0011-R7A-SM-3LK7X
GBM(T=153,N=1157)	Normal	5.8535	GTEX-13FTZ-0011-R10b-SM-5KLZS
GBM(T=153,N=1157)	Normal	6.0074	GTEX-145MH-0011-R10b-SM-5PNUK
GBM(T=153,N=1157)	Normal	5.6168	GTEX-12WSF-0011-R6b-SM-5HL8W
GBM(T=153,N=1157)	Normal	5.756	GTEX-13FXS-0011-R2b-SM-5K7XX
GBM(T=153,N=1157)	Normal	5.5781	GTEX-RNOR-0011-R5A-SM-2TF4J
GBM(T=153,N=1157)	Normal	6.4514	GTEX-TSE9-0011-R9A-SM-3DB7Q
GBM(T=153,N=1157)	Normal	2.1638	GTEX-RVPU-0011-R11A-SM-2XCAF
GBM(T=153,N=1157)	Normal	6.1605	GTEX-X4EP-0011-R6A-SM-3P629
GBM(T=153,N=1157)	Normal	5.2335	GTEX-Y8DK-0011-R3A-SM-4RTW5
GBM(T=153,N=1157)	Normal	5.8007	GTEX-13IVO-2926-SM-5L3CZ
GBM(T=153,N=1157)	Normal	1.9415	GTEX-ZVT3-0011-R11b-SM-57WBI
GBM(T=153,N=1157)	Normal	4.085	GTEX-13OVL-3026-SM-5IJF1
GBM(T=153,N=1157)	Normal	4.9644	GTEX-1445S-0011-R5a-SM-5PNUS
GBM(T=153,N=1157)	Normal	5.8765	GTEX-13OVJ-0011-R7a-SM-5L3G1
GBM(T=153,N=1157)	Normal	2.376	GTEX-13OVH-0011-R11b-SM-5KM4X
GBM(T=153,N=1157)	Normal	5.8412	GTEX-11WQC-0011-R10a-SM-57WCT
GBM(T=153,N=1157)	Normal	4.9426	GTEX-11NV4-2126-SM-5N9DS
GBM(T=153,N=1157)	Normal	4.7399	GTEX-13X6I-0011-R3b-SM-5P9HM
GBM(T=153,N=1157)	Normal	4.3024	GTEX-Y111-2826-SM-4TT3O
GBM(T=153,N=1157)	Normal	4.891	GTEX-13O3O-0011-R3b-SM-5KM3R
GBM(T=153,N=1157)	Normal	7.5291	GTEX-ZE9C-0011-R9a-SM-4WWCY
GBM(T=153,N=1157)	Normal	3.055	GTEX-13X6K-0011-R11a-SM-5P9F5
GBM(T=153,N=1157)	Normal	5.7439	GTEX-12ZZX-0011-R10b-SM-5DUWK
GBM(T=153,N=1157)	Normal	6.5176	GTEX-12WSA-0011-R8a-SM-5P9EX
GBM(T=153,N=1157)	Normal	8.0552	TCGA-06-AABW-11
GBM(T=153,N=1157)	Normal	5.7986	GTEX-X4XX-0011-R1B-SM-3P622
GBM(T=153,N=1157)	Normal	4.7608	GTEX-13JVG-0011-R3b-SM-5LZXF
GBM(T=153,N=1157)	Normal	5.9603	GTEX-ZAB4-0011-R6a-SM-4SOKD
GBM(T=153,N=1157)	Normal	7.0117	GTEX-N7MT-0011-R2a-SM-2I3GI
GBM(T=153,N=1157)	Normal	4.9472	GTEX-13OW6-2926-SM-5KM29
GBM(T=153,N=1157)	Normal	5.3277	GTEX-12ZZW-0011-R5a-SM-5DUVN
GBM(T=153,N=1157)	Normal	5.597	GTEX-S7SE-0011-R4A-SM-2XCDB
GBM(T=153,N=1157)	Normal	4.2609	GTEX-ZXG5-0011-R10a-SM-57WDD
GBM(T=153,N=1157)	Normal	6.1869	GTEX-13FLV-0011-R6a-SM-5KLZ4
GBM(T=153,N=1157)	Normal	6.5746	GTEX-ZAB4-0011-R7a-SM-4SOKE
GBM(T=153,N=1157)	Normal	3.6207	GTEX-OHPN-0011-R10A-SM-33HBU
GBM(T=153,N=1157)	Normal	6.8942	GTEX-13RTJ-0011-R7b-SM-5P9JS
GBM(T=153,N=1157)	Normal	3.6195	GTEX-12WSC-2926-SM-5BC5Z
GBM(T=153,N=1157)	Normal	5.1006	GTEX-13OVJ-0011-R10b-SM-5L3HT
GBM(T=153,N=1157)	Normal	6.4606	GTEX-12ZZX-0011-R5a-SM-5HL89
GBM(T=153,N=1157)	Normal	6.7218	GTEX-145LS-0011-R7a-SM-5PNWM
GBM(T=153,N=1157)	Normal	3.5161	GTEX-N7MT-1226-SM-2TC6K
GBM(T=153,N=1157)	Normal	4.5534	GTEX-X261-0011-R6B-SM-4E3J8
GBM(T=153,N=1157)	Normal	5.4067	GTEX-13X6K-0011-R4b-SM-5P9HO
GBM(T=153,N=1157)	Normal	4.2639	GTEX-1445S-0011-R8a-SM-5PNWX
GBM(T=153,N=1157)	Normal	4.0696	GTEX-1128S-2826-SM-5N9DI
GBM(T=153,N=1157)	Normal	6.4576	GTEX-WWYW-0011-R6A-SM-3NB3G
GBM(T=153,N=1157)	Normal	4.7751	GTEX-147GR-0011-R4a-SM-5S2V2
GBM(T=153,N=1157)	Normal	5.3622	GTEX-12WSB-0011-R6b-SM-5GU6J
GBM(T=153,N=1157)	Normal	6.2961	GTEX-ZAK1-3026-SM-5S2MJ
GBM(T=153,N=1157)	Normal	6.1965	GTEX-13S7M-0011-R7a-SM-5O9DK
GBM(T=153,N=1157)	Normal	5.403	GTEX-ZVT3-0011-R10b-SM-57WB6
GBM(T=153,N=1157)	Normal	4.4739	GTEX-QDT8-0011-R6A-SM-32PKI
GBM(T=153,N=1157)	Normal	3.2435	GTEX-11PRG-2826-SM-5BC54
GBM(T=153,N=1157)	Normal	5.1281	GTEX-ZE7O-0011-R6a-SM-57WCI
GBM(T=153,N=1157)	Normal	4.3681	GTEX-12WSM-0011-R8a-SM-5DUWJ
GBM(T=153,N=1157)	Normal	4.6994	GTEX-13PDP-0011-R8b-SM-5O9CS
GBM(T=153,N=1157)	Normal	5.0892	GTEX-13NYB-0011-R8a-SM-5KM4R
GBM(T=153,N=1157)	Normal	5.3191	GTEX-P44H-0011-R5A-SM-2XCEX
GBM(T=153,N=1157)	Normal	5.2258	GTEX-13SLW-0011-R10a-SM-5S2UI
GBM(T=153,N=1157)	Normal	5.6645	GTEX-Q2AG-0011-R9A-SM-2HMJ6
GBM(T=153,N=1157)	Normal	4.2389	GTEX-14BIM-0011-R6b-SM-5S2VB
GBM(T=153,N=1157)	Normal	6.2348	GTEX-144FL-3026-SM-5O99C
GBM(T=153,N=1157)	Normal	6.0348	GTEX-13FLV-0011-R8a-SM-5LZZE
GBM(T=153,N=1157)	Normal	4.5211	GTEX-13CF2-0011-R8b-SM-5IJCX
GBM(T=153,N=1157)	Normal	6.0422	GTEX-131YS-3126-SM-5KLYT
GBM(T=153,N=1157)	Normal	6.3823	GTEX-13OW7-3026-SM-5L3GY
GBM(T=153,N=1157)	Normal	5.769	GTEX-13SLX-0011-R8b-SM-5PNWZ
GBM(T=153,N=1157)	Normal	4.9514	GTEX-139T8-0011-R4a-SM-5HL54
GBM(T=153,N=1157)	Normal	5.0414	GTEX-145LU-0011-R3a-SM-5P9K2
GBM(T=153,N=1157)	Normal	6.4671	GTEX-WHSE-0011-R2A-SM-3P5ZL
GBM(T=153,N=1157)	Normal	7.2932	GTEX-13FXS-0011-R5b-SM-5LZYE
GBM(T=153,N=1157)	Normal	7.399	GTEX-13N2G-0011-R9b-SM-5MR4E
GBM(T=153,N=1157)	Normal	6.275	GTEX-13O3O-3126-SM-5KM3H
GBM(T=153,N=1157)	Normal	1.2023	GTEX-13NZA-0011-R11b-SM-5KM4W
GBM(T=153,N=1157)	Normal	3.5337	GTEX-13FLV-0011-R11a-SM-5LZZ7
GBM(T=153,N=1157)	Normal	5.257	GTEX-13OW8-0011-R3a-SM-5L3I4
GBM(T=153,N=1157)	Normal	6.5378	GTEX-S7SE-0011-R5A-SM-2XCDA
GBM(T=153,N=1157)	Normal	6.2286	GTEX-13X6I-0011-R5a-SM-5PNWW
GBM(T=153,N=1157)	Normal	5.8045	GTEX-NPJ7-0011-R8a-SM-2I3G2
GBM(T=153,N=1157)	Normal	5.7369	GTEX-X4XX-0011-R8B-SM-46MWM
GBM(T=153,N=1157)	Normal	6.8526	GTEX-WVLH-0011-R5A-SM-3MJFW
GBM(T=153,N=1157)	Normal	7.0568	GTEX-13FLW-0011-R5a-SM-5LZX6
GBM(T=153,N=1157)	Normal	4.2914	GTEX-R55E-2526-SM-2TC6H
GBM(T=153,N=1157)	Normal	2.6441	GTEX-11ZTS-3226-SM-5EGID
GBM(T=153,N=1157)	Normal	6.1039	GTEX-13N2G-0011-R4b-SM-5MR54
GBM(T=153,N=1157)	Normal	5.8632	GTEX-YJ89-0011-R7a-SM-4V6GO
GBM(T=153,N=1157)	Normal	5.6565	GTEX-UTHO-0011-R3A-SM-3GIK8
GBM(T=153,N=1157)	Normal	5.6121	GTEX-13O3Q-0011-R6a-SM-5KM2V
GBM(T=153,N=1157)	Normal	4.9416	GTEX-N7MT-0011-R4a-SM-2I3G9
GBM(T=153,N=1157)	Normal	5.3937	GTEX-ZXG5-0011-R7b-SM-57WCC
GBM(T=153,N=1157)	Normal	6.1651	GTEX-ZAB4-0011-R5a-SM-4SOKC
GBM(T=153,N=1157)	Normal	5.6335	GTEX-X4EP-0011-R7B-SM-4PQZW
GBM(T=153,N=1157)	Normal	5.2998	GTEX-139UC-0011-R6b-SM-5K7Z1
GBM(T=153,N=1157)	Normal	5.9723	GTEX-12WSC-0011-R9a-SM-5GU4U
GBM(T=153,N=1157)	Normal	6.5543	GTEX-P44G-0011-R5A-SM-2I3FA
GBM(T=153,N=1157)	Normal	5.8407	GTEX-11WQK-0011-R9b-SM-5BC6N
GBM(T=153,N=1157)	Normal	6.9378	GTEX-X4EP-0011-R2B-SM-3P625
GBM(T=153,N=1157)	Normal	3.5374	GTEX-13NYB-3226-SM-5J2ND
GBM(T=153,N=1157)	Normal	6.1567	GTEX-11H98-0011-R8a-SM-5NQ8V
GBM(T=153,N=1157)	Normal	3.8621	GTEX-N7MS-2526-SM-2D7W3
GBM(T=153,N=1157)	Normal	1.8444	GTEX-13N1W-0011-R11a-SM-5MR3D
GBM(T=153,N=1157)	Normal	7.6631	GTEX-13PLJ-0011-R9b-SM-5O9DV
GBM(T=153,N=1157)	Normal	5.3399	GTEX-13PLJ-0011-R5a-SM-5O9BG
GBM(T=153,N=1157)	Normal	3.8905	GTEX-144GL-2926-SM-5O99F
GBM(T=153,N=1157)	Normal	2.8522	GTEX-XOTO-2926-SM-4B65G
GBM(T=153,N=1157)	Normal	6.4241	GTEX-S7SE-0011-R10A-SM-2XCDF
GBM(T=153,N=1157)	Normal	3.8905	GTEX-139TT-2626-SM-5LZUB
GBM(T=153,N=1157)	Normal	8.362	GTEX-X4XX-0011-R2A-SM-3P623
GBM(T=153,N=1157)	Normal	6.8595	GTEX-OHPN-0011-R9A-SM-4DXUH
GBM(T=153,N=1157)	Normal	2.118	GTEX-ZVZQ-0011-R11a-SM-51MS6
GBM(T=153,N=1157)	Normal	6.2034	GTEX-13CF2-0011-R7b-SM-5K7UV
GBM(T=153,N=1157)	Normal	3.5362	GTEX-13PL6-0011-R6a-SM-5O9C5
GBM(T=153,N=1157)	Normal	6.803	GTEX-YFC4-0011-R2a-SM-4V6DZ
GBM(T=153,N=1157)	Normal	5.1273	GTEX-QVJO-0011-R2A-SM-2S1QK
GBM(T=153,N=1157)	Normal	5.658	GTEX-131YS-0011-R9b-SM-5EQLY
GBM(T=153,N=1157)	Normal	4.9237	GTEX-145MG-0011-R3b-SM-5SI67
GBM(T=153,N=1157)	Normal	5.5937	GTEX-OXRO-0011-R2A-SM-3NB1W
GBM(T=153,N=1157)	Normal	6.4145	GTEX-QVUS-2826-SM-3GADB
GBM(T=153,N=1157)	Normal	6.3754	GTEX-11GSP-0011-R5a-SM-57WBE
GBM(T=153,N=1157)	Normal	5.0392	GTEX-ZVT3-0011-R3b-SM-51MTJ
GBM(T=153,N=1157)	Normal	3.1572	GTEX-Z93S-0011-R11a-SM-4RGNN
GBM(T=153,N=1157)	Normal	7.1733	GTEX-11GS4-3126-SM-5A5LH
GBM(T=153,N=1157)	Normal	6.1757	GTEX-13FHO-0011-R7b-SM-5LZXD
GBM(T=153,N=1157)	Normal	6.7017	GTEX-13FHO-3026-SM-5J1O9
GBM(T=153,N=1157)	Normal	6.3196	GTEX-P44G-0011-R2A-SM-2XCD2
GBM(T=153,N=1157)	Normal	5.5107	GTEX-13RTL-0011-R1a-SM-5PNZ8
GBM(T=153,N=1157)	Normal	2.8542	GTEX-12WSF-0011-R11a-SM-5LZVT
GBM(T=153,N=1157)	Normal	5.2884	GTEX-13112-0011-R6b-SM-5DUVK
GBM(T=153,N=1157)	Normal	1.5316	GTEX-13OVL-0011-R11b-SM-5L3G7
GBM(T=153,N=1157)	Normal	7.4214	GTEX-ZAJG-3126-SM-5HL9J
GBM(T=153,N=1157)	Normal	5.2709	GTEX-P44G-0011-R1A-SM-2I3FE
GBM(T=153,N=1157)	Normal	7.5195	GTEX-1192X-3126-SM-5N9BY
GBM(T=153,N=1157)	Normal	5.7263	GTEX-13N2G-0011-R1b-SM-5MR3G
GBM(T=153,N=1157)	Normal	4.8455	GTEX-ZV68-0011-R6a-SM-51MSR
GBM(T=153,N=1157)	Normal	4.9468	GTEX-QVUS-0011-R3A-SM-3GAFD
GBM(T=153,N=1157)	Normal	6.6294	GTEX-OHPN-0011-R9A-SM-2YUMN
GBM(T=153,N=1157)	Normal	5.1712	GTEX-13SLW-0011-R1a-SM-5S2W7
GBM(T=153,N=1157)	Normal	5.9535	GTEX-N7MT-0011-R7a-SM-2I3FZ
GBM(T=153,N=1157)	Normal	4.4777	GTEX-13IVO-0011-R8a-SM-5L3DY
GBM(T=153,N=1157)	Normal	3.6254	GTEX-Q2AG-0011-R11A-SM-2HMKZ
GBM(T=153,N=1157)	Normal	6.4544	GTEX-144GL-0011-R5b-SM-5PNUJ
GBM(T=153,N=1157)	Normal	5.3583	GTEX-144GL-0011-R3a-SM-5P9HP
GBM(T=153,N=1157)	Normal	6.8748	GTEX-R55E-0011-R9A-SM-2TC6C
GBM(T=153,N=1157)	Normal	2.9948	GTEX-13X6J-0011-R11a-SM-5P9HE
GBM(T=153,N=1157)	Normal	2.5852	GTEX-R55F-1226-SM-2TF59
GBM(T=153,N=1157)	Normal	1.9749	GTEX-13CZV-0011-R11b-SM-5N9FN
GBM(T=153,N=1157)	Normal	5.0005	GTEX-144GO-0011-R5a-SM-5PNUR
GBM(T=153,N=1157)	Normal	7.1524	GTEX-N7MT-0011-R3a-SM-2I3GC
GBM(T=153,N=1157)	Normal	5.3879	GTEX-132Q8-0011-R10b-SM-5DUWZ
GBM(T=153,N=1157)	Normal	5.3335	GTEX-13PL6-0011-R9b-SM-5O9CH
GBM(T=153,N=1157)	Normal	1.9264	GTEX-QMR6-0011-R11A-SM-32PKK
GBM(T=153,N=1157)	Normal	4.7903	GTEX-ZDXO-0011-R8a-SM-4WWD7
GBM(T=153,N=1157)	Normal	5.6372	GTEX-11EMC-3226-SM-5EGKW
GBM(T=153,N=1157)	Normal	5.7877	GTEX-P44G-0011-R3A-SM-2I3FC
GBM(T=153,N=1157)	Normal	4.6781	GTEX-12ZZW-0011-R10b-SM-5HL9X
GBM(T=153,N=1157)	Normal	5.3151	GTEX-12WSE-0011-R6b-SM-5LZV5
GBM(T=153,N=1157)	Normal	4.7613	GTEX-13FHP-0011-R1b-SM-5K7XL
GBM(T=153,N=1157)	Normal	6.6048	GTEX-XMD1-0011-R10A-SM-4AT4A
GBM(T=153,N=1157)	Normal	5.8151	GTEX-12WSD-0011-R3b-SM-5LZWN
GBM(T=153,N=1157)	Normal	5.9489	GTEX-WZTO-0011-R8A-SM-4E3II
GBM(T=153,N=1157)	Normal	7.0903	GTEX-13FXS-0011-R9a-SM-5K7UI
GBM(T=153,N=1157)	Normal	5.8382	GTEX-13O3Q-0011-R10b-SM-5KM39
GBM(T=153,N=1157)	Normal	5.0233	GTEX-131YS-0011-R4a-SM-5DUVL
GBM(T=153,N=1157)	Normal	5.43	GTEX-13N2G-0011-R10a-SM-5MR34
GBM(T=153,N=1157)	Normal	5.3463	GTEX-13OW8-0011-R6b-SM-5L3I3
GBM(T=153,N=1157)	Normal	5.4555	GTEX-13FLV-0011-R4a-SM-5LZYU
GBM(T=153,N=1157)	Normal	5.9971	GTEX-ZVZQ-0011-R10b-SM-51MRT
GBM(T=153,N=1157)	Normal	5.5653	GTEX-131XH-0011-R1a-SM-5DUWA
GBM(T=153,N=1157)	Normal	4.7666	GTEX-P44H-0011-R10A-SM-2XCEK
GBM(T=153,N=1157)	Normal	4.4542	GTEX-13OW7-0011-R4b-SM-5O9CX
GBM(T=153,N=1157)	Normal	5.9146	GTEX-13OVH-0011-R6b-SM-5LUAX
GBM(T=153,N=1157)	Normal	6.845	GTEX-13NYS-0011-R9b-SM-5MR44
GBM(T=153,N=1157)	Normal	3.2973	GTEX-RU72-0011-R10A-SM-2TF6D
GBM(T=153,N=1157)	Normal	6.0905	GTEX-13OVJ-2826-SM-5L3GW
GBM(T=153,N=1157)	Normal	5.2758	GTEX-11GSO-3026-SM-5Q5AL
GBM(T=153,N=1157)	Normal	6.4142	GTEX-WHSE-0011-R1A-SM-3P5ZK
GBM(T=153,N=1157)	Normal	-9.9658	GTEX-T6MN-0011-R4A-SM-5CHSD
GBM(T=153,N=1157)	Normal	6.0905	GTEX-ZUA1-3026-SM-59HJC
GBM(T=153,N=1157)	Normal	5.2998	GTEX-11GSP-0011-R8b-SM-5NQ79
GBM(T=153,N=1157)	Normal	4.1153	GTEX-YJ89-0011-R2b-SM-4RGLT
GBM(T=153,N=1157)	Normal	5.9971	GTEX-Q2AG-0011-R10A-SM-2HMLA
GBM(T=153,N=1157)	Normal	7.3274	GTEX-WL46-0011-R5A-SM-3LK6V
GBM(T=153,N=1157)	Normal	6.4675	GTEX-145MG-0011-R7b-SM-5P9JY
GBM(T=153,N=1157)	Normal	7.119	GTEX-X4EP-0011-R9B-SM-4QASI
GBM(T=153,N=1157)	Normal	3.309	GTEX-13112-2926-SM-5DUWT
GBM(T=153,N=1157)	Normal	-9.9658	GTEX-TSE9-0011-R7A-SM-5CHS2
GBM(T=153,N=1157)	Normal	5.8327	GTEX-11WQC-0011-R7b-SM-5BC7A
GBM(T=153,N=1157)	Normal	6.3951	GTEX-12ZZZ-0011-R7b-SM-5EGLE
GBM(T=153,N=1157)	Normal	4.6905	GTEX-13RTL-0011-R3a-SM-5P9JP
GBM(T=153,N=1157)	Normal	2.0946	GTEX-13FHO-0011-R11b-SM-5LZYQ
GBM(T=153,N=1157)	Normal	6.4454	GTEX-Q2AG-0011-R5A-SM-2HMJH
GBM(T=153,N=1157)	Normal	5.7506	GTEX-13OVH-0011-R8b-SM-5MR35
GBM(T=153,N=1157)	Normal	5.9533	GTEX-147GR-0011-R6b-SM-5S2RO
GBM(T=153,N=1157)	Normal	5.4784	GTEX-132Q8-0011-R5a-SM-5IJDM
GBM(T=153,N=1157)	Normal	7.0841	GTEX-WZTO-0011-R5B-SM-3NMC5
GBM(T=153,N=1157)	Normal	4.4095	GTEX-11ONC-0011-R1a-SM-57WD4
GBM(T=153,N=1157)	Normal	5.7471	GTEX-14BIN-0011-R10a-SM-5S2UA
GBM(T=153,N=1157)	Normal	4.9477	GTEX-T2IS-0011-R6A-SM-32QP2
GBM(T=153,N=1157)	Normal	5.0077	GTEX-144GL-0011-R8a-SM-5Q5B1
GBM(T=153,N=1157)	Normal	2.8838	GTEX-13QIC-3026-SM-5LU58
GBM(T=153,N=1157)	Normal	5.5574	GTEX-1313W-0011-R10b-SM-5DUXA
GBM(T=153,N=1157)	Normal	7.0854	GTEX-YFC4-0011-R9a-SM-4SOK4
GBM(T=153,N=1157)	Normal	5.9201	GTEX-13O3Q-2926-SM-5KM45
GBM(T=153,N=1157)	Normal	6.9878	GTEX-12126-0011-R9b-SM-5BC6P
GBM(T=153,N=1157)	Normal	5.8347	GTEX-ZXG5-0011-R5b-SM-57WBN
GBM(T=153,N=1157)	Normal	5.8417	GTEX-13OW7-0011-R1b-SM-5L3HF
GBM(T=153,N=1157)	Normal	5.7911	GTEX-13112-0011-R5b-SM-5DUV8
GBM(T=153,N=1157)	Normal	6.2032	GTEX-T6MN-0011-R6A-SM-32QP8
GBM(T=153,N=1157)	Normal	4.479	GTEX-12584-0011-R6a-SM-5NQ7C
GBM(T=153,N=1157)	Normal	2.6395	GTEX-13PDP-2926-SM-5N9E8
GBM(T=153,N=1157)	Normal	5.906	GTEX-ZE9C-0011-R5a-SM-5EGLO
GBM(T=153,N=1157)	Normal	4.5355	GTEX-139UC-0011-R3b-SM-5K7VZ
GBM(T=153,N=1157)	Normal	5.8765	GTEX-12WSC-0011-R10a-SM-5GU57
GBM(T=153,N=1157)	Normal	3.9663	GTEX-117XS-3126-SM-5GIDP
GBM(T=153,N=1157)	Normal	5.3013	GTEX-XOTO-0011-R8A-SM-4B65J
GBM(T=153,N=1157)	Normal	5.5277	GTEX-11H98-0011-R10b-SM-5NQ98
GBM(T=153,N=1157)	Normal	6.813	GTEX-11OF3-0011-R7a-SM-57WCG
GBM(T=153,N=1157)	Normal	6.5907	GTEX-14ASI-3026-SM-5S2PN
GBM(T=153,N=1157)	Normal	3.6405	GTEX-NPJ8-2626-SM-26GMI
GBM(T=153,N=1157)	Normal	5.6693	GTEX-13CIG-0011-R9a-SM-5K7VU
GBM(T=153,N=1157)	Normal	5.6323	GTEX-WWYW-0011-R1A-SM-3TW8G
GBM(T=153,N=1157)	Normal	5.2269	GTEX-NL4W-0011-R6a-SM-2I3GA
GBM(T=153,N=1157)	Normal	4.7209	GTEX-NPJ7-0011-R10A-SM-2I3E5
GBM(T=153,N=1157)	Normal	6.9521	GTEX-13NYB-0011-R7a-SM-5MR5D
GBM(T=153,N=1157)	Normal	6.0503	GTEX-13FLW-0011-R8b-SM-5J1MZ
GBM(T=153,N=1157)	Normal	5.2219	GTEX-Q2AG-0011-R8A-SM-2HMK5
GBM(T=153,N=1157)	Normal	6.1821	GTEX-13X6K-0011-R3b-SM-5PNUD
GBM(T=153,N=1157)	Normal	5.9418	GTEX-X585-0011-R1B-SM-46MVE
GBM(T=153,N=1157)	Normal	5.6091	GTEX-13N2G-0011-R5a-SM-5MR33
GBM(T=153,N=1157)	Normal	3.8521	GTEX-RVPU-0011-R6A-SM-2XCAC
GBM(T=153,N=1157)	Normal	3.0723	GTEX-13X6I-0011-R11a-SM-5P9HN
GBM(T=153,N=1157)	Normal	5.7848	GTEX-13S7M-3126-SM-5RQJQ
GBM(T=153,N=1157)	Normal	5.2095	GTEX-ZDXO-0011-R3a-SM-4WKFS
GBM(T=153,N=1157)	Normal	4.7846	GTEX-13RTJ-0011-R3a-SM-5PNX7
GBM(T=153,N=1157)	Normal	5.1482	GTEX-139UC-0011-R4a-SM-5K7XM
GBM(T=153,N=1157)	Normal	5.0018	GTEX-X261-0011-R8A-SM-4E3I5
GBM(T=153,N=1157)	Normal	4.0073	GTEX-12126-0926-SM-5FQTW
GBM(T=153,N=1157)	Normal	5.2384	GTEX-14ASI-0011-R8b-SM-5S2UB
GBM(T=153,N=1157)	Normal	3.5174	GTEX-14A5I-2826-SM-5SIBF
GBM(T=153,N=1157)	Normal	5.905	GTEX-12WSA-0011-R2a-SM-57WDK
GBM(T=153,N=1157)	Normal	5.0807	GTEX-NPJ7-0011-R1a-SM-3GACT
GBM(T=153,N=1157)	Normal	5.7565	GTEX-13N2G-0011-R6b-SM-5MR3P
GBM(T=153,N=1157)	Normal	5.0352	GTEX-NPJ7-0011-R4a-SM-2I3GJ
GBM(T=153,N=1157)	Normal	5.3824	GTEX-NL3H-0011-R6a-SM-2I3G8
GBM(T=153,N=1157)	Normal	5.8951	GTEX-ZAB4-0011-R10a-SM-4SOKH
GBM(T=153,N=1157)	Normal	2.3953	GTEX-13SLW-0011-R11a-SM-5SI8Q
GBM(T=153,N=1157)	Normal	5.9129	GTEX-11WQK-3026-SM-5EQL6
GBM(T=153,N=1157)	Normal	4.8822	GTEX-131XW-0011-R6b-SM-5K7XY
GBM(T=153,N=1157)	Normal	7.4501	GTEX-N7MT-1126-SM-2YUNQ
GBM(T=153,N=1157)	Normal	6.8607	GTEX-WL46-2926-SM-3LK82
GBM(T=153,N=1157)	Normal	3.2205	GTEX-ZDXO-2926-SM-4WKFM
GBM(T=153,N=1157)	Normal	4.7555	GTEX-1399T-0011-R4b-SM-5DUVX
GBM(T=153,N=1157)	Normal	4.9681	GTEX-12ZZW-0011-R7a-SM-5DUWC
GBM(T=153,N=1157)	Normal	5.2335	GTEX-1445S-0011-R2b-SM-5PNUH
GBM(T=153,N=1157)	Normal	3.0533	GTEX-R55E-0011-R11A-SM-2TC6I
GBM(T=153,N=1157)	Normal	2.5437	GTEX-QMR6-1326-SM-32PLB
GBM(T=153,N=1157)	Normal	4.5136	GTEX-147F4-0011-R8b-SM-5S2UN
GBM(T=153,N=1157)	Normal	4.497	GTEX-139TS-0011-R10a-SM-5K7TU
GBM(T=153,N=1157)	Normal	6.3205	GTEX-12WSB-0011-R7b-SM-5GU6V
GBM(T=153,N=1157)	Normal	1.5758	GTEX-13IVO-0011-R11b-SM-5LZXQ
GBM(T=153,N=1157)	Normal	5.3975	GTEX-1212Z-0011-R1b-SM-5BC72
GBM(T=153,N=1157)	Normal	6.9354	GTEX-Q2AG-0011-R2A-SM-2HMIT
GBM(T=153,N=1157)	Normal	6.1272	GTEX-11H98-0011-R5b-SM-57WCF
GBM(T=153,N=1157)	Normal	5.1235	GTEX-ZV68-0011-R7a-SM-51MT4
GBM(T=153,N=1157)	Normal	5.2169	GTEX-12ZZY-0011-R10b-SM-5HL7W
GBM(T=153,N=1157)	Normal	6.3918	GTEX-12WSC-0011-R5b-SM-5CVNS
GBM(T=153,N=1157)	Normal	6.0779	GTEX-11GSO-2926-SM-5HL73
GBM(T=153,N=1157)	Normal	6.7634	GTEX-13O3O-0011-R10a-SM-5LUA9
GBM(T=153,N=1157)	Normal	5.8895	GTEX-12WSF-0011-R1a-SM-5DUVI
GBM(T=153,N=1157)	Normal	6.2841	GTEX-12WSM-0011-R7b-SM-5EGLD
GBM(T=153,N=1157)	Normal	6.3733	GTEX-139UC-3126-SM-5J1OY
GBM(T=153,N=1157)	Normal	5.5838	GTEX-11GSP-0011-R10a-SM-5NQ7J
GBM(T=153,N=1157)	Normal	4.2943	GTEX-ZF28-0011-R8a-SM-4WWFW
GBM(T=153,N=1157)	Normal	4.5286	GTEX-RVPU-0011-R3A-SM-2XCAE
GBM(T=153,N=1157)	Normal	5.251	GTEX-RNOR-0011-R3A-SM-2TF5J
GBM(T=153,N=1157)	Normal	4.6077	GTEX-13OVJ-0011-R2b-SM-5L3GP
GBM(T=153,N=1157)	Normal	5.608	GTEX-QMR6-0011-R5A-SM-32PKT
GBM(T=153,N=1157)	Normal	3.1939	GTEX-11WQC-0011-R11b-SM-57WD6
GBM(T=153,N=1157)	Normal	4.0064	GTEX-11DXW-1026-SM-5H11K
GBM(T=153,N=1157)	Normal	7.9632	GTEX-ZE9C-0011-R2a-SM-4WKGH
GBM(T=153,N=1157)	Normal	2.4198	GTEX-14753-0011-R8b-SM-5S2U1
GBM(T=153,N=1157)	Normal	6.7324	GTEX-13FHP-3026-SM-5IJBS
GBM(T=153,N=1157)	Normal	6.6235	GTEX-13VXU-0011-R7b-SM-5SI72
GBM(T=153,N=1157)	Normal	4.7016	GTEX-12WSE-0011-R7a-SM-5PNWF
GBM(T=153,N=1157)	Normal	7.1588	GTEX-X585-3026-SM-46MWF
GBM(T=153,N=1157)	Normal	5.7477	GTEX-12WSF-0011-R10a-SM-5LZVH
GBM(T=153,N=1157)	Normal	4.8258	GTEX-ZE9C-0011-R4a-SM-4WKH6
GBM(T=153,N=1157)	Normal	3.2389	GTEX-14BIN-0011-R11a-SM-5SI79
GBM(T=153,N=1157)	Normal	6.2787	GTEX-12ZZX-2926-SM-5GCOQ
GBM(T=153,N=1157)	Normal	3.0358	GTEX-Y8DK-0011-R11A-SM-4SOK2
GBM(T=153,N=1157)	Normal	6.4441	GTEX-WZTO-2926-SM-3NM9I
GBM(T=153,N=1157)	Normal	7.1486	GTEX-WWYW-0011-R5A-SM-3NB3E
GBM(T=153,N=1157)	Normal	5.5515	GTEX-13QJC-0011-R2b-SM-5PNUN
GBM(T=153,N=1157)	Normal	6.5658	GTEX-13SLX-0011-R10a-SM-5P9HV
GBM(T=153,N=1157)	Normal	1.9822	GTEX-RVPV-0011-R11A-SM-2TF6F
GBM(T=153,N=1157)	Normal	6.3322	GTEX-12WSA-0011-R7b-SM-5GU5U
GBM(T=153,N=1157)	Normal	3.4984	GTEX-1269C-3126-SM-5EGI6
GBM(T=153,N=1157)	Normal	4.6747	GTEX-11WQK-0011-R10a-SM-5BC6R
GBM(T=153,N=1157)	Normal	5.5289	GTEX-13OVJ-0011-R1b-SM-5L3I6
GBM(T=153,N=1157)	Normal	6.8964	GTEX-139TS-0011-R2b-SM-5J1MX
GBM(T=153,N=1157)	Normal	5.278	GTEX-11OF3-0011-R6b-SM-57WBG
GBM(T=153,N=1157)	Normal	4.2995	GTEX-13FHO-0011-R3b-SM-5K7YA
GBM(T=153,N=1157)	Normal	5.7942	GTEX-RU72-0011-R5A-SM-2TF6U
GBM(T=153,N=1157)	Normal	6.9227	GTEX-13OVL-0011-R1a-SM-5L3H5
GBM(T=153,N=1157)	Normal	3.8431	GTEX-X4XX-0011-R11A-SM-46MWQ
GBM(T=153,N=1157)	Normal	5.8839	GTEX-ZF28-0011-R5a-SM-4WWCZ
GBM(T=153,N=1157)	Normal	6.569	GTEX-NPJ7-0011-R9a-SM-2TC5R
GBM(T=153,N=1157)	Normal	6.2922	GTEX-13OW6-0011-R10a-SM-5L3HE
GBM(T=153,N=1157)	Normal	6.3085	GTEX-T6MN-0011-R1A-SM-32QOY
GBM(T=153,N=1157)	Normal	6.1619	GTEX-RVPU-0011-R7A-SM-2XCAB
GBM(T=153,N=1157)	Normal	6.418	GTEX-11GSP-0011-R7b-SM-57WC3
GBM(T=153,N=1157)	Normal	6.4907	GTEX-12ZZX-0011-R6a-SM-5HL8L
GBM(T=153,N=1157)	Normal	5.2698	GTEX-131XW-0011-R10a-SM-5DUVA
GBM(T=153,N=1157)	Normal	5.4189	GTEX-UTHO-0011-R6A-SM-3GIJW
GBM(T=153,N=1157)	Normal	3.1278	GTEX-13VXU-3026-SM-5LU3K
GBM(T=153,N=1157)	Normal	6.3667	GTEX-T2IS-0011-R2A-SM-32QPF
GBM(T=153,N=1157)	Normal	5.9637	TCGA-06-0681-11
GBM(T=153,N=1157)	Normal	2.7721	GTEX-131XH-2926-SM-5LZU4
GBM(T=153,N=1157)	Normal	6.1745	GTEX-139UC-0011-R5b-SM-5K7VY
GBM(T=153,N=1157)	Normal	4.7645	GTEX-QDT8-0011-R5A-SM-32PKN
GBM(T=153,N=1157)	Normal	5.5135	GTEX-13G51-0011-R10b-SM-5LZYF
GBM(T=153,N=1157)	Normal	6.0629	GTEX-11DXW-1126-SM-5H12Q
GBM(T=153,N=1157)	Normal	5.9614	GTEX-145LS-0011-R2a-SM-5PNZI
GBM(T=153,N=1157)	Normal	5.7853	GTEX-WL46-0011-R10A-SM-3MJFQ
GBM(T=153,N=1157)	Normal	5.3205	GTEX-12WS9-0011-R6a-SM-5P9EW
GBM(T=153,N=1157)	Normal	6.153	GTEX-147GR-0011-R7a-SM-5S2RP
GBM(T=153,N=1157)	Normal	6.1344	GTEX-13PL6-3126-SM-5LUAR
GBM(T=153,N=1157)	Normal	2.9243	GTEX-12WSH-0011-R11a-SM-5LZVM
GBM(T=153,N=1157)	Normal	5.62	GTEX-13SLX-0011-R2b-SM-5S2VP
GBM(T=153,N=1157)	Normal	5.8553	GTEX-WHSE-0011-R4A-SM-3P5ZN
GBM(T=153,N=1157)	Normal	4.7629	GTEX-12ZZW-0011-R3a-SM-5DUWW
GBM(T=153,N=1157)	Normal	5.4101	GTEX-13X6K-0011-R2b-SM-5P9K3
GBM(T=153,N=1157)	Normal	5.5264	GTEX-13X6I-0011-R10a-SM-5PNWI
GBM(T=153,N=1157)	Normal	2.0979	GTEX-14BIM-0011-R11b-SM-5S2RN
GBM(T=153,N=1157)	Normal	4.554	GTEX-R55F-0011-R8A-SM-2TF4F
GBM(T=153,N=1157)	Normal	6.674	GTEX-11UD1-0011-R2b-SM-5BC6O
GBM(T=153,N=1157)	Normal	4.0037	GTEX-147F4-0011-R6b-SM-5S2UP
GBM(T=153,N=1157)	Normal	4.6479	GTEX-X585-0011-R11B-SM-46MUZ
GBM(T=153,N=1157)	Normal	6.5928	GTEX-13SLX-3126-SM-5S2Q5
GBM(T=153,N=1157)	Normal	5.7209	GTEX-11NV4-0011-R6a-SM-57WD5
GBM(T=153,N=1157)	Normal	5.575	GTEX-13CZV-0011-R7b-SM-5LZXH
GBM(T=153,N=1157)	Normal	5.9244	GTEX-145LU-0011-R10a-SM-5PNWJ
GBM(T=153,N=1157)	Normal	7.2108	GTEX-ZAB4-0011-R2a-SM-4RGNP
GBM(T=153,N=1157)	Normal	5.8893	GTEX-11O72-2926-SM-5BC4V
GBM(T=153,N=1157)	Normal	6.4858	GTEX-12WSH-0011-R10a-SM-5LZUS
GBM(T=153,N=1157)	Normal	5.4393	GTEX-13FXS-0011-R6b-SM-5L3F7
GBM(T=153,N=1157)	Normal	4.8684	GTEX-1313W-0011-R4b-SM-5KLZV
GBM(T=153,N=1157)	Normal	6.3577	GTEX-Y8DK-0011-R6A-SM-4V6EG
GBM(T=153,N=1157)	Normal	6.5832	GTEX-R55E-0011-R7A-SM-2TC5Z
GBM(T=153,N=1157)	Normal	4.1732	GTEX-131YS-0011-R1a-SM-5DUXC
GBM(T=153,N=1157)	Normal	7.3213	GTEX-13OW6-0011-R7b-SM-5L3H4
GBM(T=153,N=1157)	Normal	5.9885	GTEX-ZVT3-3026-SM-5E43N
GBM(T=153,N=1157)	Normal	5.4552	GTEX-13X6J-0011-R10b-SM-5PNWA
GBM(T=153,N=1157)	Normal	3.2096	GTEX-11GSP-3126-SM-5A5LL
GBM(T=153,N=1157)	Normal	5.1867	GTEX-13PL6-0011-R5b-SM-5O9BI
GBM(T=153,N=1157)	Normal	5.4202	GTEX-11WQC-0011-R8b-SM-57WCH
GBM(T=153,N=1157)	Normal	4.9987	GTEX-13OVJ-0011-R4b-SM-5P9H5
GBM(T=153,N=1157)	Normal	5.2292	GTEX-13RTJ-0011-R2a-SM-5PNW9
GBM(T=153,N=1157)	Normal	6.4278	GTEX-13FLW-0011-R7b-SM-5L3EZ
GBM(T=153,N=1157)	Normal	6.2813	GTEX-XMD1-0011-R1A-SM-4AT4C
GBM(T=153,N=1157)	Normal	4.858	GTEX-S7PM-0011-R6A-SM-3NM8F
GBM(T=153,N=1157)	Normal	1.9712	GTEX-139UW-0011-R11a-SM-5IJGN
GBM(T=153,N=1157)	Normal	3.7389	GTEX-1313W-3026-SM-5LZUZ
GBM(T=153,N=1157)	Normal	3.5449	GTEX-139UC-3226-SM-5N9EZ
GBM(T=153,N=1157)	Normal	7.371	GTEX-WL46-0011-R9A-SM-3MJFP
GBM(T=153,N=1157)	Normal	3.0305	GTEX-11ZU8-0011-R4a-SM-5BC6Y
GBM(T=153,N=1157)	Normal	4.9336	GTEX-NL3H-0011-R3a-SM-2I3GL
GBM(T=153,N=1157)	Normal	6.0605	GTEX-N7MT-0011-R1a-SM-5SI7S
GBM(T=153,N=1157)	Normal	5.8352	GTEX-13N1W-0011-R6a-SM-5MR43
GBM(T=153,N=1157)	Normal	5.7533	GTEX-13FLV-0011-R3b-SM-5LZYP
GBM(T=153,N=1157)	Normal	5.9155	GTEX-T5JC-0011-R6A-SM-5SI89
GBM(T=153,N=1157)	Normal	4.4628	GTEX-NPJ8-0011-R8a-SM-2HMLG
GBM(T=153,N=1157)	Normal	5.0396	GTEX-1445S-0011-R10a-SM-5PNWB
GBM(T=153,N=1157)	Normal	3.6612	GTEX-T2IS-2926-SM-32QPO
GBM(T=153,N=1157)	Normal	1.9749	GTEX-131XW-0011-R11a-SM-5DUV9
GBM(T=153,N=1157)	Normal	3.5111	GTEX-QVJO-1325-SM-2S1QX
GBM(T=153,N=1157)	Normal	6.2382	GTEX-XMD1-0011-R3B-SM-4AT5R
GBM(T=153,N=1157)	Normal	7.0112	GTEX-ZE7O-0011-R10a-SM-57WAZ
GBM(T=153,N=1157)	Normal	7.9209	GTEX-13G51-3026-SM-5IJB8
GBM(T=153,N=1157)	Normal	2.7444	GTEX-13FHP-0011-R11b-SM-5LZXP
GBM(T=153,N=1157)	Normal	3.3647	GTEX-WWYW-0011-R11A-SM-3NB38
GBM(T=153,N=1157)	Normal	6.3968	GTEX-14ABY-0011-R5b-SM-5SI7B
GBM(T=153,N=1157)	Normal	5.3782	GTEX-ZXG5-0011-R6a-SM-57WBZ
GBM(T=153,N=1157)	Normal	4.1915	GTEX-X4EP-3026-SM-3P5YP
GBM(T=153,N=1157)	Normal	4.6899	GTEX-13OW7-0011-R8b-SM-5L3HR
GBM(T=153,N=1157)	Normal	4.905	GTEX-13RTJ-0011-R8b-SM-5O9DL
GBM(T=153,N=1157)	Normal	4.9007	GTEX-12ZZZ-0011-R4b-SM-5DUV7
GBM(T=153,N=1157)	Normal	5.1069	GTEX-13CZV-0011-R3a-SM-5KM27
GBM(T=153,N=1157)	Normal	2.3366	GTEX-N7MS-0011-R11A-SM-2HMJS
GBM(T=153,N=1157)	Normal	6.2493	GTEX-12WSE-0011-R10b-SM-5P9JV
GBM(T=153,N=1157)	Normal	5.7698	GTEX-13SLW-0011-R5b-SM-5SI6Z
GBM(T=153,N=1157)	Normal	4.506	GTEX-14753-0011-R10b-SM-5S2WE
GBM(T=153,N=1157)	Normal	7.757	GTEX-13OW5-0011-R1b-SM-5L3GE
GBM(T=153,N=1157)	Normal	5.0828	GTEX-14ABY-0011-R4b-SM-5S2VN
GBM(T=153,N=1157)	Normal	6.0957	GTEX-NL3H-0011-R10A-SM-2I3E9
GBM(T=153,N=1157)	Normal	3.5299	GTEX-145LU-2626-SM-5LU9Z
GBM(T=153,N=1157)	Normal	6.24	GTEX-WHSE-0011-R6A-SM-3P5ZP
GBM(T=153,N=1157)	Normal	5.3104	GTEX-NPJ8-0011-R5a-SM-2HMJY
GBM(T=153,N=1157)	Normal	5.3896	GTEX-13OW6-0011-R8a-SM-5L3GF
GBM(T=153,N=1157)	Normal	6.334	GTEX-ZDXO-0011-R7a-SM-4WWCU
GBM(T=153,N=1157)	Normal	3.4791	GTEX-NPJ8-0011-R11A-SM-2YUMS
GBM(T=153,N=1157)	Normal	4.8151	GTEX-139TS-0011-R6a-SM-5J2OB
GBM(T=153,N=1157)	Normal	5.9019	GTEX-11NUK-2926-SM-5A5MD
GBM(T=153,N=1157)	Normal	7.2656	GTEX-131XW-0011-R9a-SM-5N9EO
GBM(T=153,N=1157)	Normal	4.3744	GTEX-145LU-0011-R1a-SM-5Q5CE
GBM(T=153,N=1157)	Normal	5.0597	GTEX-145LS-0011-R4b-SM-5S2UT
GBM(T=153,N=1157)	Normal	5.5383	GTEX-ZF28-0011-R10a-SM-4WWEH
GBM(T=153,N=1157)	Normal	4.2751	GTEX-144GO-0011-R1a-SM-5PNWO
GBM(T=153,N=1157)	Normal	5.1954	GTEX-NPJ8-0011-R7a-SM-2HMJV
GBM(T=153,N=1157)	Normal	5.4087	GTEX-X4EP-0011-R10B-SM-4QASJ
GBM(T=153,N=1157)	Normal	6.3201	GTEX-NPJ8-0011-R9a-SM-2YUN5
GBM(T=153,N=1157)	Normal	3.0654	GTEX-145MH-0011-R11a-SM-5P9HQ
GBM(T=153,N=1157)	Normal	5.6445	GTEX-QVUS-0011-R6A-SM-3GACX
GBM(T=153,N=1157)	Normal	6.0277	GTEX-WVLH-0011-R7A-SM-3MJFB
GBM(T=153,N=1157)	Normal	5.3961	GTEX-144GL-0011-R4a-SM-5PNUI
GBM(T=153,N=1157)	Normal	4.5199	GTEX-1445S-0011-R3a-SM-5P9HY
GBM(T=153,N=1157)	Normal	2.6371	GTEX-14ABY-0011-R11a-SM-5SI7C
GBM(T=153,N=1157)	Normal	4.9654	GTEX-13OW6-0011-R4a-SM-5O9DX
GBM(T=153,N=1157)	Normal	5.3927	GTEX-ZVT3-0011-R8b-SM-57WDJ
GBM(T=153,N=1157)	Normal	4.9303	GTEX-QVJO-0011-R4A-SM-2S1QL
GBM(T=153,N=1157)	Normal	5.5976	GTEX-X4EP-0011-R5A-SM-3P628
GBM(T=153,N=1157)	Normal	5.3896	GTEX-WVLH-0011-R2A-SM-3MJFJ
GBM(T=153,N=1157)	Normal	4.711	GTEX-13O3O-0011-R4b-SM-5KM3F
GBM(T=153,N=1157)	Normal	3.4143	GTEX-13OVJ-0011-R11a-SM-5P9H8
GBM(T=153,N=1157)	Normal	6.1181	GTEX-X4XX-0011-R7A-SM-46MWR
GBM(T=153,N=1157)	Normal	6.1461	GTEX-12WSB-0011-R5b-SM-5GU67
GBM(T=153,N=1157)	Normal	6.3899	GTEX-11ONC-0011-R9b-SM-5NQ8J
GBM(T=153,N=1157)	Normal	5.1748	GTEX-13JUV-0011-R10b-SM-5LZXR
GBM(T=153,N=1157)	Normal	6.2739	GTEX-13OW6-0011-R1a-SM-5L3HQ
GBM(T=153,N=1157)	Normal	3.9374	GTEX-13OW5-3126-SM-5MR3Y
GBM(T=153,N=1157)	Normal	2.5238	GTEX-12WSE-2926-SM-5RQJ9
GBM(T=153,N=1157)	Normal	-9.9658	GTEX-TSE9-2926-SM-5CHQO
GBM(T=153,N=1157)	Normal	2.7572	GTEX-13S7M-3026-SM-5S2QQ
GBM(T=153,N=1157)	Normal	5.8174	GTEX-13JUV-3026-SM-5K7WX
GBM(T=153,N=1157)	Normal	2.9128	GTEX-12ZZX-0011-R11a-SM-5DUVJ
GBM(T=153,N=1157)	Normal	6.0097	GTEX-13NYC-2826-SM-5K7WR
GBM(T=153,N=1157)	Normal	6.9125	GTEX-13O3O-0011-R5b-SM-5KM44
GBM(T=153,N=1157)	Normal	6.4594	GTEX-145LS-0011-R5a-SM-5SI65
GBM(T=153,N=1157)	Normal	6.0244	GTEX-13JVG-0011-R10b-SM-5KM2P
GBM(T=153,N=1157)	Normal	4.917	GTEX-131XH-0011-R8a-SM-5EGLL
GBM(T=153,N=1157)	Normal	5.5753	TCGA-06-0675-11
GBM(T=153,N=1157)	Normal	5.6628	GTEX-139TT-0011-R5b-SM-5K7W8
GBM(T=153,N=1157)	Normal	6.1799	GTEX-1445S-3026-SM-5O9BR
GBM(T=153,N=1157)	Normal	5.2292	GTEX-RU72-3026-SM-5SI7Y
GBM(T=153,N=1157)	Normal	6.1851	GTEX-N7MS-2425-SM-26GMD
GBM(T=153,N=1157)	Normal	-2.0529	GTEX-N7MT-1226-SM-26GMT
GBM(T=153,N=1157)	Normal	3.2328	GTEX-N7MT-1226-SM-26GMC
GBM(T=153,N=1157)	Normal	2.8858	GTEX-ZUA1-2926-SM-59HL3
GBM(T=153,N=1157)	Normal	3.3828	GTEX-12WSM-2126-SM-5GCOC
GBM(T=153,N=1157)	Normal	4.7181	GTEX-1445S-0011-R4a-SM-5PNWN
GBM(T=153,N=1157)	Normal	6.8376	GTEX-ZE9C-0011-R7a-SM-4WWCX
GBM(T=153,N=1157)	Normal	5.4552	GTEX-1313W-0011-R6a-SM-5K7XO
GBM(T=153,N=1157)	Normal	5.0687	GTEX-13RTL-0011-R9a-SM-5Q5BR
GBM(T=153,N=1157)	Normal	6.8683	GTEX-13X6J-0011-R7b-SM-5PNUC
GBM(T=153,N=1157)	Normal	5.9702	GTEX-145LS-0011-R1b-SM-5PNUP
GBM(T=153,N=1157)	Normal	7.5142	GTEX-13NYB-0011-R5a-SM-5MR45
GBM(T=153,N=1157)	Normal	5.1388	GTEX-QVUS-0011-R10A-SM-3GIK3
GBM(T=153,N=1157)	Normal	6.3443	GTEX-Q2AG-2926-SM-2HMJ3
GBM(T=153,N=1157)	Normal	3.5669	GTEX-13X6I-2926-SM-5Q5C3
GBM(T=153,N=1157)	Normal	6.9619	GTEX-13FTY-0011-R9b-SM-5KM2U
GBM(T=153,N=1157)	Normal	3.8105	GTEX-11ZVC-0011-R3a-SM-5BC6V
GBM(T=153,N=1157)	Normal	6.0728	GTEX-13NYS-3126-SM-5KLYV
GBM(T=153,N=1157)	Normal	5.7112	GTEX-13S7M-0011-R10b-SM-5PNZB
GBM(T=153,N=1157)	Normal	4.3263	GTEX-13CZV-0011-R4b-SM-5J2NY
GBM(T=153,N=1157)	Normal	6.4476	GTEX-131YS-0011-R7a-SM-5IJDA
GBM(T=153,N=1157)	Normal	5.0268	GTEX-1477Z-0011-R10b-SM-5S2RF
GBM(T=153,N=1157)	Normal	4.8744	GTEX-13NYS-0011-R4b-SM-5MR3O
GBM(T=153,N=1157)	Normal	3.7083	GTEX-X4XX-2926-SM-3NMB1
GBM(T=153,N=1157)	Normal	7.055	GTEX-NPJ8-1526-SM-2D7VU
GBM(T=153,N=1157)	Normal	6.8982	GTEX-WVLH-0011-R6A-SM-3MJFZ
GBM(T=153,N=1157)	Normal	5.3031	GTEX-14A5I-2926-SM-5Q5CQ
GBM(T=153,N=1157)	Normal	2.5437	GTEX-13PLJ-0011-R11b-SM-5O9BS
GBM(T=153,N=1157)	Normal	3.1311	GTEX-11TTK-2826-SM-5GU5K
GBM(T=153,N=1157)	Normal	7.0874	GTEX-13SLX-0011-R9b-SM-5SI6X
GBM(T=153,N=1157)	Normal	5.8907	GTEX-XMD1-2926-SM-4AT42
GBM(T=153,N=1157)	Normal	7.3534	GTEX-X585-0011-R5A-SM-46MVI
GBM(T=153,N=1157)	Normal	4.7846	GTEX-1399T-0011-R8b-SM-5IJD8
GBM(T=153,N=1157)	Normal	5.0326	GTEX-13O1R-0011-R9b-SM-5KM33
GBM(T=153,N=1157)	Normal	5.1144	GTEX-13JVG-0011-R4a-SM-5MR4C
GBM(T=153,N=1157)	Normal	3.5559	GTEX-X4EP-0011-R11B-SM-4QASK
GBM(T=153,N=1157)	Normal	6.2263	GTEX-YJ89-0011-R5a-SM-4V6GM
GBM(T=153,N=1157)	Normal	4.3306	GTEX-14BIM-0011-R4b-SM-5S2RK
GBM(T=153,N=1157)	Normal	5.2799	GTEX-13SLW-0011-R8b-SM-5SI64
GBM(T=153,N=1157)	Normal	5.3632	GTEX-13QIC-0011-R8b-SM-5O9CV
GBM(T=153,N=1157)	Normal	6.3214	GTEX-N7MS-0011-R8a-SM-2YUMK
GBM(T=153,N=1157)	Normal	5.7093	GTEX-13NYB-0011-R10a-SM-5KM43
GBM(T=153,N=1157)	Normal	3.0428	GTEX-14BIN-3326-SM-5Q5E6
GBM(T=153,N=1157)	Normal	5.981	GTEX-NPJ8-0011-R10A-SM-2YUMO
GBM(T=153,N=1157)	Normal	6.1573	GTEX-1313W-0011-R5b-SM-5L3EP
GBM(T=153,N=1157)	Normal	5.4767	GTEX-QVJO-0011-R10A-SM-2S1QJ
GBM(T=153,N=1157)	Normal	4.7592	GTEX-Q2AG-0011-R4A-SM-2HMKA
GBM(T=153,N=1157)	Normal	4.5705	GTEX-RVPU-0011-R4A-SM-2TF6X
GBM(T=153,N=1157)	Normal	6.9897	GTEX-WHSE-0011-R7A-SM-3P5YZ
GBM(T=153,N=1157)	Normal	5.5668	GTEX-P44G-0011-R10A-SM-2I3FF
GBM(T=153,N=1157)	Normal	5.4357	GTEX-YFC4-0011-R1a-SM-4V6EH
GBM(T=153,N=1157)	Normal	5.8939	GTEX-131XH-0011-R10a-SM-5EGLJ
GBM(T=153,N=1157)	Normal	6.1761	GTEX-13N2G-0011-R2a-SM-5MR4Q
GBM(T=153,N=1157)	Normal	5.605	GTEX-1128S-2726-SM-5H12C
GBM(T=153,N=1157)	Normal	4.8739	GTEX-11ZVC-0011-R4a-SM-5BC6Z
GBM(T=153,N=1157)	Normal	5.3785	GTEX-11GSO-0011-R3b-SM-57WB2
GBM(T=153,N=1157)	Normal	4.8978	GTEX-WVLH-2926-SM-3MJG5
GBM(T=153,N=1157)	Normal	5.2777	GTEX-RVPU-0011-R8A-SM-5SI8I
GBM(T=153,N=1157)	Normal	5.4522	GTEX-12ZZX-0011-R3b-SM-5EGLH
GBM(T=153,N=1157)	Normal	5.1107	GTEX-1313W-0011-R2a-SM-5EGLF
GBM(T=153,N=1157)	Normal	5.2691	GTEX-13O3Q-0011-R1b-SM-5KM3L
GBM(T=153,N=1157)	Normal	6.1129	GTEX-XLM4-3026-SM-4AT6L
GBM(T=153,N=1157)	Normal	3.4371	GTEX-12WSI-0011-R11b-SM-5P9EZ
GBM(T=153,N=1157)	Normal	6.3705	GTEX-N7MS-0011-R4a-SM-2HMKW
GBM(T=153,N=1157)	Normal	3.0842	GTEX-131YS-3026-SM-5EGHY
GBM(T=153,N=1157)	Normal	6.7042	GTEX-13JUV-0011-R1a-SM-5LZY4
GBM(T=153,N=1157)	Normal	4.8207	GTEX-1399T-0011-R2b-SM-5DUXM
GBM(T=153,N=1157)	Normal	6.8728	GTEX-XOTO-0011-R7B-SM-4B64R
GBM(T=153,N=1157)	Normal	6.0253	GTEX-12WSD-0011-R10b-SM-5GU79
GBM(T=153,N=1157)	Normal	6.2436	GTEX-N7MS-0011-R6a-SM-2HMJ4
GBM(T=153,N=1157)	Normal	6.0438	GTEX-13S7M-0011-R5b-SM-5P9HS
GBM(T=153,N=1157)	Normal	4.836	GTEX-12126-0011-R10b-SM-5BC6T
GBM(T=153,N=1157)	Normal	5.1583	GTEX-QVJO-0011-R1A-SM-2S1QI
GBM(T=153,N=1157)	Normal	5.6238	GTEX-XMD1-0011-R2B-SM-4AT5N
GBM(T=153,N=1157)	Normal	2.6962	GTEX-RU72-0011-R11A-SM-2TF6J
GBM(T=153,N=1157)	Normal	4.3903	GTEX-11UD1-0011-R3a-SM-5BC6S
GBM(T=153,N=1157)	Normal	5.9782	GTEX-XOTO-0011-R1B-SM-4B65C
GBM(T=153,N=1157)	Normal	6.7304	GTEX-13O3O-0011-R1b-SM-5KM2K
GBM(T=153,N=1157)	Normal	3.7804	GTEX-14753-0011-R5a-SM-5S2VW
GBM(T=153,N=1157)	Normal	4.2343	GTEX-12WS9-2826-SM-5FQU9
GBM(T=153,N=1157)	Normal	5.2843	GTEX-145LS-0011-R3a-SM-5S2VJ
GBM(T=153,N=1157)	Normal	6.1635	GTEX-R55E-0011-R8A-SM-2TC66
GBM(T=153,N=1157)	Normal	6.0389	GTEX-14BIM-0011-R5b-SM-5S2RM
GBM(T=153,N=1157)	Normal	5.174	GTEX-ZF28-0011-R7a-SM-4WKF5
GBM(T=153,N=1157)	Normal	5.1728	GTEX-RVPU-0011-R8A-SM-2TF74
GBM(T=153,N=1157)	Normal	6.4391	GTEX-12ZZY-0011-R5a-SM-5EGL9
GBM(T=153,N=1157)	Normal	7.1016	GTEX-RNOR-0011-R9A-SM-2TF52
GBM(T=153,N=1157)	Normal	6.4194	GTEX-NPJ8-1526-SM-26GMH
GBM(T=153,N=1157)	Normal	5.2134	GTEX-13VXU-0011-R6a-SM-5SI71
GBM(T=153,N=1157)	Normal	1.46	GTEX-NPJ8-1526-SM-26GMY
GBM(T=153,N=1157)	Normal	4.4868	GTEX-12WSF-0011-R3a-SM-5DUW7
GBM(T=153,N=1157)	Normal	5.7672	GTEX-12WSD-0011-R7b-SM-5PNWE
GBM(T=153,N=1157)	Normal	5.0171	GTEX-14BIM-0011-R3b-SM-5S2RL
GBM(T=153,N=1157)	Normal	6.6314	GTEX-13G51-0011-R1a-SM-5LZYR
GBM(T=153,N=1157)	Normal	5.0989	GTEX-13FLW-0011-R1b-SM-5LZX2
GBM(T=153,N=1157)	Normal	3.0002	GTEX-13OW6-0011-R11a-SM-5L3H2
GBM(T=153,N=1157)	Normal	4.9397	GTEX-NPJ8-0011-R6a-SM-2HMKB
GBM(T=153,N=1157)	Normal	5.0184	GTEX-11ZVC-0011-R1b-SM-5BC6M
GBM(T=153,N=1157)	Normal	5.2747	GTEX-WWYW-3026-SM-3NB36
GBM(T=153,N=1157)	Normal	4.2751	GTEX-QMR6-0011-R8A-SM-32PKJ
GBM(T=153,N=1157)	Normal	7.3671	GTEX-13RTJ-0011-R9a-SM-5Q5AY
GBM(T=153,N=1157)	Normal	5.9679	GTEX-13NYS-0011-R1b-SM-5MR55
GBM(T=153,N=1157)	Normal	4.2728	GTEX-OHPN-0011-R8A-SM-33HBT
GBM(T=153,N=1157)	Normal	5.2932	GTEX-13O3Q-0011-R2b-SM-5KM3K
GBM(T=153,N=1157)	Normal	5.9023	GTEX-13X6K-0011-R6a-SM-5P9K6
GBM(T=153,N=1157)	Normal	4.14	GTEX-Y8DK-0011-R1A-SM-4RGLO
GBM(T=153,N=1157)	Normal	3.1987	GTEX-131YS-0011-R11b-SM-5EGLM
GBM(T=153,N=1157)	Normal	5.7173	GTEX-X4XX-3026-SM-3NMB2
GBM(T=153,N=1157)	Normal	3.4424	GTEX-11ONC-3026-SM-5985W
GBM(T=153,N=1157)	Normal	6.8173	GTEX-13NZA-0011-R9b-SM-5MR5I
GBM(T=153,N=1157)	Normal	5.8711	GTEX-ZVZQ-0011-R3a-SM-57WC7
GBM(T=153,N=1157)	Normal	7.0916	GTEX-14BIN-0011-R9a-SM-5SI76
GBM(T=153,N=1157)	Normal	7.2017	GTEX-139TT-0011-R7b-SM-5J2MN
GBM(T=153,N=1157)	Normal	2.1957	GTEX-11OF3-0011-R11a-SM-57WCR
GBM(T=153,N=1157)	Normal	6.2534	GTEX-145MF-2726-SM-5O995
GBM(T=153,N=1157)	Normal	3.245	GTEX-13G51-0011-R11b-SM-5J2NE
GBM(T=153,N=1157)	Normal	6.8273	GTEX-13O3Q-0011-R5b-SM-5P9H4
GBM(T=153,N=1157)	Normal	4.1458	GTEX-X4XY-0011-R10B-SM-46MWS
GBM(T=153,N=1157)	Normal	6.8167	GTEX-1313W-3126-SM-5LZUI
GBM(T=153,N=1157)	Normal	2.6715	GTEX-13FXS-0011-R11a-SM-5L3DM
GBM(T=153,N=1157)	Normal	6.9835	GTEX-13FHO-0011-R5b-SM-5LZZ3
GBM(T=153,N=1157)	Normal	6.0047	GTEX-1445S-0011-R7b-SM-5PNUG
GBM(T=153,N=1157)	Normal	6.3782	GTEX-RU72-0011-R6A-SM-2TF71
GBM(T=153,N=1157)	Normal	7.0068	GTEX-UTHO-0011-R10A-SM-3GIJQ
GBM(T=153,N=1157)	Normal	4.764	GTEX-145MH-0011-R8a-SM-5PNUL
GBM(T=153,N=1157)	Normal	4.858	GTEX-NPJ8-0011-R4a-SM-2HML3
GBM(T=153,N=1157)	Normal	6.2352	GTEX-ZYY3-3126-SM-5SI9L
GBM(T=153,N=1157)	Normal	2.5112	GTEX-139TT-0011-R11b-SM-5LZV1
GBM(T=153,N=1157)	Normal	2.0183	GTEX-145LU-0011-R11b-SM-5P9JX
GBM(T=153,N=1157)	Normal	4.2601	GTEX-13OW7-2926-SM-5MR3Z
GBM(T=153,N=1157)	Normal	5.3965	GTEX-12WSA-2926-SM-5EQ4D
GBM(T=153,N=1157)	Normal	5.3049	GTEX-12WSD-0011-R4b-SM-5LZUA
GBM(T=153,N=1157)	Normal	6.2821	GTEX-13S7M-0011-R9a-SM-5O9DW
GBM(T=153,N=1157)	Normal	5.9889	GTEX-14ASI-0011-R6a-SM-5S2UZ
GBM(T=153,N=1157)	Normal	6.831	GTEX-13OVL-0011-R5b-SM-5L3FU
GBM(T=153,N=1157)	Normal	6.5687	GTEX-1313W-0011-R7b-SM-5DUWL
GBM(T=153,N=1157)	Normal	5.3002	GTEX-144GL-0011-R6a-SM-5P9HW
GBM(T=153,N=1157)	Normal	5.8253	GTEX-R55F-1326-SM-2TF5F
GBM(T=153,N=1157)	Normal	3.9356	GTEX-1477Z-0011-R3b-SM-5PNX9
GBM(T=153,N=1157)	Normal	5.2377	GTEX-13X6I-0011-R8a-SM-5PNZF
GBM(T=153,N=1157)	Normal	3.1971	GTEX-12ZZX-2826-SM-5BC6K
GBM(T=153,N=1157)	Normal	5.6882	TCGA-06-0680-11
GBM(T=153,N=1157)	Normal	6.5566	GTEX-13X6J-0011-R5b-SM-5PNWT
GBM(T=153,N=1157)	Normal	6.027	GTEX-NPJ8-0011-R1a-SM-5SI8B
GBM(T=153,N=1157)	Normal	7.5169	GTEX-XLM4-0011-R8A-SM-4AT44
GBM(T=153,N=1157)	Normal	7.7096	GTEX-139UW-0011-R9b-SM-5LZYT
GBM(T=153,N=1157)	Normal	7.0185	GTEX-13RTJ-0011-R1a-SM-5O9D9
GBM(T=153,N=1157)	Normal	6.9568	GTEX-ZUA1-0011-R5b-SM-51MTG
GBM(T=153,N=1157)	Normal	6.1033	GTEX-11ZUS-2926-SM-5FQSL
GBM(T=153,N=1157)	Normal	6.2696	GTEX-117XS-3026-SM-5N9CA
GBM(T=153,N=1157)	Normal	5.7732	GTEX-13NYS-0011-R5a-SM-5MR4D
GBM(T=153,N=1157)	Normal	4.5311	GTEX-13OVJ-2726-SM-5IJG6
GBM(T=153,N=1157)	Normal	6.4558	GTEX-Z93S-0011-R5b-SM-4RGNI
GBM(T=153,N=1157)	Normal	3.325	GTEX-QDT8-3026-SM-32PKB
GBM(T=153,N=1157)	Normal	6.7478	GTEX-NPJ8-0011-R3a-SM-2HMIW
GBM(T=153,N=1157)	Normal	5.1301	GTEX-13OVH-0011-R4a-SM-5KM3W
GBM(T=153,N=1157)	Normal	6.8511	GTEX-11ONC-2926-SM-5P9JM
GBM(T=153,N=1157)	Normal	6.4702	GTEX-WWYW-0011-R7A-SM-3NB3H
GBM(T=153,N=1157)	Normal	4.1228	GTEX-RNOR-2226-SM-2TF5O
GBM(T=153,N=1157)	Normal	4.6148	GTEX-WHSE-0011-R3A-SM-3P5ZM
GBM(T=153,N=1157)	Normal	5.735	GTEX-131XH-0011-R6a-SM-5KM2G
GBM(T=153,N=1157)	Normal	6.9894	GTEX-12WS9-0011-R10a-SM-57WBV
GBM(T=153,N=1157)	Normal	5.6545	GTEX-131YS-0011-R10b-SM-5EQ5N
GBM(T=153,N=1157)	Normal	5.3191	GTEX-13VXU-0011-R3b-SM-5O9CU
GBM(T=153,N=1157)	Normal	5.5729	GTEX-OXRO-0011-R9A-SM-5S2W3
GBM(T=153,N=1157)	Normal	4.7698	GTEX-13X6J-0011-R3b-SM-5P9K5
GBM(T=153,N=1157)	Normal	5.8498	GTEX-11ONC-0011-R8b-SM-5NQ87
GBM(T=153,N=1157)	Normal	4.0567	GTEX-12126-0011-R11a-SM-5BC6X
GBM(T=153,N=1157)	Normal	5.09	GTEX-RU72-0011-R7A-SM-2TF5U
GBM(T=153,N=1157)	Normal	2.4934	GTEX-11H98-0011-R11b-SM-5NQ6U
GBM(T=153,N=1157)	Normal	3.2944	GTEX-WZTO-0011-R11A-SM-4E3K9
GBM(T=153,N=1157)	Normal	3.4635	GTEX-14BIM-3126-SM-5Q5C7
GBM(T=153,N=1157)	Normal	4.8714	GTEX-ZAB4-0011-R3a-SM-4RGNQ
GBM(T=153,N=1157)	Normal	4.1828	GTEX-13OVL-0011-R8a-SM-5L3HH
GBM(T=153,N=1157)	Normal	7.5847	GTEX-14ABY-0011-R9a-SM-5PNZK
GBM(T=153,N=1157)	Normal	4.8202	GTEX-NL4W-0011-R8a-SM-2I3G4
GBM(T=153,N=1157)	Normal	5.5723	GTEX-11GSO-0011-R2a-SM-57WDF
GBM(T=153,N=1157)	Normal	5.3009	GTEX-NL3H-0011-R1a-SM-48TDJ
GBM(T=153,N=1157)	Normal	5.6133	GTEX-X261-0011-R10B-SM-4E3JT
GBM(T=153,N=1157)	Normal	4.3688	GTEX-11ZTS-0011-R3a-SM-5BC78
GBM(T=153,N=1157)	Normal	4.9496	GTEX-XLM4-0011-R6A-SM-4AT4B
GBM(T=153,N=1157)	Normal	3.2158	GTEX-12WSB-0011-R11b-SM-57WBJ
GBM(T=153,N=1157)	Normal	5.7315	GTEX-N7MT-0011-R6a-SM-2I3G3
GBM(T=153,N=1157)	Normal	3.4958	GTEX-T5JC-2326-SM-32PMR
GBM(T=153,N=1157)	Normal	6.9548	GTEX-145MH-0011-R5a-SM-5P9JT
GBM(T=153,N=1157)	Normal	2.6138	GTEX-13NZ8-3026-SM-5L3D4
GBM(T=153,N=1157)	Normal	6.4206	GTEX-13OVH-3026-SM-5MR4N
GBM(T=153,N=1157)	Normal	2.2237	GTEX-YJ89-0011-R11a-SM-4SOKA
GBM(T=153,N=1157)	Normal	6.6555	GTEX-13N1W-0011-R10b-SM-5MR4H
GBM(T=153,N=1157)	Normal	2.5036	GTEX-145MI-3126-SM-5Q5CF
GBM(T=153,N=1157)	Normal	5.4771	GTEX-13OW8-0011-R10a-SM-5L3H6
GBM(T=153,N=1157)	Normal	4.6668	GTEX-13OW8-0011-R8a-SM-5L3G5
GBM(T=153,N=1157)	Normal	4.6491	GTEX-QVUS-0011-R8A-SM-3GAD7
GBM(T=153,N=1157)	Normal	4.2654	GTEX-P44H-0011-R4A-SM-2XCEW
GBM(T=153,N=1157)	Normal	5.6966	GTEX-RU72-0011-R2A-SM-2TF6O
GBM(T=153,N=1157)	Normal	5.5574	GTEX-X585-0011-R8A-SM-46MUX
GBM(T=153,N=1157)	Normal	6.0217	GTEX-145MH-0011-R3b-SM-5P9JQ
GBM(T=153,N=1157)	Normal	4.7361	GTEX-11ZUS-0011-R8a-SM-5BC73
GBM(T=153,N=1157)	Normal	4.281	GTEX-NPJ8-2626-SM-2D7W2
GBM(T=153,N=1157)	Normal	5.5571	GTEX-YFC4-0011-R4a-SM-4RGLQ
GBM(T=153,N=1157)	Normal	4.3206	GTEX-13NZA-0011-R8b-SM-5KM2Q
GBM(T=153,N=1157)	Normal	6.2786	GTEX-Y8DK-0011-R5B-SM-4RTW6
GBM(T=153,N=1157)	Normal	6.1898	GTEX-11ZTS-0011-R1a-SM-5BC71
GBM(T=153,N=1157)	Normal	7.6178	GTEX-YJ89-0011-R9a-SM-4SOK7
GBM(T=153,N=1157)	Normal	4.3876	GTEX-139TU-0011-R5b-SM-5L3E1
GBM(T=153,N=1157)	Normal	2.4359	GTEX-NL3H-0011-R11A-SM-2I3E6
GBM(T=153,N=1157)	Normal	6.3558	GTEX-N7MS-0011-R2a-SM-2HML6
GBM(T=153,N=1157)	Normal	4.1359	GTEX-13FTY-0011-R1a-SM-5LZXE
GBM(T=153,N=1157)	Normal	5.6514	GTEX-12WSF-0011-R4b-SM-5HL88
GBM(T=153,N=1157)	Normal	6.4609	GTEX-11ZTS-0011-R2b-SM-5BC75
GBM(T=153,N=1157)	Normal	3.242	GTEX-T5JC-0011-R11A-SM-32PMB
GBM(T=153,N=1157)	Normal	6.142	GTEX-1399T-3026-SM-5KLZC
GBM(T=153,N=1157)	Normal	5.166	GTEX-12WS9-0011-R2a-SM-5CVNE
GBM(T=153,N=1157)	Normal	4.2227	GTEX-139T8-0011-R1a-SM-5HL75
GBM(T=153,N=1157)	Normal	6.4923	GTEX-X4XX-0011-R4B-SM-46MWL
GBM(T=153,N=1157)	Normal	-0.1665	GTEX-NPJ8-2626-SM-26GMZ
GBM(T=153,N=1157)	Normal	6.7782	GTEX-T5JC-2426-SM-3NMDB
GBM(T=153,N=1157)	Normal	2.236	GTEX-11ZUS-0011-R11b-SM-5BC7B
GBM(T=153,N=1157)	Normal	4.0189	GTEX-13RTJ-3126-SM-5S2Q4
GBM(T=153,N=1157)	Normal	6.5309	GTEX-13CZV-0011-R9a-SM-5LZXT
GBM(T=153,N=1157)	Normal	5.5317	GTEX-13CZV-0011-R5a-SM-5K7XA
GBM(T=153,N=1157)	Normal	6.872	GTEX-13OW6-0011-R5a-SM-5O9BK
GBM(T=153,N=1157)	Normal	5.4864	GTEX-12WSM-0011-R6b-SM-5EQ6N
GBM(T=153,N=1157)	Normal	6.7243	GTEX-13N1W-0011-R5b-SM-5MR5Q
GBM(T=153,N=1157)	Normal	5.4964	GTEX-ZZPT-3026-SM-5GZXH
GBM(T=153,N=1157)	Normal	5.9873	GTEX-12ZZY-0011-R6b-SM-5EGLA
GBM(T=153,N=1157)	Normal	5.2631	GTEX-145MI-0011-R4b-SM-5PNZH
GBM(T=153,N=1157)	Normal	3.6077	GTEX-13QIC-0011-R11b-SM-5O9BU
GBM(T=153,N=1157)	Normal	5.5922	GTEX-WVLH-0011-R1A-SM-4MVOK
GBM(T=153,N=1157)	Normal	5.6465	GTEX-13OVJ-0011-R5a-SM-5P9H7
GBM(T=153,N=1157)	Normal	5.5069	GTEX-11GSP-3226-SM-5986O
GBM(T=153,N=1157)	Normal	5.0357	GTEX-13NYS-0011-R8a-SM-5MR5H
GBM(T=153,N=1157)	Normal	6.7905	GTEX-13OW6-3026-SM-5J2MI
GBM(T=153,N=1157)	Normal	5.84	GTEX-ZE7O-0011-R7a-SM-57WCU
GBM(T=153,N=1157)	Normal	4.7274	GTEX-ZUA1-0011-R3a-SM-4YCEE
GBM(T=153,N=1157)	Normal	4.8807	GTEX-XMD1-0011-R6A-SM-4AT5K
GBM(T=153,N=1157)	Normal	6.0359	GTEX-13X6K-0011-R10a-SM-5P9JR
GBM(T=153,N=1157)	Normal	5.1314	GTEX-ZF28-0011-R1a-SM-4WWD1
GBM(T=153,N=1157)	Normal	5.4175	GTEX-ZF28-0011-R6a-SM-4WKHI
GBM(T=153,N=1157)	Normal	6.4935	GTEX-131XH-0011-R2b-SM-5DUVY
GBM(T=153,N=1157)	Normal	2.8158	GTEX-13RTJ-0011-R11a-SM-5O9CK
GBM(T=153,N=1157)	Normal	4.6882	GTEX-13OW5-0011-R4b-SM-5L3HS
GBM(T=153,N=1157)	Normal	6.4983	GTEX-RVPV-0011-R5A-SM-2TF69
GBM(T=153,N=1157)	Normal	6.773	GTEX-12WSF-0011-R7b-SM-5HL99
GBM(T=153,N=1157)	Normal	6.7528	GTEX-WZTO-0011-R1B-SM-3NMAR
GBM(T=153,N=1157)	Normal	6.4676	GTEX-WL46-0011-R1A-SM-3LK6M
GBM(T=153,N=1157)	Normal	3.6725	GTEX-UTHO-2926-SM-3P5Z9
GBM(T=153,N=1157)	Normal	5.7393	GTEX-12WSE-0011-R1b-SM-5GU4V
GBM(T=153,N=1157)	Normal	5.9871	GTEX-ZE9C-0011-R6a-SM-4WWCW
GBM(T=153,N=1157)	Normal	4.9275	GTEX-144GL-0011-R1a-SM-5PNZ5
GBM(T=153,N=1157)	Normal	4.7269	GTEX-13O3Q-0011-R8b-SM-5KM2J
GBM(T=153,N=1157)	Normal	5.3765	GTEX-PWO3-0011-R2A-SM-2S1OX
GBM(T=153,N=1157)	Normal	3.9327	GTEX-12ZZY-2926-SM-5DUXO
GBM(T=153,N=1157)	Normal	5.9069	GTEX-11OF3-3126-SM-5GU5E
GBM(T=153,N=1157)	Normal	5.1587	GTEX-Z93S-0011-R6b-SM-4RGNJ
GBM(T=153,N=1157)	Normal	1.2992	GTEX-139UC-0011-R11a-SM-5KM3J
GBM(T=153,N=1157)	Normal	5.4595	GTEX-13G51-0011-R2b-SM-5LZXS
GBM(T=153,N=1157)	Normal	5.6571	GTEX-YJ89-0011-R6a-SM-4V6GN
GBM(T=153,N=1157)	Normal	2.3479	GTEX-ZDXO-0011-R11a-SM-4WWD9
GBM(T=153,N=1157)	Normal	7.1091	GTEX-14BIL-0011-R9a-SM-5SI7A
GBM(T=153,N=1157)	Normal	5.1449	GTEX-Z93S-0011-R2a-SM-4RGNG
GBM(T=153,N=1157)	Normal	6.7542	GTEX-12ZZZ-0011-R5a-SM-5EQ4M
GBM(T=153,N=1157)	Normal	6.7189	GTEX-13OW8-0011-R7a-SM-5L3FP
GBM(T=153,N=1157)	Normal	5.8071	GTEX-13FHP-0011-R6b-SM-5LZY6
GBM(T=153,N=1157)	Normal	2.2663	GTEX-13S7M-0011-R11b-SM-5P9HU
GBM(T=153,N=1157)	Normal	5.7536	GTEX-TSE9-3026-SM-3DB76
GBM(T=153,N=1157)	Normal	5.8724	GTEX-12WSC-3026-SM-5GCNF
GBM(T=153,N=1157)	Normal	4.9547	GTEX-QVUS-0011-R4A-SM-3GAE7
GBM(T=153,N=1157)	Normal	5.3056	GTEX-11UD1-0011-R5b-SM-5P9FP
GBM(T=153,N=1157)	Normal	6.6569	GTEX-13FLW-1426-SM-5K7YE
GBM(T=153,N=1157)	Normal	6.5818	GTEX-13JVG-0011-R7b-SM-5MR3Q
GBM(T=153,N=1157)	Normal	6.9082	GTEX-145MH-0011-R7a-SM-5PNWH
GBM(T=153,N=1157)	Normal	4.2204	GTEX-139TS-0011-R7a-SM-5K7X7
GBM(T=153,N=1157)	Normal	5.1938	GTEX-ZVZQ-0011-R1a-SM-57WBU
GBM(T=153,N=1157)	Normal	4.7651	GTEX-QMR6-0011-R10A-SM-32PKO
GBM(T=153,N=1157)	Normal	4.0357	GTEX-WL46-0011-R11A-SM-3MJFT
GBM(T=153,N=1157)	Normal	4.927	GTEX-12WSD-0011-R6b-SM-5P9JU
GBM(T=153,N=1157)	Normal	4.7372	GTEX-13X6J-0011-R4b-SM-5P9K4
GBM(T=153,N=1157)	Normal	2.3981	GTEX-11GSP-0011-R11b-SM-5NQ7V
GBM(T=153,N=1157)	Normal	6.7435	GTEX-X4EP-0011-R4B-SM-3P627
GBM(T=153,N=1157)	Normal	6.3163	GTEX-WVLH-0011-R10A-SM-3MJFM
GBM(T=153,N=1157)	Normal	5.9791	GTEX-Q2AG-0011-R1A-SM-2HMJI
GBM(T=153,N=1157)	Normal	2.6208	GTEX-X261-3126-SM-4PQZC
GBM(T=153,N=1157)	Normal	5.7154	GTEX-Z93S-2926-SM-57WB9
GBM(T=153,N=1157)	Normal	5.0068	GTEX-13OVJ-0011-R6b-SM-5L3GH
GBM(T=153,N=1157)	Normal	5.1732	GTEX-13IVO-0011-R10a-SM-5LZY3
GBM(T=153,N=1157)	Normal	3.8571	GTEX-11DZ1-2926-SM-5A5KI
GBM(T=153,N=1157)	Normal	5.9878	GTEX-13X6I-0011-R7b-SM-5PNWP
GBM(T=153,N=1157)	Normal	6.1542	GTEX-RVPU-0011-R9A-SM-3NM8E
GBM(T=153,N=1157)	Normal	5.6517	GTEX-13NZA-0011-R1b-SM-5LUAF
GBM(T=153,N=1157)	Normal	4.1628	GTEX-13NZA-0011-R5b-SM-5KM4K
GBM(T=153,N=1157)	Normal	2.9984	GTEX-13OVH-2926-SM-5IJFH
GBM(T=153,N=1157)	Normal	5.859	GTEX-P44H-0011-R1A-SM-3NM8J
GBM(T=153,N=1157)	Normal	5.433	GTEX-13CIG-0011-R5b-SM-5L3F2
GBM(T=153,N=1157)	Normal	3.7083	GTEX-13OW5-0011-R11b-SM-5L3GG
GBM(T=153,N=1157)	Normal	5.2445	GTEX-13JVG-0011-R6a-SM-5MR3E
GBM(T=153,N=1157)	Normal	6.5401	GTEX-11ZU8-0011-R3a-SM-5BC6U
GBM(T=153,N=1157)	Normal	6.4762	GTEX-132Q8-0011-R2b-SM-5EQ5Z
GBM(T=153,N=1157)	Normal	4.5717	GTEX-YFC4-3026-SM-5IFJK
GBM(T=153,N=1157)	Normal	3.3047	GTEX-145MH-2926-SM-5Q5D2
GBM(T=153,N=1157)	Normal	5.9757	GTEX-13JUV-0011-R6b-SM-5LZYG
GBM(T=153,N=1157)	Normal	6.3616	GTEX-T6MN-0011-R5A-SM-32QPD
GBM(T=153,N=1157)	Normal	5.8007	GTEX-139TT-0011-R3b-SM-5K7VL
GBM(T=153,N=1157)	Normal	2.9262	GTEX-13CF2-0011-R11b-SM-5LZXO
GBM(T=153,N=1157)	Normal	5.9019	GTEX-144GL-3026-SM-5Q5CW
GBM(T=153,N=1157)	Normal	6.2215	GTEX-QDT8-2926-SM-32PKC
GBM(T=153,N=1157)	Normal	6.8316	GTEX-11NV4-0011-R7a-SM-57WDH
GBM(T=153,N=1157)	Normal	5.6916	GTEX-14ASI-0011-R1b-SM-5S2TY
GBM(T=153,N=1157)	Normal	3.2313	GTEX-ZAB4-0011-R11a-SM-4SOKI
GBM(T=153,N=1157)	Normal	4.7814	GTEX-WZTO-2826-SM-3NM8P
GBM(T=153,N=1157)	Normal	6.1455	GTEX-XLM4-0011-R2B-SM-4AT5Z
GBM(T=153,N=1157)	Normal	6.4583	GTEX-QDT8-0011-R9A-SM-32PKH
GBM(T=153,N=1157)	Normal	4.2304	GTEX-ZYFD-2926-SM-5GID9
GBM(T=153,N=1157)	Normal	7.0549	GTEX-X585-0011-R4B-SM-46MVH
GBM(T=153,N=1157)	Normal	4.7507	GTEX-QMR6-0011-R6A-SM-32PKP
GBM(T=153,N=1157)	Normal	5.9047	GTEX-13112-0011-R1b-SM-5HL7K
GBM(T=153,N=1157)	Normal	4.5336	GTEX-Z93S-0011-R3b-SM-4RGNH
GBM(T=153,N=1157)	Normal	5.9798	GTEX-T5JC-0011-R10A-SM-32PM2
GBM(T=153,N=1157)	Normal	6.8939	GTEX-X585-0011-R2B-SM-46MVF
GBM(T=153,N=1157)	Normal	6.0822	GTEX-WL46-0011-R3A-SM-3TW8E
GBM(T=153,N=1157)	Normal	5.407	GTEX-13X6I-0011-R1b-SM-5PNZC
GBM(T=153,N=1157)	Normal	6.6702	GTEX-R55E-0011-R5A-SM-2TC5N
GBM(T=153,N=1157)	Normal	6.4231	GTEX-WVLH-3026-SM-3MJG9
GBM(T=153,N=1157)	Normal	6.1347	GTEX-13OW5-0011-R5b-SM-5L3FR
GBM(T=153,N=1157)	Normal	5.9575	GTEX-Y8DK-0826-SM-4TT3T
GBM(T=153,N=1157)	Normal	2.5137	GTEX-ZUA1-0011-R11b-SM-51MTI
GBM(T=153,N=1157)	Normal	5.5211	GTEX-13CF2-0011-R1a-SM-5LZY1
GBM(T=153,N=1157)	Normal	3.0092	GTEX-12WSH-3126-SM-5LZW8
GBM(T=153,N=1157)	Normal	5.0644	GTEX-12696-3026-SM-5FQTU
GBM(T=153,N=1157)	Normal	6.3356	GTEX-WL46-0011-R6A-SM-3LK6X
GBM(T=153,N=1157)	Normal	7.4048	GTEX-139UC-0011-R9a-SM-5K7W7
GBM(T=153,N=1157)	Normal	5.6115	GTEX-N7MS-0011-R10A-SM-2HMJK
GBM(T=153,N=1157)	Normal	3.027	GTEX-13SLX-0011-R11b-SM-5O9C8
GBM(T=153,N=1157)	Normal	6.1661	GTEX-147GR-0011-R2b-SM-5S2RQ
GBM(T=153,N=1157)	Normal	6.4441	GTEX-145MG-3026-SM-5RQJA
GBM(T=153,N=1157)	Normal	2.3048	GTEX-13O3O-0011-R11b-SM-5KM4G
GBM(T=153,N=1157)	Normal	6.2865	GTEX-YFC4-0011-R5a-SM-4RGLR
GBM(T=153,N=1157)	Normal	6.7782	GTEX-13PVQ-0011-R9b-SM-5LU3B
GBM(T=153,N=1157)	Normal	5.2319	GTEX-12WSD-0011-R2a-SM-5LZWB
GBM(T=153,N=1157)	Normal	6.83	GTEX-12WSB-0011-R1b-SM-5P9EY
GBM(T=153,N=1157)	Normal	4.0419	GTEX-12ZZW-0011-R4a-SM-5DUX9
GBM(T=153,N=1157)	Normal	6.432	GTEX-ZE7O-0011-R5a-SM-57WBO
GBM(T=153,N=1157)	Normal	5.6761	GTEX-WZTO-0011-R3B-SM-3NMC6
GBM(T=153,N=1157)	Normal	5.1784	GTEX-13VXU-0011-R4b-SM-5O9CI
GBM(T=153,N=1157)	Normal	2.362	GTEX-11EQ8-2826-SM-5N9C1
GBM(T=153,N=1157)	Normal	2.3135	GTEX-QVUS-2926-SM-3GIJB
GBM(T=153,N=1157)	Normal	4.5826	GTEX-P44H-0011-R3A-SM-2XCEQ
GBM(T=153,N=1157)	Normal	4.7651	GTEX-WVLH-0011-R4A-SM-3MJFS
GBM(T=153,N=1157)	Normal	6.3223	GTEX-XOTO-3026-SM-4B65M
GBM(T=153,N=1157)	Normal	4.9668	GTEX-13SLW-0011-R3b-SM-5SI6Y
GBM(T=153,N=1157)	Normal	6.2294	GTEX-13JVG-0011-R5a-SM-5MR4O
GBM(T=153,N=1157)	Normal	6.9223	GTEX-111FC-3126-SM-5GZZ2
GBM(T=153,N=1157)	Normal	6.5348	GTEX-1117F-3226-SM-5N9CT
GBM(T=153,N=1157)	Normal	5.5327	GTEX-13JUV-0011-R7b-SM-5LZZG
GBM(T=153,N=1157)	Normal	2.3251	GTEX-145MI-0011-R5a-SM-5Q5B4
GBM(T=153,N=1157)	Normal	3.7603	GTEX-13JVG-3226-SM-5IJGJ
GBM(T=153,N=1157)	Normal	4.958	GTEX-WHSE-0011-R11A-SM-3P5YY
GBM(T=153,N=1157)	Normal	5.6876	GTEX-13JVG-0011-R8a-SM-5KM3E
GBM(T=153,N=1157)	Normal	6.6925	GTEX-QDT8-0011-R9A-SM-5SI8J
GBM(T=153,N=1157)	Normal	4.7512	GTEX-13OW5-0011-R6b-SM-5O9BW
GBM(T=153,N=1157)	Normal	5.7814	GTEX-OXRO-0011-R9A-SM-3NB1X
GBM(T=153,N=1157)	Normal	6.1054	GTEX-RNOR-2326-SM-2TF4I
GBM(T=153,N=1157)	Normal	3.4237	GTEX-WL46-2826-SM-3LK81
GBM(T=153,N=1157)	Normal	5.0361	GTEX-YJ89-0011-R1a-SM-4RGLS
GBM(T=153,N=1157)	Normal	6.5557	GTEX-13NYB-0011-R6b-SM-5MR51
GBM(T=153,N=1157)	Normal	4.9021	GTEX-11WQK-0011-R8a-SM-5BC7C
GBM(T=153,N=1157)	Normal	6.8717	GTEX-WL46-0011-R2A-SM-3LK6O
GBM(T=153,N=1157)	Normal	5.2586	GTEX-RU72-0011-R8A-SM-2TF61
GBM(T=153,N=1157)	Normal	2.8219	GTEX-13N2G-0011-R11a-SM-5MR3F
GBM(T=153,N=1157)	Normal	5.0773	GTEX-ZVZQ-0011-R6b-SM-57WAY
GBM(T=153,N=1157)	Normal	5.489	GTEX-ZVT3-0011-R5a-SM-51MSI
GBM(T=153,N=1157)	Normal	4.0198	GTEX-12ZZZ-3126-SM-5LZU6
GBM(T=153,N=1157)	Normal	4.8125	GTEX-RVPU-0011-R4A-SM-5SI8K
GBM(T=153,N=1157)	Normal	4.677	GTEX-13NZA-0011-R10b-SM-5KM54
GBM(T=153,N=1157)	Normal	5.4855	GTEX-XMD1-0011-R5A-SM-4AT47
GBM(T=153,N=1157)	Normal	6.029	GTEX-14ABY-0011-R6a-SM-5PNWR
GBM(T=153,N=1157)	Normal	6.7313	GTEX-WWYW-0011-R10A-SM-3NB35
GBM(T=153,N=1157)	Normal	6.1073	GTEX-T6MN-0011-R2A-SM-32QOW
GBM(T=153,N=1157)	Normal	3.4609	GTEX-NL4W-0011-R11A-SM-2I3DW
GBM(T=153,N=1157)	Normal	5.073	GTEX-1313W-0011-R3a-SM-5EGLI
GBM(T=153,N=1157)	Normal	6.4732	GTEX-13VXU-0011-R5a-SM-5O9D7
GBM(T=153,N=1157)	Normal	6.1318	GTEX-12WSD-0011-R1b-SM-5LZVY
GBM(T=153,N=1157)	Normal	5.1182	GTEX-P44H-0011-R3A-SM-5SI8A
GBM(T=153,N=1157)	Normal	5.1375	GTEX-TSE9-0011-R10A-SM-3DB7O
GBM(T=153,N=1157)	Normal	4.1946	GTEX-1445S-0011-R6b-SM-5PNUF
GBM(T=153,N=1157)	Normal	5.4283	GTEX-ZV68-0011-R2a-SM-4YCDK
GBM(T=153,N=1157)	Normal	5.6375	GTEX-XLM4-0011-R9A-SM-4AT45
GBM(T=153,N=1157)	Normal	3.4477	GTEX-13JUV-0011-R11a-SM-5LZYH
GBM(T=153,N=1157)	Normal	5.0674	GTEX-S7PM-0011-R5A-SM-3NM8G
GBM(T=153,N=1157)	Normal	6.0734	GTEX-13FXS-0011-R1a-SM-5K7U6
GBM(T=153,N=1157)	Normal	2.9128	GTEX-144GL-0011-R11b-SM-5P9F6
GBM(T=153,N=1157)	Normal	7.2421	GTEX-X4XX-0011-R5A-SM-46MWN
GBM(T=153,N=1157)	Normal	7.4529	GTEX-145LU-0011-R9b-SM-5SI66
GBM(T=153,N=1157)	Normal	5.857	GTEX-13OW6-0011-R2a-SM-5L3HG
GBM(T=153,N=1157)	Normal	3.3134	GTEX-14DAQ-3026-SM-5S2QZ
GBM(T=153,N=1157)	Normal	4.9946	GTEX-13FHO-0011-R1b-SM-5KLZG
GBM(T=153,N=1157)	Normal	5.5314	GTEX-13N1W-0011-R4a-SM-5MR52
GBM(T=153,N=1157)	Normal	6.0704	GTEX-X4EP-0011-R1A-SM-3P624
GBM(T=153,N=1157)	Normal	4.2235	GTEX-12WS9-0011-R4b-SM-5P9EU
GBM(T=153,N=1157)	Normal	6.2825	GTEX-13RTJ-0011-R10b-SM-5O9CW
GBM(T=153,N=1157)	Normal	5.1744	GTEX-13S7M-0011-R6b-SM-5O9D8
GBM(T=153,N=1157)	Normal	6.0376	GTEX-13O3O-0011-R6b-SM-5P9GY
GBM(T=153,N=1157)	Normal	7.5425	GTEX-12WSH-0011-R9b-SM-5LZUG
GBM(T=153,N=1157)	Normal	6.35	GTEX-12126-1026-SM-5P9JJ
GBM(T=153,N=1157)	Normal	6.4385	GTEX-WWYW-3126-SM-3NB39
GBM(T=153,N=1157)	Normal	5.4903	GTEX-13CF2-0011-R5a-SM-5LZWS
GBM(T=153,N=1157)	Normal	6.3951	GTEX-13VXU-2926-SM-5LU5C
GBM(T=153,N=1157)	Normal	6.2886	GTEX-ZAB4-0011-R8b-SM-4SOKF
GBM(T=153,N=1157)	Normal	6.9843	GTEX-13NYB-3026-SM-5IJD7
GBM(T=153,N=1157)	Normal	5.0691	GTEX-13CIG-0011-R8b-SM-5LZX5
GBM(T=153,N=1157)	Normal	4.848	GTEX-UTHO-0011-R5A-SM-3GIJD
GBM(T=153,N=1157)	Normal	4.9773	GTEX-13O3O-0011-R8b-SM-5LUAL
GBM(T=153,N=1157)	Normal	5.5738	GTEX-X4XX-0011-R3B-SM-46MWK
GBM(T=153,N=1157)	Normal	6.9584	GTEX-NPJ7-0011-R2a-SM-2I3GF
GBM(T=153,N=1157)	Normal	6.2223	GTEX-ZE9C-0011-R3a-SM-4WKGT
GBM(T=153,N=1157)	Normal	4.3213	GTEX-13QJC-0011-R8b-SM-5S2U6
GBM(T=153,N=1157)	Normal	4.5136	GTEX-12WS9-0011-R3a-SM-5CVNF
GBM(T=153,N=1157)	Normal	6.3404	GTEX-ZUA1-0011-R6b-SM-4YCDD
GBM(T=153,N=1157)	Normal	6.473	GTEX-13PVQ-0011-R7a-SM-5L3G3
GBM(T=153,N=1157)	Normal	5.3505	GTEX-13NYS-0011-R3b-SM-5MR41
GBM(T=153,N=1157)	Normal	6.5278	GTEX-13X6K-0011-R7b-SM-5P9K7
GBM(T=153,N=1157)	Normal	6.7334	GTEX-1399T-0011-R5b-SM-5IJDK
GBM(T=153,N=1157)	Normal	5.8917	GTEX-145MH-3026-SM-5Q5DZ
GBM(T=153,N=1157)	Normal	5.5889	GTEX-Y8DK-0011-R10A-SM-4SOK1
GBM(T=153,N=1157)	Normal	4.7688	GTEX-13OW8-0011-R1a-SM-5L3HI
GBM(T=153,N=1157)	Normal	3.2267	GTEX-14753-0011-R6b-SM-5S2UD
GBM(T=153,N=1157)	Normal	6.6472	GTEX-13X6K-0011-R5b-SM-5PNUE
GBM(T=153,N=1157)	Normal	4.6955	GTEX-NL3H-0011-R7a-SM-2I3G5
GBM(T=153,N=1157)	Normal	6.2028	GTEX-ZDXO-0011-R5a-SM-4WKG5
GBM(T=153,N=1157)	Normal	6.2103	GTEX-X4EP-0011-R3A-SM-3P626
GBM(T=153,N=1157)	Normal	5.6262	GTEX-13N2G-0011-R3b-SM-5MR5G
GBM(T=153,N=1157)	Normal	5.5577	GTEX-T2IS-3026-SM-32QPM
GBM(T=153,N=1157)	Normal	5.3335	GTEX-14BIN-0011-R6a-SM-5S2RH
GBM(T=153,N=1157)	Normal	4.9855	GTEX-13OVH-0011-R3a-SM-5KM49
GBM(T=153,N=1157)	Normal	4.3646	GTEX-P44G-0011-R4A-SM-2I3FB
GBM(T=153,N=1157)	Normal	4.8435	GTEX-13PDP-0011-R6b-SM-5O9D5
GBM(T=153,N=1157)	Normal	6.0038	GTEX-NPJ8-0011-R1a-SM-2HMLC
GBM(T=153,N=1157)	Normal	6.4795	GTEX-N7MS-0011-R7a-SM-2HMKN
GBM(T=153,N=1157)	Normal	4.6972	GTEX-13SLW-0011-R2b-SM-5O9C6
GBM(T=153,N=1157)	Normal	3.3856	GTEX-ZAJG-3026-SM-5HL92
GBM(T=153,N=1157)	Normal	6.5569	GTEX-WHSE-0011-R5A-SM-3P5ZO
GBM(T=153,N=1157)	Normal	6.9242	GTEX-11ZUS-0011-R9b-SM-5BC76
GBM(T=153,N=1157)	Normal	4.3177	GTEX-RU72-2926-SM-2TF66
GBM(T=153,N=1157)	Normal	6.4562	GTEX-Q2AG-0011-R6A-SM-2HML7
GBM(T=153,N=1157)	Normal	3.4765	GTEX-11EI6-2926-SM-5985U
GBM(T=153,N=1157)	Normal	5.9225	GTEX-R55F-0011-R5A-SM-2TF5L
GBM(T=153,N=1157)	Normal	6.0702	GTEX-13FXS-0011-R10a-SM-5J2MA
GBM(T=153,N=1157)	Normal	5.4709	GTEX-13O3Q-0011-R4a-SM-5P9H2
GBM(T=153,N=1157)	Normal	3.794	GTEX-132Q8-2926-SM-5IFFP
GBM(T=153,N=1157)	Normal	5.686	GTEX-NL3H-0011-R5a-SM-2I3GB
GBM(T=153,N=1157)	Normal	2.4008	GTEX-1399T-0011-R11a-SM-5J2O1
GBM(T=153,N=1157)	Normal	3.7971	GTEX-ZAB4-2926-SM-57WCV
GBM(T=153,N=1157)	Normal	7.6363	GTEX-13N1W-0011-R9b-SM-5MR4R
GBM(T=153,N=1157)	Normal	7.0655	GTEX-13OVL-0011-R9a-SM-5P9GX
GBM(T=153,N=1157)	Normal	5.4057	GTEX-13FXS-0011-R8a-SM-5J1MN
GBM(T=153,N=1157)	Normal	6.3556	GTEX-ZAB4-0011-R9a-SM-4SOKG
GBM(T=153,N=1157)	Normal	6.439	GTEX-S7SE-0011-R2A-SM-2XCDC
GBM(T=153,N=1157)	Normal	6.3142	GTEX-139TT-0011-R1a-SM-5LZVD
GBM(T=153,N=1157)	Normal	7.5615	GTEX-12696-2926-SM-5FQTG
GBM(T=153,N=1157)	Normal	5.7869	GTEX-N7MT-0011-R10A-SM-2I3E1
GBM(T=153,N=1157)	Normal	6.0605	GTEX-13NYS-0011-R10a-SM-5MR4S
GBM(T=153,N=1157)	Normal	6.7707	GTEX-11NV4-0011-R5a-SM-5NQ88
GBM(T=153,N=1157)	Normal	5.4276	GTEX-13CF2-0011-R3b-SM-5LZZ6
GBM(T=153,N=1157)	Normal	4.3249	GTEX-ZVZQ-0011-R4b-SM-57WCZ
GBM(T=153,N=1157)	Normal	4.5392	GTEX-13RTJ-0011-R4b-SM-5PNX1
GBM(T=153,N=1157)	Normal	3.3979	GTEX-13NYS-0011-R11b-SM-5MR4P
GBM(T=153,N=1157)	Normal	6.2625	GTEX-T6MN-0011-R10A-SM-32QP7
GBM(T=153,N=1157)	Normal	4.7485	GTEX-NPJ8-0011-R1a-SM-33HCB
GBM(T=153,N=1157)	Normal	4.6554	GTEX-13SLW-0011-R4b-SM-5S2W2
GBM(T=153,N=1157)	Normal	5.6656	GTEX-PVOW-2526-SM-2XCF7
GBM(T=153,N=1157)	Normal	4.2442	GTEX-OHPN-0011-R10A-SM-5S2U3
GBM(T=153,N=1157)	Normal	6.3045	GTEX-13FHP-0011-R5b-SM-5LZY2
GBM(T=153,N=1157)	Normal	5.4019	GTEX-139T8-0011-R3b-SM-5HL4R
GBM(T=153,N=1157)	Normal	3.8002	GTEX-ZE7O-0011-R11a-SM-57WBC
GBM(T=153,N=1157)	Normal	5.3136	GTEX-N7MT-0011-R11A-SM-2I3DZ
GBM(T=153,N=1157)	Normal	5.8014	GTEX-NL4W-0011-R5a-SM-2I3GD
GBM(T=153,N=1157)	Normal	5.6999	GTEX-147GR-0011-R10b-SM-5S2UM
GBM(T=153,N=1157)	Normal	4.3569	GTEX-ZVZQ-0011-R8a-SM-51MR5
GBM(T=153,N=1157)	Normal	4.5236	GTEX-13CIG-0011-R3b-SM-5K7XF
GBM(T=153,N=1157)	Normal	7.0627	GTEX-13SLX-0011-R5a-SM-5O9BV
GBM(T=153,N=1157)	Normal	5.3597	GTEX-13PVQ-0011-R5b-SM-5O9DI
GBM(T=153,N=1157)	Normal	2.4623	GTEX-RU72-0011-R11A-SM-5SI8G
GBM(T=153,N=1157)	Normal	6.5073	GTEX-S7SE-0011-R6A-SM-2XCD9
GBM(T=153,N=1157)	Normal	4.8987	GTEX-12WSA-0011-R4a-SM-57WB7
GBM(T=153,N=1157)	Normal	5.6679	GTEX-12WSH-0011-R1a-SM-5GU5V
GBM(T=153,N=1157)	Normal	2.7357	GTEX-145MI-0011-R11a-SM-5P9JZ
GBM(T=153,N=1157)	Normal	6.5344	GTEX-12WSF-0011-R5a-SM-5HL8K
GBM(T=153,N=1157)	Normal	5.4715	GTEX-PVOW-0011-R3A-SM-32PKX
GBM(T=153,N=1157)	Normal	6.0974	GTEX-145LS-3126-SM-5Q5BY
GBM(T=153,N=1157)	Normal	5.6177	GTEX-QVJO-0011-R6A-SM-2S1QN
GBM(T=153,N=1157)	Normal	6.3085	GTEX-145LS-0011-R8b-SM-5PNXA
GBM(T=153,N=1157)	Normal	3.5022	GTEX-13OW8-2926-SM-5L3FV
GBM(T=153,N=1157)	Normal	4.4483	GTEX-ZVT3-0011-R7a-SM-57WCO
GBM(T=153,N=1157)	Normal	5.6848	GTEX-QMR6-0011-R4A-SM-32PKU
GBM(T=153,N=1157)	Normal	5.2134	GTEX-P44H-0011-R6A-SM-2XCF3
GBM(T=153,N=1157)	Normal	6.1689	GTEX-P44G-0011-R7A-SM-2I3F9
GBM(T=153,N=1157)	Normal	5.9026	GTEX-R55F-0011-R6A-SM-2TF4L
GBM(T=153,N=1157)	Normal	5.6602	GTEX-YJ89-0011-R8b-SM-4SOK8
GBM(T=153,N=1157)	Normal	4.7682	GTEX-TSE9-0011-R1A-SM-3DB7E
GBM(T=153,N=1157)	Normal	4.728	GTEX-12ZZW-0011-R6a-SM-5DUVZ
GBM(T=153,N=1157)	Normal	6.8475	GTEX-N7MS-0011-R1a-SM-2HMJG
GBM(T=153,N=1157)	Normal	5.6739	GTEX-Q2AG-0011-R3A-SM-2HMJ9
GBM(T=153,N=1157)	Normal	-9.9658	GTEX-T6MN-0011-R6A-SM-5CHQD
GBM(T=153,N=1157)	Normal	3.483	GTEX-12WSB-3026-SM-59HKM
GBM(T=153,N=1157)	Normal	3.6623	GTEX-Z93S-2826-SM-57WBL
GBM(T=153,N=1157)	Normal	6.6263	GTEX-ZE9C-3026-SM-4WKHB
GBM(T=153,N=1157)	Normal	5.0773	GTEX-ZF28-0011-R3a-SM-4WWDA
GBM(T=153,N=1157)	Normal	5.6127	GTEX-13SLX-0011-R6a-SM-5PNX4
GBM(T=153,N=1157)	Normal	5.4343	GTEX-13N1W-0011-R3a-SM-5MR5E
GBM(T=153,N=1157)	Normal	5.9468	GTEX-XOTO-0011-R3A-SM-4B64W
GBM(T=153,N=1157)	Normal	5.288	GTEX-ZV68-0011-R10a-SM-51MT7
GBM(T=153,N=1157)	Normal	4.6083	GTEX-13SLX-0011-R4a-SM-5O9BJ
GBM(T=153,N=1157)	Normal	5.288	GTEX-147F4-0011-R10b-SM-5S2WC
GBM(T=153,N=1157)	Normal	7.0348	GTEX-WZTO-0011-R7B-SM-4E3IS
GBM(T=153,N=1157)	Normal	6.6502	GTEX-WHSE-3026-SM-3P5ZH
GBM(T=153,N=1157)	Normal	5.842	GTEX-WZTO-0011-R10B-SM-4E3KB
GBM(T=153,N=1157)	Normal	4.9397	GTEX-145MI-0011-R10a-SM-5PNZD
GBM(T=153,N=1157)	Normal	7.2496	GTEX-13NYB-0011-R2a-SM-5MR3C
GBM(T=153,N=1157)	Normal	5.436	GTEX-ZUA1-0011-R1a-SM-4YCE2
GBM(T=153,N=1157)	Normal	4.9227	GTEX-12ZZZ-0011-R3b-SM-5DUXK
GBM(T=153,N=1157)	Normal	6.8717	GTEX-13O3O-0011-R7b-SM-5P9GZ
GBM(T=153,N=1157)	Normal	5.1412	GTEX-WVLH-0011-R8A-SM-3MJFC
GBM(T=153,N=1157)	Normal	6.4964	GTEX-131XH-0011-R4b-SM-5DUWB
GBM(T=153,N=1157)	Normal	7.4639	GTEX-147GR-0011-R9a-SM-5S2UY
GBM(T=153,N=1157)	Normal	3.4817	GTEX-13O3Q-3026-SM-5IJGD
GBM(T=153,N=1157)	Normal	4.8207	GTEX-ZVT3-0011-R6a-SM-51MSU
GBM(T=153,N=1157)	Normal	6.9171	GTEX-X4EP-0011-R8B-SM-4QASL
GBM(T=153,N=1157)	Normal	2.9488	GTEX-YJ89-2926-SM-5P9IT
GBM(T=153,N=1157)	Normal	3.0791	GTEX-ZAK1-2926-SM-5HL9S
GBM(T=153,N=1157)	Normal	6.0208	GTEX-11TUW-3126-SM-5GU4Y
GBM(T=153,N=1157)	Normal	6.2514	GTEX-XLM4-0011-R11A-SM-4AT46
GBM(T=153,N=1157)	Normal	5.0405	GTEX-T5JC-0011-R1A-SM-32PM6
GBM(T=153,N=1157)	Normal	5.168	GTEX-13QIC-0011-R4a-SM-5PNX8
GBM(T=153,N=1157)	Normal	5.322	GTEX-13CF2-0011-R2a-SM-5L3DC
GBM(T=153,N=1157)	Normal	6.9143	GTEX-N7MS-0011-R5a-SM-2HMK8
GBM(T=153,N=1157)	Normal	5.5047	GTEX-ZDXO-0011-R2b-SM-4WKFG
GBM(T=153,N=1157)	Normal	7.2934	GTEX-13G51-0011-R7b-SM-5LZXG
GBM(T=153,N=1157)	Normal	5.9598	GTEX-X585-0011-R3B-SM-46MVG
GBM(T=153,N=1157)	Normal	7.0259	GTEX-13FLV-0011-R5a-SM-5LZWT
GBM(T=153,N=1157)	Normal	3.7625	GTEX-13FHP-2926-SM-5IJG9
GBM(T=153,N=1157)	Normal	5.248	GTEX-12WSC-0011-R3a-SM-5P9F1
GBM(T=153,N=1157)	Normal	5.5598	GTEX-12WSA-0011-R10b-SM-5P9ET
GBM(T=153,N=1157)	Normal	2.8974	GTEX-11O72-2826-SM-5HL6W
GBM(T=153,N=1157)	Normal	5.3636	GTEX-11EI6-3026-SM-5GZZO
GBM(T=153,N=1157)	Normal	6.877	GTEX-148VJ-0011-R9b-SM-5SI77
GBM(T=153,N=1157)	Normal	3.0978	GTEX-N7MT-1226-SM-2D7W4
GBM(T=153,N=1157)	Normal	-9.9658	GTEX-T6MN-0011-R10A-SM-5CHQC
GBM(T=153,N=1157)	Normal	2.0844	GTEX-11WQK-0011-R11a-SM-5BC6W
GBM(T=153,N=1157)	Normal	6.9266	GTEX-12WSC-0011-R7b-SM-5LU9L
GBM(T=153,N=1157)	Normal	6.1163	GTEX-12WSH-3026-SM-5CVNI
GBM(T=153,N=1157)	Normal	6.2149	GTEX-XLM4-0011-R4B-SM-4AT5C
GBM(T=153,N=1157)	Normal	5.0584	GTEX-13OVJ-0011-R8b-SM-5L3FS
GBM(T=153,N=1157)	Normal	5.3259	GTEX-13OW5-0011-R8a-SM-5L3GQ
GBM(T=153,N=1157)	Normal	5.5314	GTEX-X4XX-0011-R10B-SM-46MWO
GBM(T=153,N=1157)	Normal	4.2593	GTEX-145MG-3126-SM-5Q5D3
GBM(T=153,N=1157)	Normal	4.7093	GTEX-13NZ8-0011-R8b-SM-5KM48
GBM(T=153,N=1157)	Normal	5.1607	GTEX-12WSH-0011-R2a-SM-5GU68
GBM(T=153,N=1157)	Normal	5.6542	GTEX-131YS-0011-R3b-SM-5DUXB
GBM(T=153,N=1157)	Normal	6.1819	GTEX-12ZZZ-3026-SM-5BC67
GBM(T=153,N=1157)	Normal	5.8187	TCGA-06-0678-11
GBM(T=153,N=1157)	Normal	6.4514	GTEX-XMD1-0011-R8A-SM-4AT48
GBM(T=153,N=1157)	Normal	2.4008	GTEX-QDT8-0011-R11A-SM-32PKD
GBM(T=153,N=1157)	Normal	5.6868	GTEX-145LS-0011-R6b-SM-5PNWL
GBM(T=153,N=1157)	Normal	5.082	GTEX-11OF3-0011-R8b-SM-57WCS
GBM(T=153,N=1157)	Normal	5.6582	GTEX-PVOW-0011-R1A-SM-32PL6
GBM(T=153,N=1157)	Normal	5.6899	GTEX-QVJO-0011-R8A-SM-447C7
GBM(T=153,N=1157)	Normal	6.1239	GTEX-QVJO-0011-R5A-SM-2S1QM
GBM(T=153,N=1157)	Normal	6.0964	GTEX-WZTO-0011-R6B-SM-4E3J6
GBM(T=153,N=1157)	Normal	3.2158	GTEX-13O3O-3026-SM-5KM42
GBM(T=153,N=1157)	Normal	5.1875	GTEX-13X6J-0011-R6a-SM-5PNUB
GBM(T=153,N=1157)	Normal	6.2145	GTEX-ZYFD-3026-SM-5E44C
GBM(T=153,N=1157)	Normal	5.2289	GTEX-13QIC-0011-R3a-SM-5P9HT
GBM(T=153,N=1157)	Normal	5.1056	GTEX-13NZ8-0011-R1b-SM-5KM3V
GBM(T=153,N=1157)	Normal	6.5977	GTEX-14BMV-3026-SM-5S2PQ
GBM(T=153,N=1157)	Normal	5.1115	GTEX-13NYS-0011-R6b-SM-5MR3R
GBM(T=153,N=1157)	Normal	2.8858	GTEX-13OW8-0011-R11a-SM-5L3GT
GBM(T=153,N=1157)	Normal	3.3521	GTEX-139TS-3126-SM-5LZWX
GBM(T=153,N=1157)	Normal	6.6163	GTEX-XOTO-0011-R6B-SM-4B65X
GBM(T=153,N=1157)	Normal	6.7249	GTEX-RNOR-0011-R7A-SM-2TF4V
GBM(T=153,N=1157)	Normal	6.0775	GTEX-X4XX-0011-R6B-SM-46MWP
GBM(T=153,N=1157)	Normal	2.7847	GTEX-13O3Q-0011-R11b-SM-5KM2W
GBM(T=153,N=1157)	Normal	5.0553	GTEX-145MH-0011-R1b-SM-5PNWY
GBM(T=153,N=1157)	Normal	5.8322	GTEX-ZE7O-3126-SM-5HL5X
GBM(T=153,N=1157)	Normal	3.2112	GTEX-13G51-3126-SM-5IJG7
GBM(T=153,N=1157)	Normal	4.6577	GTEX-1477Z-0011-R5b-SM-5PNUO
GBM(T=153,N=1157)	Normal	5.6038	GTEX-RVPV-0011-R3A-SM-2TF63
GBM(T=153,N=1157)	Normal	4.2434	GTEX-13FXS-3026-SM-5LZYO
GBM(T=153,N=1157)	Normal	6.6227	GTEX-ZDXO-0011-R10a-SM-4WWD8
GBM(T=153,N=1157)	Normal	5.1914	GTEX-144GO-0011-R6b-SM-5S2V7
GBM(T=153,N=1157)	Normal	4.1136	GTEX-13PLJ-0011-R3a-SM-5O9DT
GBM(T=153,N=1157)	Normal	6.4943	GTEX-13QIC-2926-SM-5J2NF
GBM(T=153,N=1157)	Normal	6.0244	GTEX-145MI-0011-R8b-SM-5PNZ9
GBM(T=153,N=1157)	Normal	6.5345	GTEX-12ZZX-0011-R7b-SM-5DUVV
GBM(T=153,N=1157)	Normal	3.7507	GTEX-111FC-3326-SM-5GZYV
GBM(T=153,N=1157)	Normal	4.6708	GTEX-Z93S-0011-R10a-SM-4RGNM
GBM(T=153,N=1157)	Normal	6.1797	GTEX-YFC4-0011-R6b-SM-4V6E1
GBM(T=153,N=1157)	Normal	2.4359	GTEX-13OW7-0011-R11a-SM-5O9DY
GBM(T=153,N=1157)	Normal	2.5087	GTEX-T2IS-0011-R11A-SM-32QPC
GBM(T=153,N=1157)	Normal	6.6548	GTEX-XOTO-0011-R5A-SM-4B657
GBM(T=153,N=1157)	Normal	6.9866	GTEX-139T4-0011-R9b-SM-5HL6S
GBM(T=153,N=1157)	Normal	2.4831	GTEX-13VXU-0011-R11b-SM-5O9DJ
GBM(T=153,N=1157)	Normal	5.5333	GTEX-139TS-0011-R5b-SM-5J2MZ
GBM(T=153,N=1157)	Normal	5.9971	GTEX-11OF3-0011-R5a-SM-57WB4
GBM(T=153,N=1157)	Normal	6.6895	GTEX-Q2AG-0011-R7A-SM-2HMJP
GBM(T=153,N=1157)	Normal	3.5523	GTEX-13X6K-2826-SM-5O9DS
GBM(T=153,N=1157)	Normal	5.4216	GTEX-1399T-0011-R1b-SM-5DUWN
GBM(T=153,N=1157)	Normal	3.6172	GTEX-XLM4-2926-SM-4AT59
GBM(T=153,N=1157)	Normal	5.6424	GTEX-131XH-0011-R3b-SM-5DUWM
GBM(T=153,N=1157)	Normal	4.3979	GTEX-1192X-3226-SM-5987D
GBM(T=153,N=1157)	Normal	5.9766	GTEX-ZVZQ-0011-R5b-SM-57WDC
GBM(T=153,N=1157)	Normal	4.9714	GTEX-13X6K-0011-R8b-SM-5PNZ4
GBM(T=153,N=1157)	Normal	5.0144	GTEX-12ZZZ-0011-R6b-SM-5EQ5B
GBM(T=153,N=1157)	Normal	5.6921	GTEX-13G51-0011-R6b-SM-5LZX4
GBM(T=153,N=1157)	Normal	6.6171	GTEX-YFC4-0011-R10a-SM-4SOK5
GBM(T=153,N=1157)	Normal	5.8045	GTEX-13112-0011-R4b-SM-5DUXL
GBM(T=153,N=1157)	Normal	5.6065	GTEX-1313W-0011-R1b-SM-5EQ4A
GBM(T=153,N=1157)	Normal	4.7825	GTEX-Q2AG-2826-SM-2HMJQ
GBMLGG(T=662,N=1157)	Tumor	4.917	TCGA-19-1787-01
GBMLGG(T=662,N=1157)	Tumor	5.0875	TCGA-S9-A7J2-01
GBMLGG(T=662,N=1157)	Tumor	5.562	TCGA-E1-A7YI-01
GBMLGG(T=662,N=1157)	Tumor	4.3534	TCGA-06-5412-01
GBMLGG(T=662,N=1157)	Tumor	4.5547	TCGA-DU-7302-01
GBMLGG(T=662,N=1157)	Tumor	4.5577	TCGA-DU-A7TI-01
GBMLGG(T=662,N=1157)	Tumor	5.6218	TCGA-16-0846-01
GBMLGG(T=662,N=1157)	Tumor	4.637	TCGA-12-5299-01
GBMLGG(T=662,N=1157)	Tumor	4.2766	TCGA-P5-A5EX-01
GBMLGG(T=662,N=1157)	Tumor	3.1765	TCGA-HT-8563-01
GBMLGG(T=662,N=1157)	Tumor	3.9755	TCGA-06-2561-01
GBMLGG(T=662,N=1157)	Tumor	3.7204	TCGA-DU-7012-01
GBMLGG(T=662,N=1157)	Tumor	4.5355	TCGA-E1-5322-01
GBMLGG(T=662,N=1157)	Tumor	7.0589	TCGA-HT-8558-01
GBMLGG(T=662,N=1157)	Tumor	5.5358	TCGA-S9-A6U8-01
GBMLGG(T=662,N=1157)	Tumor	5.4999	TCGA-CS-5393-01
GBMLGG(T=662,N=1157)	Tumor	5.336	TCGA-HT-7854-01
GBMLGG(T=662,N=1157)	Tumor	5.5753	TCGA-HT-7874-01
GBMLGG(T=662,N=1157)	Tumor	4.528	TCGA-RY-A845-01
GBMLGG(T=662,N=1157)	Tumor	4.641	TCGA-06-0132-01
GBMLGG(T=662,N=1157)	Tumor	4.7872	TCGA-HT-7616-01
GBMLGG(T=662,N=1157)	Tumor	5.0721	TCGA-KT-A7W1-01
GBMLGG(T=662,N=1157)	Tumor	4.7077	TCGA-P5-A5F2-01
GBMLGG(T=662,N=1157)	Tumor	5.0579	TCGA-26-5136-01
GBMLGG(T=662,N=1157)	Tumor	4.3958	TCGA-27-2521-01
GBMLGG(T=662,N=1157)	Tumor	4.4732	TCGA-19-2629-01
GBMLGG(T=662,N=1157)	Tumor	4.0645	TCGA-06-0238-01
GBMLGG(T=662,N=1157)	Tumor	5.446	TCGA-06-0749-01
GBMLGG(T=662,N=1157)	Tumor	6.2655	TCGA-CS-5396-01
GBMLGG(T=662,N=1157)	Tumor	3.7367	TCGA-HT-7680-01
GBMLGG(T=662,N=1157)	Tumor	6.1855	TCGA-S9-A7IS-01
GBMLGG(T=662,N=1157)	Tumor	4.7176	TCGA-06-0174-01
GBMLGG(T=662,N=1157)	Tumor	6.3322	TCGA-HW-7486-01
GBMLGG(T=662,N=1157)	Tumor	4.0046	TCGA-P5-A5F1-01
GBMLGG(T=662,N=1157)	Tumor	3.4277	TCGA-DU-7011-01
GBMLGG(T=662,N=1157)	Tumor	4.435	TCGA-06-5414-01
GBMLGG(T=662,N=1157)	Tumor	4.1531	TCGA-P5-A77X-01
GBMLGG(T=662,N=1157)	Tumor	4.1392	TCGA-28-5207-01
GBMLGG(T=662,N=1157)	Tumor	4.7198	TCGA-VM-A8CA-01
GBMLGG(T=662,N=1157)	Tumor	2.8877	TCGA-DU-7015-01
GBMLGG(T=662,N=1157)	Tumor	3.728	TCGA-TM-A7C5-01
GBMLGG(T=662,N=1157)	Tumor	5.5717	TCGA-DU-8162-01
GBMLGG(T=662,N=1157)	Tumor	5.5469	TCGA-TM-A84O-01
GBMLGG(T=662,N=1157)	Tumor	5.0905	TCGA-06-5410-01
GBMLGG(T=662,N=1157)	Tumor	5.5485	TCGA-06-0747-01
GBMLGG(T=662,N=1157)	Tumor	4.8871	TCGA-FG-A60K-01
GBMLGG(T=662,N=1157)	Tumor	4.8279	TCGA-S9-A7R3-01
GBMLGG(T=662,N=1157)	Tumor	4.4758	TCGA-TQ-A7RN-01
GBMLGG(T=662,N=1157)	Tumor	4.2706	TCGA-28-2513-01
GBMLGG(T=662,N=1157)	Tumor	5.9153	TCGA-DU-A6S6-01
GBMLGG(T=662,N=1157)	Tumor	6.1695	TCGA-S9-A7R2-01
GBMLGG(T=662,N=1157)	Tumor	4.9146	TCGA-P5-A735-01
GBMLGG(T=662,N=1157)	Tumor	5.3064	TCGA-76-4927-01
GBMLGG(T=662,N=1157)	Tumor	4.3356	TCGA-HT-7691-01
GBMLGG(T=662,N=1157)	Tumor	5.1631	TCGA-FG-A6J1-01
GBMLGG(T=662,N=1157)	Tumor	4.8299	TCGA-DU-6402-01
GBMLGG(T=662,N=1157)	Tumor	5.0549	TCGA-HT-8104-01
GBMLGG(T=662,N=1157)	Tumor	3.2929	TCGA-FN-7833-01
GBMLGG(T=662,N=1157)	Tumor	3.4907	TCGA-HT-7473-01
GBMLGG(T=662,N=1157)	Tumor	4.8684	TCGA-06-0645-01
GBMLGG(T=662,N=1157)	Tumor	4.9874	TCGA-06-2565-01
GBMLGG(T=662,N=1157)	Tumor	5.9112	TCGA-HT-8019-01
GBMLGG(T=662,N=1157)	Tumor	4.9402	TCGA-06-0130-01
GBMLGG(T=662,N=1157)	Tumor	5.1639	TCGA-06-0750-01
GBMLGG(T=662,N=1157)	Tumor	3.506	TCGA-DB-A4XF-01
GBMLGG(T=662,N=1157)	Tumor	4.6329	TCGA-HT-A5RA-01
GBMLGG(T=662,N=1157)	Tumor	4.7016	TCGA-E1-A7YL-01
GBMLGG(T=662,N=1157)	Tumor	4.4926	TCGA-27-1831-01
GBMLGG(T=662,N=1157)	Tumor	4.3263	TCGA-HT-A61B-01
GBMLGG(T=662,N=1157)	Tumor	5.0807	TCGA-TM-A7CA-01
GBMLGG(T=662,N=1157)	Tumor	3.5523	TCGA-06-5416-01
GBMLGG(T=662,N=1157)	Tumor	4.2877	TCGA-HT-7684-01
GBMLGG(T=662,N=1157)	Tumor	5.0423	TCGA-HW-8322-01
GBMLGG(T=662,N=1157)	Tumor	5.0794	TCGA-S9-A6U9-01
GBMLGG(T=662,N=1157)	Tumor	4.222	TCGA-HT-7676-01
GBMLGG(T=662,N=1157)	Tumor	4.1261	TCGA-HT-7469-01
GBMLGG(T=662,N=1157)	Tumor	4.1756	TCGA-DH-A7UU-01
GBMLGG(T=662,N=1157)	Tumor	4.8895	TCGA-HT-7873-01
GBMLGG(T=662,N=1157)	Tumor	6.2946	TCGA-HW-A5KK-01
GBMLGG(T=662,N=1157)	Tumor	4.6617	TCGA-DB-A64P-01
GBMLGG(T=662,N=1157)	Tumor	3.6089	TCGA-HT-7478-01
GBMLGG(T=662,N=1157)	Tumor	6.0738	TCGA-S9-A6TX-01
GBMLGG(T=662,N=1157)	Tumor	4.4874	TCGA-RY-A83Z-01
GBMLGG(T=662,N=1157)	Tumor	5.8385	TCGA-FG-6688-01
GBMLGG(T=662,N=1157)	Tumor	4.582	TCGA-06-0141-01
GBMLGG(T=662,N=1157)	Tumor	4.5736	TCGA-06-0125-01
GBMLGG(T=662,N=1157)	Tumor	5.4631	TCGA-FG-A4MT-01
GBMLGG(T=662,N=1157)	Tumor	4.9727	TCGA-76-4925-01
GBMLGG(T=662,N=1157)	Tumor	5.7963	TCGA-FG-A6IZ-01
GBMLGG(T=662,N=1157)	Tumor	5.9151	TCGA-HT-8113-01
GBMLGG(T=662,N=1157)	Tumor	5.9381	TCGA-DH-A7UT-01
GBMLGG(T=662,N=1157)	Tumor	4.7285	TCGA-76-4932-01
GBMLGG(T=662,N=1157)	Tumor	4.5211	TCGA-EZ-7264-01
GBMLGG(T=662,N=1157)	Tumor	3.222	TCGA-TQ-A7RF-01
GBMLGG(T=662,N=1157)	Tumor	6.0429	TCGA-28-2510-01
GBMLGG(T=662,N=1157)	Tumor	5.821	TCGA-DB-5274-01
GBMLGG(T=662,N=1157)	Tumor	4.9199	TCGA-S9-A7R8-01
GBMLGG(T=662,N=1157)	Tumor	5.6005	TCGA-FG-7641-01
GBMLGG(T=662,N=1157)	Tumor	6.1183	TCGA-HW-7495-01
GBMLGG(T=662,N=1157)	Tumor	5.6271	TCGA-CS-6669-01
GBMLGG(T=662,N=1157)	Tumor	5.7562	TCGA-HT-7481-01
GBMLGG(T=662,N=1157)	Tumor	5.1202	TCGA-DU-8163-01
GBMLGG(T=662,N=1157)	Tumor	5.2947	TCGA-S9-A6WD-01
GBMLGG(T=662,N=1157)	Tumor	4.7399	TCGA-CS-4942-01
GBMLGG(T=662,N=1157)	Tumor	3.9118	TCGA-HT-8110-01
GBMLGG(T=662,N=1157)	Tumor	4.6793	TCGA-HT-8106-01
GBMLGG(T=662,N=1157)	Tumor	4.4713	TCGA-QH-A6CW-01
GBMLGG(T=662,N=1157)	Tumor	3.6669	TCGA-RY-A840-01
GBMLGG(T=662,N=1157)	Tumor	4.2274	TCGA-06-0743-01
GBMLGG(T=662,N=1157)	Tumor	5.0211	TCGA-HW-8319-01
GBMLGG(T=662,N=1157)	Tumor	5.1186	TCGA-HT-7482-01
GBMLGG(T=662,N=1157)	Tumor	4.6594	TCGA-DU-5870-01
GBMLGG(T=662,N=1157)	Tumor	2.5413	TCGA-E1-5304-01
GBMLGG(T=662,N=1157)	Tumor	4.6713	TCGA-TM-A84S-01
GBMLGG(T=662,N=1157)	Tumor	3.4856	TCGA-CS-4943-01
GBMLGG(T=662,N=1157)	Tumor	4.8763	TCGA-E1-A7Z3-01
GBMLGG(T=662,N=1157)	Tumor	4.5079	TCGA-14-1034-01
GBMLGG(T=662,N=1157)	Tumor	4.9093	TCGA-06-0184-01
GBMLGG(T=662,N=1157)	Tumor	4.7016	TCGA-12-3652-01
GBMLGG(T=662,N=1157)	Tumor	5.302	TCGA-FG-8182-01
GBMLGG(T=662,N=1157)	Tumor	5.6103	TCGA-26-5132-01
GBMLGG(T=662,N=1157)	Tumor	3.2752	TCGA-DU-A5TW-01
GBMLGG(T=662,N=1157)	Tumor	5.5996	TCGA-TQ-A7RP-01
GBMLGG(T=662,N=1157)	Tumor	5.7568	TCGA-HT-7689-01
GBMLGG(T=662,N=1157)	Tumor	4.7751	TCGA-FG-7638-01
GBMLGG(T=662,N=1157)	Tumor	4.7704	TCGA-32-1970-01
GBMLGG(T=662,N=1157)	Tumor	4.9723	TCGA-P5-A5EV-01
GBMLGG(T=662,N=1157)	Tumor	4.2706	TCGA-HT-7476-01
GBMLGG(T=662,N=1157)	Tumor	5.0993	TCGA-TQ-A7RG-01
GBMLGG(T=662,N=1157)	Tumor	4.8753	TCGA-TM-A84F-01
GBMLGG(T=662,N=1157)	Tumor	5.6531	TCGA-FG-8181-01
GBMLGG(T=662,N=1157)	Tumor	6.4798	TCGA-DU-A7T6-01
GBMLGG(T=662,N=1157)	Tumor	3.9166	TCGA-DB-A4XC-01
GBMLGG(T=662,N=1157)	Tumor	4.2274	TCGA-06-0219-01
GBMLGG(T=662,N=1157)	Tumor	5.1827	TCGA-14-0787-01
GBMLGG(T=662,N=1157)	Tumor	4.7132	TCGA-S9-A6U2-01
GBMLGG(T=662,N=1157)	Tumor	4.5015	TCGA-DB-A75M-01
GBMLGG(T=662,N=1157)	Tumor	5.079	TCGA-HT-8012-01
GBMLGG(T=662,N=1157)	Tumor	5.3466	TCGA-S9-A7QW-01
GBMLGG(T=662,N=1157)	Tumor	2.5948	TCGA-P5-A733-01
GBMLGG(T=662,N=1157)	Tumor	3.7804	TCGA-E1-A7Z4-01
GBMLGG(T=662,N=1157)	Tumor	4.3428	TCGA-FG-8185-01
GBMLGG(T=662,N=1157)	Tumor	6.2843	TCGA-FG-A4MW-01
GBMLGG(T=662,N=1157)	Tumor	2.0707	TCGA-HW-8320-01
GBMLGG(T=662,N=1157)	Tumor	5.7477	TCGA-DU-5849-01
GBMLGG(T=662,N=1157)	Tumor	5.1803	TCGA-06-0190-01
GBMLGG(T=662,N=1157)	Tumor	4.0901	TCGA-DB-5273-01
GBMLGG(T=662,N=1157)	Tumor	6.1837	TCGA-R8-A6MO-01
GBMLGG(T=662,N=1157)	Tumor	4.4149	TCGA-CS-6670-01
GBMLGG(T=662,N=1157)	Tumor	6.4565	TCGA-DU-5854-01
GBMLGG(T=662,N=1157)	Tumor	4.4135	TCGA-S9-A6WL-01
GBMLGG(T=662,N=1157)	Tumor	3.0808	TCGA-S9-A6TV-01
GBMLGG(T=662,N=1157)	Tumor	5.964	TCGA-26-5135-01
GBMLGG(T=662,N=1157)	Tumor	5.3158	TCGA-S9-A6WE-01
GBMLGG(T=662,N=1157)	Tumor	5.1073	TCGA-76-4931-01
GBMLGG(T=662,N=1157)	Tumor	5.1107	TCGA-QH-A6XA-01
GBMLGG(T=662,N=1157)	Tumor	4.711	TCGA-DU-6393-01
GBMLGG(T=662,N=1157)	Tumor	4.9946	TCGA-41-3915-01
GBMLGG(T=662,N=1157)	Tumor	6.9352	TCGA-VM-A8C9-01
GBMLGG(T=662,N=1157)	Tumor	3.6827	TCGA-06-0649-01
GBMLGG(T=662,N=1157)	Tumor	4.3765	TCGA-DU-5853-01
GBMLGG(T=662,N=1157)	Tumor	5.2806	TCGA-12-0618-01
GBMLGG(T=662,N=1157)	Tumor	5.1526	TCGA-FG-5962-01
GBMLGG(T=662,N=1157)	Tumor	4.8915	TCGA-27-2524-01
GBMLGG(T=662,N=1157)	Tumor	5.3158	TCGA-QH-A65S-01
GBMLGG(T=662,N=1157)	Tumor	4.6691	TCGA-F6-A8O4-01
GBMLGG(T=662,N=1157)	Tumor	5.4751	TCGA-28-1753-01
GBMLGG(T=662,N=1157)	Tumor	3.6804	TCGA-QH-A870-01
GBMLGG(T=662,N=1157)	Tumor	4.4196	TCGA-S9-A7R1-01
GBMLGG(T=662,N=1157)	Tumor	5.1803	TCGA-TQ-A7RH-01
GBMLGG(T=662,N=1157)	Tumor	3.3883	TCGA-12-5295-01
GBMLGG(T=662,N=1157)	Tumor	4.5772	TCGA-E1-A7YQ-01
GBMLGG(T=662,N=1157)	Tumor	5.1277	TCGA-27-2523-01
GBMLGG(T=662,N=1157)	Tumor	5.9305	TCGA-HT-8107-01
GBMLGG(T=662,N=1157)	Tumor	5.825	TCGA-P5-A5ET-01
GBMLGG(T=662,N=1157)	Tumor	4.7077	TCGA-P5-A72W-01
GBMLGG(T=662,N=1157)	Tumor	4.8929	TCGA-DB-A64L-01
GBMLGG(T=662,N=1157)	Tumor	3.3993	TCGA-HW-7493-01
GBMLGG(T=662,N=1157)	Tumor	5.8627	TCGA-TM-A84R-01
GBMLGG(T=662,N=1157)	Tumor	3.865	TCGA-HT-A74L-01
GBMLGG(T=662,N=1157)	Tumor	5.9697	TCGA-HT-7477-01
GBMLGG(T=662,N=1157)	Tumor	5.6177	TCGA-FG-A87Q-01
GBMLGG(T=662,N=1157)	Tumor	5.0041	TCGA-FG-A70Z-01
GBMLGG(T=662,N=1157)	Tumor	5.1563	TCGA-FG-A4MU-01
GBMLGG(T=662,N=1157)	Tumor	5.4689	TCGA-DB-A4XB-01
GBMLGG(T=662,N=1157)	Tumor	3.992	TCGA-WY-A85D-01
GBMLGG(T=662,N=1157)	Tumor	4.4713	TCGA-DU-A5TR-01
GBMLGG(T=662,N=1157)	Tumor	4.3499	TCGA-CS-4941-01
GBMLGG(T=662,N=1157)	Tumor	4.9141	TCGA-HT-A615-01
GBMLGG(T=662,N=1157)	Tumor	5.1069	TCGA-06-2569-01
GBMLGG(T=662,N=1157)	Tumor	4.591	TCGA-HT-A5RB-01
GBMLGG(T=662,N=1157)	Tumor	5.8273	TCGA-E1-A7YN-01
GBMLGG(T=662,N=1157)	Tumor	4.9505	TCGA-27-1830-01
GBMLGG(T=662,N=1157)	Tumor	5.927	TCGA-QH-A6XC-01
GBMLGG(T=662,N=1157)	Tumor	4.9855	TCGA-06-2559-01
GBMLGG(T=662,N=1157)	Tumor	5.1293	TCGA-S9-A6WN-01
GBMLGG(T=662,N=1157)	Tumor	4.5766	TCGA-P5-A72X-01
GBMLGG(T=662,N=1157)	Tumor	5.4486	TCGA-WY-A858-01
GBMLGG(T=662,N=1157)	Tumor	3.9337	TCGA-DU-7014-01
GBMLGG(T=662,N=1157)	Tumor	4.0109	TCGA-27-2526-01
GBMLGG(T=662,N=1157)	Tumor	5.6608	TCGA-VM-A8CF-01
GBMLGG(T=662,N=1157)	Tumor	4.2266	TCGA-06-5856-01
GBMLGG(T=662,N=1157)	Tumor	3.6148	TCGA-26-1442-01
GBMLGG(T=662,N=1157)	Tumor	3.1588	TCGA-CS-4938-01
GBMLGG(T=662,N=1157)	Tumor	3.4504	TCGA-DU-8166-01
GBMLGG(T=662,N=1157)	Tumor	4.9524	TCGA-DU-7300-01
GBMLGG(T=662,N=1157)	Tumor	5.322	TCGA-DU-7292-01
GBMLGG(T=662,N=1157)	Tumor	5.5607	TCGA-DB-A75P-01
GBMLGG(T=662,N=1157)	Tumor	4.7528	TCGA-06-5418-01
GBMLGG(T=662,N=1157)	Tumor	4.0055	TCGA-FG-6691-01
GBMLGG(T=662,N=1157)	Tumor	4.6938	TCGA-26-5139-01
GBMLGG(T=662,N=1157)	Tumor	2.7465	TCGA-06-5417-01
GBMLGG(T=662,N=1157)	Tumor	3.833	TCGA-DB-5279-01
GBMLGG(T=662,N=1157)	Tumor	6.5767	TCGA-S9-A6WI-01
GBMLGG(T=662,N=1157)	Tumor	4.9792	TCGA-DB-A64S-01
GBMLGG(T=662,N=1157)	Tumor	4.9603	TCGA-FG-6692-01
GBMLGG(T=662,N=1157)	Tumor	5.1676	TCGA-HW-7489-01
GBMLGG(T=662,N=1157)	Tumor	4.5928	TCGA-R8-A6YH-01
GBMLGG(T=662,N=1157)	Tumor	2.971	TCGA-26-5134-01
GBMLGG(T=662,N=1157)	Tumor	3.1212	TCGA-HT-8114-01
GBMLGG(T=662,N=1157)	Tumor	2.376	TCGA-TM-A84H-01
GBMLGG(T=662,N=1157)	Tumor	6.52	TCGA-DB-A64V-01
GBMLGG(T=662,N=1157)	Tumor	3.7324	TCGA-DU-7019-01
GBMLGG(T=662,N=1157)	Tumor	4.0019	TCGA-S9-A7R4-01
GBMLGG(T=662,N=1157)	Tumor	5.8301	TCGA-S9-A7J3-01
GBMLGG(T=662,N=1157)	Tumor	5.2196	TCGA-TM-A84L-01
GBMLGG(T=662,N=1157)	Tumor	5.504	TCGA-E1-A7YH-01
GBMLGG(T=662,N=1157)	Tumor	4.0073	TCGA-06-5413-01
GBMLGG(T=662,N=1157)	Tumor	4.8105	TCGA-76-4929-01
GBMLGG(T=662,N=1157)	Tumor	4.366	TCGA-06-0646-01
GBMLGG(T=662,N=1157)	Tumor	5.3442	TCGA-QH-A65Z-01
GBMLGG(T=662,N=1157)	Tumor	5.1883	TCGA-DU-A7TD-01
GBMLGG(T=662,N=1157)	Tumor	3.5547	TCGA-DU-5871-01
GBMLGG(T=662,N=1157)	Tumor	3.928	TCGA-HW-A5KL-01
GBMLGG(T=662,N=1157)	Tumor	5.9023	TCGA-RY-A83X-01
GBMLGG(T=662,N=1157)	Tumor	5.1211	TCGA-HT-7687-01
GBMLGG(T=662,N=1157)	Tumor	7.3121	TCGA-HT-A4DV-01
GBMLGG(T=662,N=1157)	Tumor	4.6628	TCGA-WY-A85A-01
GBMLGG(T=662,N=1157)	Tumor	4.8263	TCGA-12-3650-01
GBMLGG(T=662,N=1157)	Tumor	5.2169	TCGA-19-2620-01
GBMLGG(T=662,N=1157)	Tumor	4.2158	TCGA-DB-5281-01
GBMLGG(T=662,N=1157)	Tumor	6.3516	TCGA-E1-A7YK-01
GBMLGG(T=662,N=1157)	Tumor	3.0842	TCGA-28-5213-01
GBMLGG(T=662,N=1157)	Tumor	5.3223	TCGA-DU-A7TA-01
GBMLGG(T=662,N=1157)	Tumor	3.7857	TCGA-CS-5395-01
GBMLGG(T=662,N=1157)	Tumor	4.809	TCGA-DH-A7UR-01
GBMLGG(T=662,N=1157)	Tumor	5.7759	TCGA-DU-6400-01
GBMLGG(T=662,N=1157)	Tumor	4.0645	TCGA-06-0138-01
GBMLGG(T=662,N=1157)	Tumor	4.2951	TCGA-HT-A5R5-01
GBMLGG(T=662,N=1157)	Tumor	5.5094	TCGA-HT-8018-01
GBMLGG(T=662,N=1157)	Tumor	5.993	TCGA-FG-A713-01
GBMLGG(T=662,N=1157)	Tumor	5.3995	TCGA-S9-A6WP-01
GBMLGG(T=662,N=1157)	Tumor	5.1256	TCGA-S9-A6U5-01
GBMLGG(T=662,N=1157)	Tumor	4.6282	TCGA-E1-A7YO-01
GBMLGG(T=662,N=1157)	Tumor	5.3775	TCGA-FG-A710-01
GBMLGG(T=662,N=1157)	Tumor	6.1062	TCGA-QH-A6X8-01
GBMLGG(T=662,N=1157)	Tumor	7.1373	TCGA-06-5415-01
GBMLGG(T=662,N=1157)	Tumor	5.1827	TCGA-HT-7610-01
GBMLGG(T=662,N=1157)	Tumor	4.7587	TCGA-HT-7875-01
GBMLGG(T=662,N=1157)	Tumor	5.3893	TCGA-DU-A6S3-01
GBMLGG(T=662,N=1157)	Tumor	4.5608	TCGA-R8-A6MK-01
GBMLGG(T=662,N=1157)	Tumor	5.1339	TCGA-P5-A5F0-01
GBMLGG(T=662,N=1157)	Tumor	4.6312	TCGA-06-0139-01
GBMLGG(T=662,N=1157)	Tumor	5.0462	TCGA-02-0047-01
GBMLGG(T=662,N=1157)	Tumor	4.1716	TCGA-S9-A6TS-01
GBMLGG(T=662,N=1157)	Tumor	4.7247	TCGA-S9-A6TW-01
GBMLGG(T=662,N=1157)	Tumor	4.3555	TCGA-E1-5303-01
GBMLGG(T=662,N=1157)	Tumor	4.4945	TCGA-DU-7299-01
GBMLGG(T=662,N=1157)	Tumor	4.4602	TCGA-DH-5140-01
GBMLGG(T=662,N=1157)	Tumor	3.8759	TCGA-S9-A7QX-01
GBMLGG(T=662,N=1157)	Tumor	4.2833	TCGA-DU-6408-01
GBMLGG(T=662,N=1157)	Tumor	4.9801	TCGA-14-0789-01
GBMLGG(T=662,N=1157)	Tumor	5.5811	TCGA-FG-5964-01
GBMLGG(T=662,N=1157)	Tumor	4.3674	TCGA-DB-A64Q-01
GBMLGG(T=662,N=1157)	Tumor	5.5693	TCGA-S9-A6WH-01
GBMLGG(T=662,N=1157)	Tumor	3.5399	TCGA-12-0616-01
GBMLGG(T=662,N=1157)	Tumor	6.0689	TCGA-DU-A6S8-01
GBMLGG(T=662,N=1157)	Tumor	5.3176	TCGA-HT-7858-01
GBMLGG(T=662,N=1157)	Tumor	4.6012	TCGA-32-1982-01
GBMLGG(T=662,N=1157)	Tumor	4.2258	TCGA-HT-7860-01
GBMLGG(T=662,N=1157)	Tumor	5.3502	TCGA-DU-7006-01
GBMLGG(T=662,N=1157)	Tumor	6.1857	TCGA-TQ-A7RS-01
GBMLGG(T=662,N=1157)	Tumor	5.1595	TCGA-DU-7009-01
GBMLGG(T=662,N=1157)	Tumor	5.0661	TCGA-DU-7010-01
GBMLGG(T=662,N=1157)	Tumor	3.4075	TCGA-QH-A6X3-01
GBMLGG(T=662,N=1157)	Tumor	4.917	TCGA-DU-8164-01
GBMLGG(T=662,N=1157)	Tumor	5.254	TCGA-DU-7018-01
GBMLGG(T=662,N=1157)	Tumor	6.3219	TCGA-R8-A73M-01
GBMLGG(T=662,N=1157)	Tumor	4.4958	TCGA-DB-A75L-01
GBMLGG(T=662,N=1157)	Tumor	4.1111	TCGA-RY-A843-01
GBMLGG(T=662,N=1157)	Tumor	3.755	TCGA-HT-7693-01
GBMLGG(T=662,N=1157)	Tumor	6.0723	TCGA-DU-A76L-01
GBMLGG(T=662,N=1157)	Tumor	2.8877	TCGA-28-5220-01
GBMLGG(T=662,N=1157)	Tumor	4.2855	TCGA-HT-7472-01
GBMLGG(T=662,N=1157)	Tumor	4.1796	TCGA-14-0817-01
GBMLGG(T=662,N=1157)	Tumor	4.8207	TCGA-12-1597-01
GBMLGG(T=662,N=1157)	Tumor	4.8465	TCGA-06-2570-01
GBMLGG(T=662,N=1157)	Tumor	4.9184	TCGA-TQ-A8XE-01
GBMLGG(T=662,N=1157)	Tumor	5.1811	TCGA-HT-A616-01
GBMLGG(T=662,N=1157)	Tumor	6.3707	TCGA-FG-A4MY-01
GBMLGG(T=662,N=1157)	Tumor	5.7206	TCGA-HT-7681-01
GBMLGG(T=662,N=1157)	Tumor	5.5223	TCGA-CS-5390-01
GBMLGG(T=662,N=1157)	Tumor	5.8089	TCGA-DU-A6S2-01
GBMLGG(T=662,N=1157)	Tumor	3.8075	TCGA-P5-A5EW-01
GBMLGG(T=662,N=1157)	Tumor	4.9973	TCGA-DU-7309-01
GBMLGG(T=662,N=1157)	Tumor	5.4499	TCGA-FG-A87N-01
GBMLGG(T=662,N=1157)	Tumor	4.5417	TCGA-DB-A4XH-01
GBMLGG(T=662,N=1157)	Tumor	4.2751	TCGA-HT-7485-01
GBMLGG(T=662,N=1157)	Tumor	4.48062	TCGA-06-0211-01
GBMLGG(T=662,N=1157)	Tumor	3.5174	TCGA-VV-A86M-01
GBMLGG(T=662,N=1157)	Tumor	4.5784	TCGA-HT-7468-01
GBMLGG(T=662,N=1157)	Tumor	4.8064	TCGA-02-2483-01
GBMLGG(T=662,N=1157)	Tumor	5.2969	TCGA-HT-7677-01
GBMLGG(T=662,N=1157)	Tumor	3.728	TCGA-VW-A7QS-01
GBMLGG(T=662,N=1157)	Tumor	4.9279	TCGA-DU-A5TY-01
GBMLGG(T=662,N=1157)	Tumor	4.9933	TCGA-HT-8109-01
GBMLGG(T=662,N=1157)	Tumor	4.2792	TCGA-06-0156-01
GBMLGG(T=662,N=1157)	Tumor	3.7313	TCGA-S9-A6TZ-01
GBMLGG(T=662,N=1157)	Tumor	4.613	TCGA-HT-7606-01
GBMLGG(T=662,N=1157)	Tumor	3.449	TCGA-DH-5142-01
GBMLGG(T=662,N=1157)	Tumor	4.848	TCGA-DU-7294-01
GBMLGG(T=662,N=1157)	Tumor	5.6224	TCGA-HT-7479-01
GBMLGG(T=662,N=1157)	Tumor	3.136	TCGA-DB-5275-01
GBMLGG(T=662,N=1157)	Tumor	3.8441	TCGA-TM-A7C4-01
GBMLGG(T=662,N=1157)	Tumor	4.7788	TCGA-27-1837-01
GBMLGG(T=662,N=1157)	Tumor	4.287	TCGA-DU-5872-01
GBMLGG(T=662,N=1157)	Tumor	4.6793	TCGA-FG-8186-01
GBMLGG(T=662,N=1157)	Tumor	3.1604	TCGA-TM-A84I-01
GBMLGG(T=662,N=1157)	Tumor	4.3814	TCGA-S9-A6U6-01
GBMLGG(T=662,N=1157)	Tumor	4.1954	TCGA-E1-5305-01
GBMLGG(T=662,N=1157)	Tumor	5.1367	TCGA-DU-6395-01
GBMLGG(T=662,N=1157)	Tumor	4.864	TCGA-28-5204-01
GBMLGG(T=662,N=1157)	Tumor	3.7804	TCGA-TM-A84T-01
GBMLGG(T=662,N=1157)	Tumor	4.6725	TCGA-HT-7879-01
GBMLGG(T=662,N=1157)	Tumor	3.9691	TCGA-S9-A7IZ-01
GBMLGG(T=662,N=1157)	Tumor	5.978	TCGA-HT-7602-01
GBMLGG(T=662,N=1157)	Tumor	3.5374	TCGA-32-5222-01
GBMLGG(T=662,N=1157)	Tumor	4.466	TCGA-DU-A7TJ-01
GBMLGG(T=662,N=1157)	Tumor	4.7846	TCGA-28-5209-01
GBMLGG(T=662,N=1157)	Tumor	5.3013	TCGA-P5-A77W-01
GBMLGG(T=662,N=1157)	Tumor	3.5608	TCGA-27-2519-01
GBMLGG(T=662,N=1157)	Tumor	3.773	TCGA-CS-6186-01
GBMLGG(T=662,N=1157)	Tumor	4.5053	TCGA-DU-7008-01
GBMLGG(T=662,N=1157)	Tumor	4.1236	TCGA-14-0790-01
GBMLGG(T=662,N=1157)	Tumor	4.4693	TCGA-P5-A5EU-01
GBMLGG(T=662,N=1157)	Tumor	5.6496	TCGA-HT-7688-01
GBMLGG(T=662,N=1157)	Tumor	4.9364	TCGA-DU-A7T8-01
GBMLGG(T=662,N=1157)	Tumor	6.4426	TCGA-DB-A64U-01
GBMLGG(T=662,N=1157)	Tumor	5.7761	TCGA-HT-A61C-01
GBMLGG(T=662,N=1157)	Tumor	3.8441	TCGA-12-0821-01
GBMLGG(T=662,N=1157)	Tumor	4.9737	TCGA-19-2619-01
GBMLGG(T=662,N=1157)	Tumor	3.6289	TCGA-F6-A8O3-01
GBMLGG(T=662,N=1157)	Tumor	4.7356	TCGA-DB-A64O-01
GBMLGG(T=662,N=1157)	Tumor	5.3505	TCGA-R8-A6ML-01
GBMLGG(T=662,N=1157)	Tumor	4.3583	TCGA-DU-A5TT-01
GBMLGG(T=662,N=1157)	Tumor	4.1194	TCGA-27-1835-01
GBMLGG(T=662,N=1157)	Tumor	5.4223	TCGA-HT-8111-01
GBMLGG(T=662,N=1157)	Tumor	5.7674	TCGA-S9-A7QZ-01
GBMLGG(T=662,N=1157)	Tumor	5.2464	TCGA-12-0619-01
GBMLGG(T=662,N=1157)	Tumor	4.6537	TCGA-06-0168-01
GBMLGG(T=662,N=1157)	Tumor	4.6083	TCGA-IK-7675-01
GBMLGG(T=662,N=1157)	Tumor	5.3719	TCGA-TQ-A7RW-01
GBMLGG(T=662,N=1157)	Tumor	4.2281	TCGA-TQ-A7RU-01
GBMLGG(T=662,N=1157)	Tumor	4.5268	TCGA-27-2528-01
GBMLGG(T=662,N=1157)	Tumor	5.3431	TCGA-HT-7470-01
GBMLGG(T=662,N=1157)	Tumor	3.3842	TCGA-HT-8108-01
GBMLGG(T=662,N=1157)	Tumor	5.3111	TCGA-DB-A4XE-01
GBMLGG(T=662,N=1157)	Tumor	5.5302	TCGA-HT-A4DS-01
GBMLGG(T=662,N=1157)	Tumor	5.1551	TCGA-E1-A7YU-01
GBMLGG(T=662,N=1157)	Tumor	4.8017	TCGA-DU-8158-01
GBMLGG(T=662,N=1157)	Tumor	5.6023	TCGA-HT-7474-01
GBMLGG(T=662,N=1157)	Tumor	3.8411	TCGA-DH-5143-01
GBMLGG(T=662,N=1157)	Tumor	4.1044	TCGA-TQ-A7RJ-01
GBMLGG(T=662,N=1157)	Tumor	5.7677	TCGA-TM-A84J-01
GBMLGG(T=662,N=1157)	Tumor	3.7825	TCGA-E1-A7YD-01
GBMLGG(T=662,N=1157)	Tumor	5.9975	TCGA-S9-A7QY-01
GBMLGG(T=662,N=1157)	Tumor	4.4887	TCGA-P5-A731-01
GBMLGG(T=662,N=1157)	Tumor	4.0858	TCGA-E1-A7YE-01
GBMLGG(T=662,N=1157)	Tumor	4.6347	TCGA-HW-8321-01
GBMLGG(T=662,N=1157)	Tumor	4.7491	TCGA-HT-8010-01
GBMLGG(T=662,N=1157)	Tumor	5.5907	TCGA-DB-5270-01
GBMLGG(T=662,N=1157)	Tumor	4.7022	TCGA-HT-A5R9-01
GBMLGG(T=662,N=1157)	Tumor	5.8736	TCGA-KT-A74X-01
GBMLGG(T=662,N=1157)	Tumor	7.225	TCGA-HT-A74K-01
GBMLGG(T=662,N=1157)	Tumor	2.4649	TCGA-WY-A85C-01
GBMLGG(T=662,N=1157)	Tumor	5.3067	TCGA-FG-8188-01
GBMLGG(T=662,N=1157)	Tumor	4.3848	TCGA-DU-A6S7-01
GBMLGG(T=662,N=1157)	Tumor	2.1213	TCGA-HT-7855-01
GBMLGG(T=662,N=1157)	Tumor	5.5955	TCGA-HT-8015-01
GBMLGG(T=662,N=1157)	Tumor	4.1684	TCGA-DB-A75O-01
GBMLGG(T=662,N=1157)	Tumor	5.4496	TCGA-S9-A6TY-01
GBMLGG(T=662,N=1157)	Tumor	7.4744	TCGA-DU-A7TB-01
GBMLGG(T=662,N=1157)	Tumor	2.6255	TCGA-HT-7604-01
GBMLGG(T=662,N=1157)	Tumor	5.2009	TCGA-HT-7884-01
GBMLGG(T=662,N=1157)	Tumor	4.9127	TCGA-28-5215-01
GBMLGG(T=662,N=1157)	Tumor	5.5877	TCGA-QH-A6CY-01
GBMLGG(T=662,N=1157)	Tumor	5.4906	TCGA-S9-A6WM-01
GBMLGG(T=662,N=1157)	Tumor	3.4583	TCGA-CS-6667-01
GBMLGG(T=662,N=1157)	Tumor	4.3285	TCGA-28-5218-01
GBMLGG(T=662,N=1157)	Tumor	5.4236	TCGA-QH-A6CV-01
GBMLGG(T=662,N=1157)	Tumor	6.125	TCGA-VM-A8CE-01
GBMLGG(T=662,N=1157)	Tumor	4.9837	TCGA-DB-A64X-01
GBMLGG(T=662,N=1157)	Tumor	4.2862	TCGA-P5-A72U-01
GBMLGG(T=662,N=1157)	Tumor	5.6568	TCGA-DB-A75K-01
GBMLGG(T=662,N=1157)	Tumor	4.5161	TCGA-DU-6410-01
GBMLGG(T=662,N=1157)	Tumor	4.8269	TCGA-14-1825-01
GBMLGG(T=662,N=1157)	Tumor	4.573	TCGA-E1-5307-01
GBMLGG(T=662,N=1157)	Tumor	4.623	TCGA-S9-A7IY-01
GBMLGG(T=662,N=1157)	Tumor	5.1281	TCGA-P5-A781-01
GBMLGG(T=662,N=1157)	Tumor	4.1343	TCGA-DU-6405-01
GBMLGG(T=662,N=1157)	Tumor	4.4562	TCGA-06-0129-01
GBMLGG(T=662,N=1157)	Tumor	4.6271	TCGA-DU-5852-01
GBMLGG(T=662,N=1157)	Tumor	6.5118	TCGA-FG-A6J3-01
GBMLGG(T=662,N=1157)	Tumor	4.652	TCGA-CS-5397-01
GBMLGG(T=662,N=1157)	Tumor	5.306	TCGA-FG-A70Y-01
GBMLGG(T=662,N=1157)	Tumor	5.438	TCGA-FG-7643-01
GBMLGG(T=662,N=1157)	Tumor	2.9338	TCGA-06-5859-01
GBMLGG(T=662,N=1157)	Tumor	4.1433	TCGA-TM-A84C-01
GBMLGG(T=662,N=1157)	Tumor	4.2165	TCGA-WY-A85E-01
GBMLGG(T=662,N=1157)	Tumor	4.6674	TCGA-28-1747-01
GBMLGG(T=662,N=1157)	Tumor	3.449	TCGA-28-2499-01
GBMLGG(T=662,N=1157)	Tumor	3.4778	TCGA-HW-A5KM-01
GBMLGG(T=662,N=1157)	Tumor	5.3865	TCGA-32-1980-01
GBMLGG(T=662,N=1157)	Tumor	5.1077	TCGA-DU-7298-01
GBMLGG(T=662,N=1157)	Tumor	4.5392	TCGA-FG-7637-01
GBMLGG(T=662,N=1157)	Tumor	4.1994	TCGA-QH-A65R-01
GBMLGG(T=662,N=1157)	Tumor	4.5826	TCGA-FG-A60J-01
GBMLGG(T=662,N=1157)	Tumor	6.4316	TCGA-FG-8189-01
GBMLGG(T=662,N=1157)	Tumor	4.5736	TCGA-P5-A5EY-01
GBMLGG(T=662,N=1157)	Tumor	5.1903	TCGA-06-2564-01
GBMLGG(T=662,N=1157)	Tumor	4.7115	TCGA-06-5408-01
GBMLGG(T=662,N=1157)	Tumor	4.6611	TCGA-27-1832-01
GBMLGG(T=662,N=1157)	Tumor	3.5009	TCGA-14-1829-01
GBMLGG(T=662,N=1157)	Tumor	6.0352	TCGA-QH-A6X5-01
GBMLGG(T=662,N=1157)	Tumor	4.4913	TCGA-32-2615-01
GBMLGG(T=662,N=1157)	Tumor	5.0545	TCGA-06-0158-01
GBMLGG(T=662,N=1157)	Tumor	5.7536	TCGA-HT-7605-01
GBMLGG(T=662,N=1157)	Tumor	3.9166	TCGA-DU-6394-01
GBMLGG(T=662,N=1157)	Tumor	3.9012	TCGA-S9-A6WO-01
GBMLGG(T=662,N=1157)	Tumor	4.2699	TCGA-28-5216-01
GBMLGG(T=662,N=1157)	Tumor	6.1377	TCGA-WY-A859-01
GBMLGG(T=662,N=1157)	Tumor	3.927	TCGA-WY-A85B-01
GBMLGG(T=662,N=1157)	Tumor	5.5662	TCGA-S9-A6UB-01
GBMLGG(T=662,N=1157)	Tumor	5.0268	TCGA-41-2572-01
GBMLGG(T=662,N=1157)	Tumor	4.2541	TCGA-DU-7290-01
GBMLGG(T=662,N=1157)	Tumor	4.6195	TCGA-P5-A5F6-01
GBMLGG(T=662,N=1157)	Tumor	5.2623	TCGA-DU-6407-01
GBMLGG(T=662,N=1157)	Tumor	4.4317	TCGA-02-0055-01
GBMLGG(T=662,N=1157)	Tumor	5.1571	TCGA-HT-7601-01
GBMLGG(T=662,N=1157)	Tumor	5.0709	TCGA-32-2634-01
GBMLGG(T=662,N=1157)	Tumor	5.864	TCGA-DU-6403-01
GBMLGG(T=662,N=1157)	Tumor	4.8375	TCGA-DB-A4XG-01
GBMLGG(T=662,N=1157)	Tumor	5.6699	TCGA-DB-A64R-01
GBMLGG(T=662,N=1157)	Tumor	5.3865	TCGA-HW-7487-01
GBMLGG(T=662,N=1157)	Tumor	5.6035	TCGA-S9-A7J1-01
GBMLGG(T=662,N=1157)	Tumor	4.3834	TCGA-FG-6689-01
GBMLGG(T=662,N=1157)	Tumor	4.2766	TCGA-HT-8011-01
GBMLGG(T=662,N=1157)	Tumor	5.7461	TCGA-E1-A7YJ-01
GBMLGG(T=662,N=1157)	Tumor	4.7677	TCGA-06-5411-01
GBMLGG(T=662,N=1157)	Tumor	5.7482	TCGA-DB-5277-01
GBMLGG(T=662,N=1157)	Tumor	4.8905	TCGA-HT-7690-01
GBMLGG(T=662,N=1157)	Tumor	4.7517	TCGA-TM-A84M-01
GBMLGG(T=662,N=1157)	Tumor	4.437	TCGA-HT-8105-01
GBMLGG(T=662,N=1157)	Tumor	5.3252	TCGA-06-0744-01
GBMLGG(T=662,N=1157)	Tumor	4.7688	TCGA-76-4928-01
GBMLGG(T=662,N=1157)	Tumor	5.1615	TCGA-06-0644-01
GBMLGG(T=662,N=1157)	Tumor	5.9484	TCGA-E1-A7YY-01
GBMLGG(T=662,N=1157)	Tumor	3.9089	TCGA-HT-A619-01
GBMLGG(T=662,N=1157)	Tumor	4.6323	TCGA-E1-5318-01
GBMLGG(T=662,N=1157)	Tumor	4.6433	TCGA-P5-A737-01
GBMLGG(T=662,N=1157)	Tumor	4.7934	TCGA-14-0871-01
GBMLGG(T=662,N=1157)	Tumor	5.4209	TCGA-RY-A83Y-01
GBMLGG(T=662,N=1157)	Tumor	5.6276	TCGA-08-0386-01
GBMLGG(T=662,N=1157)	Tumor	4.9973	TCGA-HT-8564-01
GBMLGG(T=662,N=1157)	Tumor	3.6089	TCGA-HT-7686-01
GBMLGG(T=662,N=1157)	Tumor	5.5886	TCGA-E1-A7YM-01
GBMLGG(T=662,N=1157)	Tumor	4.2601	TCGA-DU-7301-01
GBMLGG(T=662,N=1157)	Tumor	5.5426	TCGA-S9-A6UA-01
GBMLGG(T=662,N=1157)	Tumor	4.5802	TCGA-32-2632-01
GBMLGG(T=662,N=1157)	Tumor	5.4855	TCGA-TM-A84G-01
GBMLGG(T=662,N=1157)	Tumor	4.5663	TCGA-VV-A829-01
GBMLGG(T=662,N=1157)	Tumor	2.4412	TCGA-DH-A66B-01
GBMLGG(T=662,N=1157)	Tumor	5.969	TCGA-HT-A5R7-01
GBMLGG(T=662,N=1157)	Tumor	3.8451	TCGA-CS-5394-01
GBMLGG(T=662,N=1157)	Tumor	6.1739	TCGA-HT-A61A-01
GBMLGG(T=662,N=1157)	Tumor	5.446	TCGA-HT-7877-01
GBMLGG(T=662,N=1157)	Tumor	4.7291	TCGA-HT-A618-01
GBMLGG(T=662,N=1157)	Tumor	5.306	TCGA-06-0882-01
GBMLGG(T=662,N=1157)	Tumor	5.6352	TCGA-DU-6542-01
GBMLGG(T=662,N=1157)	Tumor	5.172	TCGA-41-4097-01
GBMLGG(T=662,N=1157)	Tumor	5.6851	TCGA-QH-A6CS-01
GBMLGG(T=662,N=1157)	Tumor	4.846	TCGA-W9-A837-01
GBMLGG(T=662,N=1157)	Tumor	4.5034	TCGA-16-1045-01
GBMLGG(T=662,N=1157)	Tumor	3.4907	TCGA-DU-7306-01
GBMLGG(T=662,N=1157)	Tumor	4.5766	TCGA-VM-A8CH-01
GBMLGG(T=662,N=1157)	Tumor	3.4116	TCGA-QH-A6X9-01
GBMLGG(T=662,N=1157)	Tumor	4.4726	TCGA-E1-5311-01
GBMLGG(T=662,N=1157)	Tumor	5.9989	TCGA-S9-A6U0-01
GBMLGG(T=662,N=1157)	Tumor	4.5021	TCGA-QH-A6CZ-01
GBMLGG(T=662,N=1157)	Tumor	3.7486	TCGA-HT-7611-01
GBMLGG(T=662,N=1157)	Tumor	4.8719	TCGA-19-2625-01
GBMLGG(T=662,N=1157)	Tumor	3.7518	TCGA-WH-A86K-01
GBMLGG(T=662,N=1157)	Tumor	4.4706	TCGA-DH-5141-01
GBMLGG(T=662,N=1157)	Tumor	6.4598	TCGA-FG-A60L-01
GBMLGG(T=662,N=1157)	Tumor	3.7667	TCGA-DB-5280-01
GBMLGG(T=662,N=1157)	Tumor	4.66	TCGA-S9-A7IX-01
GBMLGG(T=662,N=1157)	Tumor	5.2917	TCGA-HT-A5RC-01
GBMLGG(T=662,N=1157)	Tumor	3.5657	TCGA-FG-5965-01
GBMLGG(T=662,N=1157)	Tumor	4.916	TCGA-FG-7634-01
GBMLGG(T=662,N=1157)	Tumor	5.5491	TCGA-S9-A6TU-01
GBMLGG(T=662,N=1157)	Tumor	3.7836	TCGA-27-1834-01
GBMLGG(T=662,N=1157)	Tumor	2.9167	TCGA-DU-7007-01
GBMLGG(T=662,N=1157)	Tumor	3.5035	TCGA-HW-7490-01
GBMLGG(T=662,N=1157)	Tumor	4.2593	TCGA-TM-A7C3-01
GBMLGG(T=662,N=1157)	Tumor	5.093	TCGA-CS-6668-01
GBMLGG(T=662,N=1157)	Tumor	5.124	TCGA-S9-A6WG-01
GBMLGG(T=662,N=1157)	Tumor	3.8935	TCGA-DU-8165-01
GBMLGG(T=662,N=1157)	Tumor	5.0497	TCGA-HT-7692-01
GBMLGG(T=662,N=1157)	Tumor	4.9672	TCGA-TQ-A7RM-01
GBMLGG(T=662,N=1157)	Tumor	5.206	TCGA-HT-7607-01
GBMLGG(T=662,N=1157)	Tumor	6.2417	TCGA-HT-7880-01
GBMLGG(T=662,N=1157)	Tumor	4.0994	TCGA-DU-8161-01
GBMLGG(T=662,N=1157)	Tumor	6.5245	TCGA-HT-7467-01
GBMLGG(T=662,N=1157)	Tumor	3.6589	TCGA-VM-A8CD-01
GBMLGG(T=662,N=1157)	Tumor	2.7292	TCGA-DU-6401-01
GBMLGG(T=662,N=1157)	Tumor	3.9838	TCGA-DU-6396-01
GBMLGG(T=662,N=1157)	Tumor	5.365	TCGA-HT-A74H-01
GBMLGG(T=662,N=1157)	Tumor	5.2773	TCGA-41-2571-01
GBMLGG(T=662,N=1157)	Tumor	4.8151	TCGA-19-4065-01
GBMLGG(T=662,N=1157)	Tumor	5.0215	TCGA-14-0781-01
GBMLGG(T=662,N=1157)	Tumor	2.8602	TCGA-HT-7483-01
GBMLGG(T=662,N=1157)	Tumor	6.5187	TCGA-HT-7620-01
GBMLGG(T=662,N=1157)	Tumor	4.9978	TCGA-HT-7480-01
GBMLGG(T=662,N=1157)	Tumor	4.352	TCGA-06-0157-01
GBMLGG(T=662,N=1157)	Tumor	4.1978	TCGA-S9-A7J0-01
GBMLGG(T=662,N=1157)	Tumor	5.1803	TCGA-12-3653-01
GBMLGG(T=662,N=1157)	Tumor	4.2646	TCGA-P5-A736-01
GBMLGG(T=662,N=1157)	Tumor	4.1145	TCGA-TM-A84Q-01
GBMLGG(T=662,N=1157)	Tumor	3.7783	TCGA-76-4926-01
GBMLGG(T=662,N=1157)	Tumor	4.0216	TCGA-26-5133-01
GBMLGG(T=662,N=1157)	Tumor	5.6194	TCGA-06-2562-01
GBMLGG(T=662,N=1157)	Tumor	4.8798	TCGA-RY-A847-01
GBMLGG(T=662,N=1157)	Tumor	3.9783	TCGA-E1-A7YV-01
GBMLGG(T=662,N=1157)	Tumor	5.4009	TCGA-TQ-A7RQ-01
GBMLGG(T=662,N=1157)	Tumor	5.1827	TCGA-FG-8191-01
GBMLGG(T=662,N=1157)	Tumor	4.3335	TCGA-E1-A7YW-01
GBMLGG(T=662,N=1157)	Tumor	5.8327	TCGA-DB-5278-01
GBMLGG(T=662,N=1157)	Tumor	4.4324	TCGA-E1-A7YS-01
GBMLGG(T=662,N=1157)	Tumor	5.5747	TCGA-HT-7695-01
GBMLGG(T=662,N=1157)	Tumor	4.862	TCGA-DU-A7TC-01
GBMLGG(T=662,N=1157)	Tumor	5.064	TCGA-HW-7491-01
GBMLGG(T=662,N=1157)	Tumor	4.6949	TCGA-DB-A4X9-01
GBMLGG(T=662,N=1157)	Tumor	6.3082	TCGA-HT-A614-01
GBMLGG(T=662,N=1157)	Tumor	5.7976	TCGA-TQ-A7RI-01
GBMLGG(T=662,N=1157)	Tumor	4.7619	TCGA-CS-6188-01
GBMLGG(T=662,N=1157)	Tumor	4.7533	TCGA-QH-A86X-01
GBMLGG(T=662,N=1157)	Tumor	4.1466	TCGA-DU-A76R-01
GBMLGG(T=662,N=1157)	Tumor	4.4067	TCGA-DH-5144-01
GBMLGG(T=662,N=1157)	Tumor	4.7214	TCGA-DU-8168-01
GBMLGG(T=662,N=1157)	Tumor	5.1002	TCGA-VM-A8C8-01
GBMLGG(T=662,N=1157)	Tumor	5.1676	TCGA-HT-7882-01
GBMLGG(T=662,N=1157)	Tumor	3.927	TCGA-DU-6399-01
GBMLGG(T=662,N=1157)	Tumor	4.4509	TCGA-S9-A7R7-01
GBMLGG(T=662,N=1157)	Tumor	5.1899	TCGA-41-5651-01
GBMLGG(T=662,N=1157)	Tumor	4.6148	TCGA-E1-A7Z2-01
GBMLGG(T=662,N=1157)	Tumor	4.696	TCGA-DU-A5TP-01
GBMLGG(T=662,N=1157)	Tumor	4.677	TCGA-06-0210-01
GBMLGG(T=662,N=1157)	Tumor	6.0624	TCGA-FG-8187-01
GBMLGG(T=662,N=1157)	Tumor	4.986	TCGA-19-2624-01
GBMLGG(T=662,N=1157)	Tumor	4.2669	TCGA-IK-8125-01
GBMLGG(T=662,N=1157)	Tumor	3.9626	TCGA-19-5960-01
GBMLGG(T=662,N=1157)	Tumor	4.7077	TCGA-CS-6666-01
GBMLGG(T=662,N=1157)	Tumor	5.9589	TCGA-06-0686-01
GBMLGG(T=662,N=1157)	Tumor	4.7307	TCGA-TM-A7CF-01
GBMLGG(T=662,N=1157)	Tumor	6.2583	TCGA-DH-A7US-01
GBMLGG(T=662,N=1157)	Tumor	4.5217	TCGA-DU-7013-01
GBMLGG(T=662,N=1157)	Tumor	2.824	TCGA-E1-A7Z6-01
GBMLGG(T=662,N=1157)	Tumor	5.4699	TCGA-HT-7857-01
GBMLGG(T=662,N=1157)	Tumor	5.1847	TCGA-E1-5319-01
GBMLGG(T=662,N=1157)	Tumor	5.8841	TCGA-DU-A5TS-01
GBMLGG(T=662,N=1157)	Tumor	5.931	TCGA-HT-7856-01
GBMLGG(T=662,N=1157)	Tumor	5.2146	TCGA-DU-6392-01
GBMLGG(T=662,N=1157)	Tumor	6.2398	TCGA-QH-A6CU-01
GBMLGG(T=662,N=1157)	Tumor	5.4094	TCGA-DU-6404-01
GBMLGG(T=662,N=1157)	Tumor	5.7634	TCGA-VW-A8FI-01
GBMLGG(T=662,N=1157)	Tumor	5.4715	TCGA-P5-A5EZ-01
GBMLGG(T=662,N=1157)	Tumor	3.9645	TCGA-S9-A89Z-01
GBMLGG(T=662,N=1157)	Tumor	6.8808	TCGA-FG-5963-01
GBMLGG(T=662,N=1157)	Tumor	6.5019	TCGA-S9-A7IQ-01
GBMLGG(T=662,N=1157)	Tumor	5.7269	TCGA-S9-A89V-01
GBMLGG(T=662,N=1157)	Tumor	5.7391	TCGA-DB-A64W-01
GBMLGG(T=662,N=1157)	Tumor	4.1804	TCGA-FG-A4MX-01
GBMLGG(T=662,N=1157)	Tumor	7.3267	TCGA-P5-A72Z-01
GBMLGG(T=662,N=1157)	Tumor	4.6376	TCGA-06-2563-01
GBMLGG(T=662,N=1157)	Tumor	5.284	TCGA-S9-A6U1-01
GBMLGG(T=662,N=1157)	Tumor	4.8156	TCGA-15-1444-01
GBMLGG(T=662,N=1157)	Tumor	3.1245	TCGA-32-4213-01
GBMLGG(T=662,N=1157)	Tumor	6.4775	TCGA-HT-7881-01
GBMLGG(T=662,N=1157)	Tumor	5.5817	TCGA-15-0742-01
GBMLGG(T=662,N=1157)	Tumor	4.7898	TCGA-06-0187-01
GBMLGG(T=662,N=1157)	Tumor	6.1494	TCGA-19-1390-01
GBMLGG(T=662,N=1157)	Tumor	6.2882	TCGA-QH-A65V-01
GBMLGG(T=662,N=1157)	Tumor	5.2777	TCGA-DU-A7TG-01
GBMLGG(T=662,N=1157)	Tumor	5.1958	TCGA-TQ-A7RV-01
GBMLGG(T=662,N=1157)	Tumor	4.8881	TCGA-DU-5874-01
GBMLGG(T=662,N=1157)	Tumor	5.8166	TCGA-QH-A6X4-01
GBMLGG(T=662,N=1157)	Tumor	5.1384	TCGA-VM-A8CB-01
GBMLGG(T=662,N=1157)	Tumor	4.89	TCGA-DH-A66F-01
GBMLGG(T=662,N=1157)	Tumor	5.5952	TCGA-HT-7694-01
GBMLGG(T=662,N=1157)	Tumor	4.9782	TCGA-HT-7471-01
GBMLGG(T=662,N=1157)	Tumor	3.6335	TCGA-HT-7608-01
GBMLGG(T=662,N=1157)	Tumor	4.5868	TCGA-CS-6290-01
GBMLGG(T=662,N=1157)	Tumor	4.7323	TCGA-DB-A4XD-01
GBMLGG(T=662,N=1157)	Tumor	3.637	TCGA-TQ-A7RK-01
GBMLGG(T=662,N=1157)	Tumor	5.0326	TCGA-HT-7475-01
GBMLGG(T=662,N=1157)	Tumor	4.166	TCGA-TQ-A7RO-01
GBMLGG(T=662,N=1157)	Tumor	7.2173	TCGA-HT-7902-01
GBMLGG(T=662,N=1157)	Tumor	4.6725	TCGA-FG-A711-01
GBMLGG(T=662,N=1157)	Tumor	5.2806	TCGA-06-2557-01
GBMLGG(T=662,N=1157)	Tumor	6.1371	TCGA-DB-5276-01
GBMLGG(T=662,N=1157)	Tumor	5.3896	TCGA-P5-A730-01
GBMLGG(T=662,N=1157)	Tumor	5.085	TCGA-HT-A74O-01
GBMLGG(T=662,N=1157)	Tumor	5.3844	TCGA-HT-A74J-01
GBMLGG(T=662,N=1157)	Tumor	3.6474	TCGA-DU-5855-01
GBMLGG(T=662,N=1157)	Tumor	4.4667	TCGA-06-0878-01
GBMLGG(T=662,N=1157)	Tumor	6.3879	TCGA-DH-A669-01
GBMLGG(T=662,N=1157)	Tumor	4.8405	TCGA-HT-A617-01
GBMLGG(T=662,N=1157)	Tumor	4.7431	TCGA-06-2567-01
GBMLGG(T=662,N=1157)	Tumor	4.5868	TCGA-32-2616-01
GBMLGG(T=662,N=1157)	Tumor	4.0875	TCGA-28-5208-01
GBMLGG(T=662,N=1157)	Tumor	4.6662	TCGA-28-2514-01
GBMLGG(T=662,N=1157)	Tumor	5.174	TCGA-06-1804-01
GBMLGG(T=662,N=1157)	Tumor	5.9665	TCGA-QH-A6CX-01
GBMLGG(T=662,N=1157)	Tumor	3.5149	TCGA-14-2554-01
GBMLGG(T=662,N=1157)	Tumor	5.2593	TCGA-P5-A5F4-01
GBMLGG(T=662,N=1157)	Tumor	4.3723	TCGA-DU-A5TU-01
GBMLGG(T=662,N=1157)	Tumor	4.6719	TCGA-DU-A76K-01
GBMLGG(T=662,N=1157)	Tumor	3.6737	TCGA-HT-7609-01
GBMLGG(T=662,N=1157)	Tumor	5.8248	TCGA-TQ-A7RR-01
GBMLGG(T=662,N=1157)	Tumor	4.7877	TCGA-DH-A66D-01
GBMLGG(T=662,N=1157)	Tumor	4.7285	TCGA-DH-A7UV-01
GBMLGG(T=662,N=1157)	Tumor	4.2204	TCGA-02-2485-01
GBMLGG(T=662,N=1157)	Tumor	4.573	TCGA-06-5858-01
GBMLGG(T=662,N=1157)	Tumor	3.0774	TCGA-FG-6690-01
GBMLGG(T=662,N=1157)	Tumor	5.9842	TCGA-DB-A4XA-01
GBMLGG(T=662,N=1157)	Tumor	5.3292	TCGA-DU-8167-01
GBMLGG(T=662,N=1157)	Tumor	5.9217	TCGA-QH-A65X-01
GBMLGG(T=662,N=1157)	Tumor	3.3979	TCGA-06-0178-01
GBMLGG(T=662,N=1157)	Tumor	4.6053	TCGA-P5-A780-01
GBMLGG(T=662,N=1157)	Tumor	3.4451	TCGA-E1-5302-01
GBMLGG(T=662,N=1157)	Tumor	2.9186	TCGA-14-1823-01
GBMLGG(T=662,N=1157)	Tumor	4.5349	TCGA-HW-A5KJ-01
GBMLGG(T=662,N=1157)	Tumor	3.9051	TCGA-FG-7636-01
GBMLGG(T=662,N=1157)	Tumor	4.6617	TCGA-DU-5847-01
GBMLGG(T=662,N=1157)	Tumor	4.6352	TCGA-28-2509-01
GBMLGG(T=662,N=1157)	Tumor	4.6294	TCGA-DU-6406-01
GBMLGG(T=662,N=1157)	Tumor	4.943	TCGA-06-2558-01
GBMLGG(T=662,N=1157)	Tumor	4.7682	TCGA-06-0745-01
GBMLGG(T=662,N=1157)	Tumor	3.2602	TCGA-TM-A84B-01
GBMLGG(T=662,N=1157)	Tumor	3.5362	TCGA-DU-A76O-01
GBMLGG(T=662,N=1157)	Tumor	3.8441	TCGA-CS-4944-01
GBMLGG(T=662,N=1157)	Tumor	5.2254	TCGA-HT-7603-01
GBMLGG(T=662,N=1157)	Normal	7.215	GTEX-13QIC-0011-R1a-SM-5O9CJ
GBMLGG(T=662,N=1157)	Normal	3.4102	GTEX-N7MS-2526-SM-26GMA
GBMLGG(T=662,N=1157)	Normal	-0.4719	GTEX-N7MS-2526-SM-26GMR
GBMLGG(T=662,N=1157)	Normal	5.0905	GTEX-NPJ7-0011-R6a-SM-2I3G7
GBMLGG(T=662,N=1157)	Normal	5.306	GTEX-132Q8-3026-SM-5PNVG
GBMLGG(T=662,N=1157)	Normal	5.5056	GTEX-NPJ7-2726-SM-2I3FT
GBMLGG(T=662,N=1157)	Normal	5.7514	GTEX-13OVJ-0011-R9b-SM-5L3GD
GBMLGG(T=662,N=1157)	Normal	5.5717	GTEX-XLM4-0011-R10A-SM-4AT5P
GBMLGG(T=662,N=1157)	Normal	5.6279	GTEX-12ZZZ-0011-R10a-SM-5P9HC
GBMLGG(T=662,N=1157)	Normal	4.2563	GTEX-X4XY-0011-R8A-SM-46MVC
GBMLGG(T=662,N=1157)	Normal	5.3155	GTEX-13QJC-0011-R6a-SM-5S2VI
GBMLGG(T=662,N=1157)	Normal	5.0009	GTEX-ZUA1-0011-R8b-SM-51MST
GBMLGG(T=662,N=1157)	Normal	5.8033	GTEX-13FHP-0011-R7b-SM-5LZYI
GBMLGG(T=662,N=1157)	Normal	3.3717	GTEX-11EMC-3326-SM-5P9JH
GBMLGG(T=662,N=1157)	Normal	6.2232	GTEX-13112-0011-R7b-SM-5DUVW
GBMLGG(T=662,N=1157)	Normal	5.6343	GTEX-12WSA-0011-R5b-SM-5GU5I
GBMLGG(T=662,N=1157)	Normal	5.6988	GTEX-ZF28-3026-SM-4WKHP
GBMLGG(T=662,N=1157)	Normal	6.1538	GTEX-ZUA1-0011-R7b-SM-4YCDP
GBMLGG(T=662,N=1157)	Normal	6.8238	GTEX-11ZVC-0011-R9a-SM-57WC5
GBMLGG(T=662,N=1157)	Normal	6.4557	GTEX-WZTO-0011-R4A-SM-3NMC7
GBMLGG(T=662,N=1157)	Normal	2.9544	GTEX-NPJ7-0011-R11A-SM-2I3E8
GBMLGG(T=662,N=1157)	Normal	6.1357	GTEX-13OVL-0011-R6a-SM-5L3G4
GBMLGG(T=662,N=1157)	Normal	5.3643	GTEX-13NYB-0011-R1b-SM-5KM4F
GBMLGG(T=662,N=1157)	Normal	6.5116	GTEX-WHSE-0011-R8A-SM-3P5Z1
GBMLGG(T=662,N=1157)	Normal	5.1974	GTEX-T6MN-0011-R4A-SM-32QPG
GBMLGG(T=662,N=1157)	Normal	5.2219	GTEX-ZDXO-0011-R1a-SM-4WKF4
GBMLGG(T=662,N=1157)	Normal	6.4256	GTEX-11DXY-3226-SM-5GIDE
[truncated: 20,047 more rows]

## Sheet: MYL6
	Group	Expression	SampleName
GBM(T=153,N=1157)	Tumor	11.4291	TCGA-19-1787-01
GBM(T=153,N=1157)	Tumor	11.4092	TCGA-06-5412-01
GBM(T=153,N=1157)	Tumor	10.5661	TCGA-16-0846-01
GBM(T=153,N=1157)	Tumor	11.1486	TCGA-12-5299-01
GBM(T=153,N=1157)	Tumor	10.5652	TCGA-06-2561-01
GBM(T=153,N=1157)	Tumor	11.0422	TCGA-06-0132-01
GBM(T=153,N=1157)	Tumor	10.2667	TCGA-26-5136-01
GBM(T=153,N=1157)	Tumor	11.2573	TCGA-27-2521-01
GBM(T=153,N=1157)	Tumor	11.1527	TCGA-19-2629-01
GBM(T=153,N=1157)	Tumor	11.0155	TCGA-06-0238-01
GBM(T=153,N=1157)	Tumor	11.1389	TCGA-06-0749-01
GBM(T=153,N=1157)	Tumor	10.8864	TCGA-06-0174-01
GBM(T=153,N=1157)	Tumor	11.3048	TCGA-06-5414-01
GBM(T=153,N=1157)	Tumor	10.7511	TCGA-28-5207-01
GBM(T=153,N=1157)	Tumor	11.1666	TCGA-06-5410-01
GBM(T=153,N=1157)	Tumor	11.167	TCGA-06-0747-01
GBM(T=153,N=1157)	Tumor	11.9248	TCGA-28-2513-01
GBM(T=153,N=1157)	Tumor	11.3609	TCGA-76-4927-01
GBM(T=153,N=1157)	Tumor	11.41	TCGA-06-0645-01
GBM(T=153,N=1157)	Tumor	10.7452	TCGA-06-2565-01
GBM(T=153,N=1157)	Tumor	11.2382	TCGA-06-0130-01
GBM(T=153,N=1157)	Tumor	11.1829	TCGA-06-0750-01
GBM(T=153,N=1157)	Tumor	12.2232	TCGA-27-1831-01
GBM(T=153,N=1157)	Tumor	11.8649	TCGA-06-5416-01
GBM(T=153,N=1157)	Tumor	10.8348	TCGA-06-0141-01
GBM(T=153,N=1157)	Tumor	11.1189	TCGA-06-0125-01
GBM(T=153,N=1157)	Tumor	11.154	TCGA-76-4925-01
GBM(T=153,N=1157)	Tumor	11.1941	TCGA-76-4932-01
GBM(T=153,N=1157)	Tumor	10.4307	TCGA-28-2510-01
GBM(T=153,N=1157)	Tumor	11.4942	TCGA-06-0743-01
GBM(T=153,N=1157)	Tumor	11.1532	TCGA-14-1034-01
GBM(T=153,N=1157)	Tumor	10.9833	TCGA-06-0184-01
GBM(T=153,N=1157)	Tumor	11.9485	TCGA-12-3652-01
GBM(T=153,N=1157)	Tumor	10.2698	TCGA-26-5132-01
GBM(T=153,N=1157)	Tumor	10.2931	TCGA-32-1970-01
GBM(T=153,N=1157)	Tumor	12.2479	TCGA-06-0219-01
GBM(T=153,N=1157)	Tumor	11.2036	TCGA-14-0787-01
GBM(T=153,N=1157)	Tumor	11.404	TCGA-06-0190-01
GBM(T=153,N=1157)	Tumor	11.0659	TCGA-26-5135-01
GBM(T=153,N=1157)	Tumor	11.1088	TCGA-76-4931-01
GBM(T=153,N=1157)	Tumor	11.2622	TCGA-41-3915-01
GBM(T=153,N=1157)	Tumor	10.5416	TCGA-06-0649-01
GBM(T=153,N=1157)	Tumor	10.5693	TCGA-12-0618-01
GBM(T=153,N=1157)	Tumor	12.0661	TCGA-27-2524-01
GBM(T=153,N=1157)	Tumor	10.8888	TCGA-28-1753-01
GBM(T=153,N=1157)	Tumor	11.2985	TCGA-12-5295-01
GBM(T=153,N=1157)	Tumor	11.4157	TCGA-27-2523-01
GBM(T=153,N=1157)	Tumor	10.7622	TCGA-06-2569-01
GBM(T=153,N=1157)	Tumor	10.7739	TCGA-27-1830-01
GBM(T=153,N=1157)	Tumor	11.3837	TCGA-06-2559-01
GBM(T=153,N=1157)	Tumor	11.4975	TCGA-27-2526-01
GBM(T=153,N=1157)	Tumor	10.7402	TCGA-06-5856-01
GBM(T=153,N=1157)	Tumor	10.6555	TCGA-26-1442-01
GBM(T=153,N=1157)	Tumor	11.5212	TCGA-06-5418-01
GBM(T=153,N=1157)	Tumor	11.2079	TCGA-26-5139-01
GBM(T=153,N=1157)	Tumor	10.462	TCGA-06-5417-01
GBM(T=153,N=1157)	Tumor	7.6561	TCGA-26-5134-01
GBM(T=153,N=1157)	Tumor	11.4902	TCGA-06-5413-01
GBM(T=153,N=1157)	Tumor	10.5131	TCGA-76-4929-01
GBM(T=153,N=1157)	Tumor	10.969	TCGA-06-0646-01
GBM(T=153,N=1157)	Tumor	11.6414	TCGA-12-3650-01
GBM(T=153,N=1157)	Tumor	10.6199	TCGA-19-2620-01
GBM(T=153,N=1157)	Tumor	12.3999	TCGA-28-5213-01
GBM(T=153,N=1157)	Tumor	11.31	TCGA-06-0138-01
GBM(T=153,N=1157)	Tumor	11.1504	TCGA-06-5415-01
GBM(T=153,N=1157)	Tumor	11.6184	TCGA-06-0139-01
GBM(T=153,N=1157)	Tumor	11.0038	TCGA-02-0047-01
GBM(T=153,N=1157)	Tumor	10.912	TCGA-14-0789-01
GBM(T=153,N=1157)	Tumor	11.0639	TCGA-12-0616-01
GBM(T=153,N=1157)	Tumor	11.6747	TCGA-32-1982-01
GBM(T=153,N=1157)	Tumor	11.1876	TCGA-28-5220-01
GBM(T=153,N=1157)	Tumor	11.6172	TCGA-14-0817-01
GBM(T=153,N=1157)	Tumor	10.9531	TCGA-12-1597-01
GBM(T=153,N=1157)	Tumor	10.9431	TCGA-06-2570-01
GBM(T=153,N=1157)	Tumor	11.4364	TCGA-06-0211-01
GBM(T=153,N=1157)	Tumor	10.8298	TCGA-02-2483-01
GBM(T=153,N=1157)	Tumor	10.9414	TCGA-06-0156-01
GBM(T=153,N=1157)	Tumor	10.929	TCGA-27-1837-01
GBM(T=153,N=1157)	Tumor	11.1977	TCGA-28-5204-01
GBM(T=153,N=1157)	Tumor	12.0855	TCGA-32-5222-01
GBM(T=153,N=1157)	Tumor	11.4742	TCGA-28-5209-01
GBM(T=153,N=1157)	Tumor	11.1322	TCGA-27-2519-01
GBM(T=153,N=1157)	Tumor	11.2499	TCGA-14-0790-01
GBM(T=153,N=1157)	Tumor	11.262	TCGA-12-0821-01
GBM(T=153,N=1157)	Tumor	10.528	TCGA-19-2619-01
GBM(T=153,N=1157)	Tumor	10.2674	TCGA-27-1835-01
GBM(T=153,N=1157)	Tumor	10.6294	TCGA-12-0619-01
GBM(T=153,N=1157)	Tumor	11.4434	TCGA-06-0168-01
GBM(T=153,N=1157)	Tumor	11.3427	TCGA-27-2528-01
GBM(T=153,N=1157)	Tumor	10.8854	TCGA-28-5215-01
GBM(T=153,N=1157)	Tumor	10.8778	TCGA-28-5218-01
GBM(T=153,N=1157)	Tumor	11.0581	TCGA-14-1825-01
GBM(T=153,N=1157)	Tumor	9.6374	TCGA-06-0129-01
GBM(T=153,N=1157)	Tumor	10.6463	TCGA-06-5859-01
GBM(T=153,N=1157)	Tumor	10.8751	TCGA-28-1747-01
GBM(T=153,N=1157)	Tumor	10.678	TCGA-28-2499-01
GBM(T=153,N=1157)	Tumor	10.7237	TCGA-32-1980-01
GBM(T=153,N=1157)	Tumor	11.1026	TCGA-06-2564-01
GBM(T=153,N=1157)	Tumor	11.1066	TCGA-06-5408-01
GBM(T=153,N=1157)	Tumor	11.2435	TCGA-27-1832-01
GBM(T=153,N=1157)	Tumor	11.985	TCGA-14-1829-01
GBM(T=153,N=1157)	Tumor	10.7452	TCGA-32-2615-01
GBM(T=153,N=1157)	Tumor	11.0701	TCGA-06-0158-01
GBM(T=153,N=1157)	Tumor	11.2485	TCGA-28-5216-01
GBM(T=153,N=1157)	Tumor	11.5507	TCGA-41-2572-01
GBM(T=153,N=1157)	Tumor	11.6875	TCGA-02-0055-01
GBM(T=153,N=1157)	Tumor	11.0305	TCGA-32-2634-01
GBM(T=153,N=1157)	Tumor	11.2635	TCGA-06-5411-01
GBM(T=153,N=1157)	Tumor	11.5239	TCGA-06-0744-01
GBM(T=153,N=1157)	Tumor	11.61	TCGA-76-4928-01
GBM(T=153,N=1157)	Tumor	11.1606	TCGA-06-0644-01
GBM(T=153,N=1157)	Tumor	9.136	TCGA-14-0871-01
GBM(T=153,N=1157)	Tumor	10.8704	TCGA-08-0386-01
GBM(T=153,N=1157)	Tumor	11.1969	TCGA-32-2632-01
GBM(T=153,N=1157)	Tumor	10.4554	TCGA-06-0882-01
GBM(T=153,N=1157)	Tumor	10.7536	TCGA-41-4097-01
GBM(T=153,N=1157)	Tumor	11.1507	TCGA-16-1045-01
GBM(T=153,N=1157)	Tumor	11.5661	TCGA-19-2625-01
GBM(T=153,N=1157)	Tumor	10.2716	TCGA-27-1834-01
GBM(T=153,N=1157)	Tumor	9.7318	TCGA-41-2571-01
GBM(T=153,N=1157)	Tumor	11.2692	TCGA-19-4065-01
GBM(T=153,N=1157)	Tumor	11.6316	TCGA-14-0781-01
GBM(T=153,N=1157)	Tumor	11.2521	TCGA-06-0157-01
GBM(T=153,N=1157)	Tumor	10.9318	TCGA-12-3653-01
GBM(T=153,N=1157)	Tumor	10.9035	TCGA-76-4926-01
GBM(T=153,N=1157)	Tumor	10.5762	TCGA-26-5133-01
GBM(T=153,N=1157)	Tumor	11.2318	TCGA-06-2562-01
GBM(T=153,N=1157)	Tumor	9.8571	TCGA-41-5651-01
GBM(T=153,N=1157)	Tumor	11.0847	TCGA-06-0210-01
GBM(T=153,N=1157)	Tumor	9.6622	TCGA-19-2624-01
GBM(T=153,N=1157)	Tumor	8.956	TCGA-19-5960-01
GBM(T=153,N=1157)	Tumor	10.8549	TCGA-06-0686-01
GBM(T=153,N=1157)	Tumor	10.9987	TCGA-06-2563-01
GBM(T=153,N=1157)	Tumor	10.8857	TCGA-15-1444-01
GBM(T=153,N=1157)	Tumor	10.7131	TCGA-32-4213-01
GBM(T=153,N=1157)	Tumor	11.1806	TCGA-15-0742-01
GBM(T=153,N=1157)	Tumor	11.1827	TCGA-06-0187-01
GBM(T=153,N=1157)	Tumor	9.7779	TCGA-19-1390-01
GBM(T=153,N=1157)	Tumor	10.2133	TCGA-06-2557-01
GBM(T=153,N=1157)	Tumor	10.8749	TCGA-06-0878-01
GBM(T=153,N=1157)	Tumor	11.0551	TCGA-06-2567-01
GBM(T=153,N=1157)	Tumor	10.9574	TCGA-32-2616-01
GBM(T=153,N=1157)	Tumor	11.7007	TCGA-28-5208-01
GBM(T=153,N=1157)	Tumor	10.8987	TCGA-28-2514-01
GBM(T=153,N=1157)	Tumor	10.4218	TCGA-06-1804-01
GBM(T=153,N=1157)	Tumor	12.0943	TCGA-14-2554-01
GBM(T=153,N=1157)	Tumor	10.6217	TCGA-02-2485-01
GBM(T=153,N=1157)	Tumor	11.3348	TCGA-06-5858-01
GBM(T=153,N=1157)	Tumor	12.2827	TCGA-06-0178-01
GBM(T=153,N=1157)	Tumor	12.0061	TCGA-14-1823-01
GBM(T=153,N=1157)	Tumor	11.3721	TCGA-28-2509-01
GBM(T=153,N=1157)	Tumor	11.2229	TCGA-06-2558-01
GBM(T=153,N=1157)	Tumor	11.4514	TCGA-06-0745-01
GBM(T=153,N=1157)	Normal	8.9328	GTEX-13QIC-0011-R1a-SM-5O9CJ
GBM(T=153,N=1157)	Normal	8.9207	GTEX-N7MS-2526-SM-26GMA
GBM(T=153,N=1157)	Normal	6.5337	GTEX-N7MS-2526-SM-26GMR
GBM(T=153,N=1157)	Normal	8.2983	GTEX-NPJ7-0011-R6a-SM-2I3G7
GBM(T=153,N=1157)	Normal	9.0854	GTEX-132Q8-3026-SM-5PNVG
GBM(T=153,N=1157)	Normal	8.5696	GTEX-NPJ7-2726-SM-2I3FT
GBM(T=153,N=1157)	Normal	9.4021	GTEX-13OVJ-0011-R9b-SM-5L3GD
GBM(T=153,N=1157)	Normal	8.9578	GTEX-XLM4-0011-R10A-SM-4AT5P
GBM(T=153,N=1157)	Normal	8.3905	GTEX-12ZZZ-0011-R10a-SM-5P9HC
GBM(T=153,N=1157)	Normal	7.8935	GTEX-X4XY-0011-R8A-SM-46MVC
GBM(T=153,N=1157)	Normal	8.5896	GTEX-13QJC-0011-R6a-SM-5S2VI
GBM(T=153,N=1157)	Normal	9.4599	GTEX-ZUA1-0011-R8b-SM-51MST
GBM(T=153,N=1157)	Normal	7.3761	GTEX-13FHP-0011-R7b-SM-5LZYI
GBM(T=153,N=1157)	Normal	8.9352	GTEX-11EMC-3326-SM-5P9JH
GBM(T=153,N=1157)	Normal	8.1029	GTEX-13112-0011-R7b-SM-5DUVW
GBM(T=153,N=1157)	Normal	9.438	GTEX-12WSA-0011-R5b-SM-5GU5I
GBM(T=153,N=1157)	Normal	8.286	GTEX-ZF28-3026-SM-4WKHP
GBM(T=153,N=1157)	Normal	8.4656	GTEX-ZUA1-0011-R7b-SM-4YCDP
GBM(T=153,N=1157)	Normal	8.8173	GTEX-11ZVC-0011-R9a-SM-57WC5
GBM(T=153,N=1157)	Normal	9.0854	GTEX-WZTO-0011-R4A-SM-3NMC7
GBM(T=153,N=1157)	Normal	8.7303	GTEX-NPJ7-0011-R11A-SM-2I3E8
GBM(T=153,N=1157)	Normal	8.3474	GTEX-13OVL-0011-R6a-SM-5L3G4
GBM(T=153,N=1157)	Normal	8.8044	GTEX-13NYB-0011-R1b-SM-5KM4F
GBM(T=153,N=1157)	Normal	10.108	GTEX-WHSE-0011-R8A-SM-3P5Z1
GBM(T=153,N=1157)	Normal	8.602	GTEX-T6MN-0011-R4A-SM-32QPG
GBM(T=153,N=1157)	Normal	8.5046	GTEX-ZDXO-0011-R1a-SM-4WKF4
GBM(T=153,N=1157)	Normal	8.741	GTEX-11DXY-3226-SM-5GIDE
GBM(T=153,N=1157)	Normal	7.6963	GTEX-ZV68-0011-R5a-SM-4YCDW
GBM(T=153,N=1157)	Normal	8.4525	GTEX-11GSP-0011-R6b-SM-57WBQ
GBM(T=153,N=1157)	Normal	8.6186	GTEX-13OVL-0011-R3b-SM-5L3I8
GBM(T=153,N=1157)	Normal	7.9775	GTEX-13OW7-0011-R5b-SM-5O9DM
GBM(T=153,N=1157)	Normal	9.2113	GTEX-11WQK-3126-SM-5EGI2
GBM(T=153,N=1157)	Normal	8.5407	GTEX-ZE9C-0011-R11a-SM-4WKGG
GBM(T=153,N=1157)	Normal	8.8292	GTEX-ZZPT-2926-SM-5EQ5S
GBM(T=153,N=1157)	Normal	8.9464	GTEX-12ZZY-3026-SM-5GCOU
GBM(T=153,N=1157)	Normal	9.6479	GTEX-WHSE-2926-SM-3NMBG
GBM(T=153,N=1157)	Normal	8.3923	GTEX-12ZZW-2926-SM-5LZUP
GBM(T=153,N=1157)	Normal	9.2867	GTEX-12WSD-0011-R9a-SM-5GU6W
GBM(T=153,N=1157)	Normal	9.5117	GTEX-YFC4-0011-R11a-SM-4SOK6
GBM(T=153,N=1157)	Normal	8.4007	GTEX-X261-0011-R5A-SM-3NMB4
GBM(T=153,N=1157)	Normal	9.5478	GTEX-11OC5-0626-SM-5HL6M
GBM(T=153,N=1157)	Normal	9.0654	GTEX-ZVZQ-0011-R7b-SM-57WBB
GBM(T=153,N=1157)	Normal	9.347	GTEX-12ZZX-0011-R8a-SM-5DUW8
GBM(T=153,N=1157)	Normal	7.2944	GTEX-13PDP-0011-R1a-SM-5PNX5
GBM(T=153,N=1157)	Normal	8.04	GTEX-11TTK-2926-SM-5PNYP
GBM(T=153,N=1157)	Normal	8.8975	GTEX-N7MS-0011-R3a-SM-5SI8H
GBM(T=153,N=1157)	Normal	8.4594	GTEX-T6MN-2626-SM-32PMQ
GBM(T=153,N=1157)	Normal	8.5694	GTEX-12WS9-0011-R5b-SM-5P9EV
GBM(T=153,N=1157)	Normal	9.3503	GTEX-NL4W-0011-R9a-SM-2I3G1
GBM(T=153,N=1157)	Normal	8.1845	GTEX-13X6J-3026-SM-5Q5CU
GBM(T=153,N=1157)	Normal	8.4167	GTEX-145LS-0011-R10a-SM-5PNUQ
GBM(T=153,N=1157)	Normal	8.6933	GTEX-13OVL-0011-R10a-SM-5L3GS
GBM(T=153,N=1157)	Normal	8.6593	GTEX-14BIL-0011-R10a-SM-5SI75
GBM(T=153,N=1157)	Normal	8.5824	GTEX-13FLV-0011-R10b-SM-5LZZ2
GBM(T=153,N=1157)	Normal	8.5518	GTEX-13FLW-0011-R6b-SM-5L3EN
GBM(T=153,N=1157)	Normal	8.8772	GTEX-NL4W-0011-R10A-SM-2I3DY
GBM(T=153,N=1157)	Normal	8.6514	GTEX-S7SE-0011-R7A-SM-2XCDI
GBM(T=153,N=1157)	Normal	8.6091	GTEX-139UC-0011-R7a-SM-5IJCV
GBM(T=153,N=1157)	Normal	9.0509	GTEX-RNOR-0011-R4A-SM-3GAD3
GBM(T=153,N=1157)	Normal	8.8734	GTEX-13FHO-2926-SM-5L3ES
GBM(T=153,N=1157)	Normal	6.8651	GTEX-ZE7O-0011-R1a-SM-57WDM
GBM(T=153,N=1157)	Normal	9.4616	GTEX-11ZUS-2826-SM-5EQKW
GBM(T=153,N=1157)	Normal	9.1742	GTEX-WVLH-0011-R11A-SM-3MJFO
GBM(T=153,N=1157)	Normal	6.8017	GTEX-13IVO-0011-R5a-SM-5L3CY
GBM(T=153,N=1157)	Normal	7.7718	GTEX-11WQC-0011-R5a-SM-5BC74
GBM(T=153,N=1157)	Normal	8.6719	GTEX-R55F-1326-SM-5S2V4
GBM(T=153,N=1157)	Normal	-9.9658	GTEX-T6MN-0011-R7A-SM-5CHSP
GBM(T=153,N=1157)	Normal	8.7982	GTEX-RNOR-0011-R3A-SM-5SI8E
GBM(T=153,N=1157)	Normal	8.7314	GTEX-13QIC-0011-R10a-SM-5O9C7
GBM(T=153,N=1157)	Normal	8.2263	GTEX-13QJC-0011-R7b-SM-5PNUM
GBM(T=153,N=1157)	Normal	8.3276	GTEX-12WSD-3126-SM-5HL7P
GBM(T=153,N=1157)	Normal	7.8088	GTEX-13OVL-0011-R4b-SM-5L3HV
GBM(T=153,N=1157)	Normal	8.8452	GTEX-13X6I-0011-R2b-SM-5PNWQ
GBM(T=153,N=1157)	Normal	9.5727	GTEX-1313W-0011-R8a-SM-5DUVM
GBM(T=153,N=1157)	Normal	9.2329	GTEX-12ZZX-0011-R2a-SM-5EGLG
GBM(T=153,N=1157)	Normal	9.2432	GTEX-X261-0011-R11A-SM-4E3JY
GBM(T=153,N=1157)	Normal	8.5345	GTEX-13X6J-0011-R8b-SM-5PNUA
GBM(T=153,N=1157)	Normal	7.7511	GTEX-ZF28-0011-R11a-SM-4WWEI
GBM(T=153,N=1157)	Normal	8.3516	GTEX-ZF28-2926-SM-4WKG1
GBM(T=153,N=1157)	Normal	9.7703	GTEX-13OVJ-0011-R3b-SM-5P9H6
GBM(T=153,N=1157)	Normal	9.0074	GTEX-XOTO-0011-R11B-SM-4B64O
GBM(T=153,N=1157)	Normal	9.5633	GTEX-ZVZQ-0011-R9a-SM-51MRH
GBM(T=153,N=1157)	Normal	8.0096	GTEX-X261-0011-R7A-SM-4E3JJ
GBM(T=153,N=1157)	Normal	9.0461	GTEX-ZYY3-3026-SM-5GIEJ
GBM(T=153,N=1157)	Normal	8.0308	GTEX-12WSM-0011-R1a-SM-5LZW6
GBM(T=153,N=1157)	Normal	7.2353	GTEX-13IVO-0011-R3b-SM-5IJBJ
GBM(T=153,N=1157)	Normal	8.6378	GTEX-13CZV-0011-R10b-SM-5LZYD
GBM(T=153,N=1157)	Normal	7.329	GTEX-145MI-0011-R7b-SM-5Q5AZ
GBM(T=153,N=1157)	Normal	7.822	GTEX-13OW7-0011-R3a-SM-5O9DA
GBM(T=153,N=1157)	Normal	8.6794	GTEX-QVJO-0011-R7A-SM-2S1QO
GBM(T=153,N=1157)	Normal	8.5497	GTEX-RNOR-0011-R1A-SM-5SI8F
GBM(T=153,N=1157)	Normal	8.763	GTEX-13JVG-0011-R11a-SM-5KM53
GBM(T=153,N=1157)	Normal	7.4524	GTEX-11WQC-0011-R6a-SM-5BC77
GBM(T=153,N=1157)	Normal	9.5227	GTEX-13JUV-0011-R9a-SM-5LZX3
GBM(T=153,N=1157)	Normal	8.3831	GTEX-WL46-0011-R7A-SM-3LK7X
GBM(T=153,N=1157)	Normal	8.0421	GTEX-13FTZ-0011-R10b-SM-5KLZS
GBM(T=153,N=1157)	Normal	8.8598	GTEX-145MH-0011-R10b-SM-5PNUK
GBM(T=153,N=1157)	Normal	8.6898	GTEX-12WSF-0011-R6b-SM-5HL8W
GBM(T=153,N=1157)	Normal	8.879	GTEX-13FXS-0011-R2b-SM-5K7XX
GBM(T=153,N=1157)	Normal	8.6669	GTEX-RNOR-0011-R5A-SM-2TF4J
GBM(T=153,N=1157)	Normal	8.491	GTEX-TSE9-0011-R9A-SM-3DB7Q
GBM(T=153,N=1157)	Normal	7.1506	GTEX-RVPU-0011-R11A-SM-2XCAF
GBM(T=153,N=1157)	Normal	10.6321	GTEX-X4EP-0011-R6A-SM-3P629
GBM(T=153,N=1157)	Normal	8.7259	GTEX-Y8DK-0011-R3A-SM-4RTW5
GBM(T=153,N=1157)	Normal	7.9447	GTEX-13IVO-2926-SM-5L3CZ
GBM(T=153,N=1157)	Normal	8.4519	GTEX-ZVT3-0011-R11b-SM-57WBI
GBM(T=153,N=1157)	Normal	9.2767	GTEX-13OVL-3026-SM-5IJF1
GBM(T=153,N=1157)	Normal	7.8001	GTEX-1445S-0011-R5a-SM-5PNUS
GBM(T=153,N=1157)	Normal	9.3399	GTEX-13OVJ-0011-R7a-SM-5L3G1
GBM(T=153,N=1157)	Normal	9.3928	GTEX-13OVH-0011-R11b-SM-5KM4X
GBM(T=153,N=1157)	Normal	8.2077	GTEX-11WQC-0011-R10a-SM-57WCT
GBM(T=153,N=1157)	Normal	8.0222	GTEX-11NV4-2126-SM-5N9DS
GBM(T=153,N=1157)	Normal	8.9504	GTEX-13X6I-0011-R3b-SM-5P9HM
GBM(T=153,N=1157)	Normal	9.3843	GTEX-Y111-2826-SM-4TT3O
GBM(T=153,N=1157)	Normal	8.5486	GTEX-13O3O-0011-R3b-SM-5KM3R
GBM(T=153,N=1157)	Normal	9.7525	GTEX-ZE9C-0011-R9a-SM-4WWCY
GBM(T=153,N=1157)	Normal	9.1237	GTEX-13X6K-0011-R11a-SM-5P9F5
GBM(T=153,N=1157)	Normal	8.8564	GTEX-12ZZX-0011-R10b-SM-5DUWK
GBM(T=153,N=1157)	Normal	9.7506	GTEX-12WSA-0011-R8a-SM-5P9EX
GBM(T=153,N=1157)	Normal	9.96	TCGA-06-AABW-11
GBM(T=153,N=1157)	Normal	8.6817	GTEX-X4XX-0011-R1B-SM-3P622
GBM(T=153,N=1157)	Normal	8.166	GTEX-13JVG-0011-R3b-SM-5LZXF
GBM(T=153,N=1157)	Normal	8.8071	GTEX-ZAB4-0011-R6a-SM-4SOKD
GBM(T=153,N=1157)	Normal	9.5113	GTEX-N7MT-0011-R2a-SM-2I3GI
GBM(T=153,N=1157)	Normal	9.1924	GTEX-13OW6-2926-SM-5KM29
GBM(T=153,N=1157)	Normal	8.0204	GTEX-12ZZW-0011-R5a-SM-5DUVN
GBM(T=153,N=1157)	Normal	8.4804	GTEX-S7SE-0011-R4A-SM-2XCDB
GBM(T=153,N=1157)	Normal	7.8471	GTEX-ZXG5-0011-R10a-SM-57WDD
GBM(T=153,N=1157)	Normal	8.7512	GTEX-13FLV-0011-R6a-SM-5KLZ4
GBM(T=153,N=1157)	Normal	8.9625	GTEX-ZAB4-0011-R7a-SM-4SOKE
GBM(T=153,N=1157)	Normal	8.2013	GTEX-OHPN-0011-R10A-SM-33HBU
GBM(T=153,N=1157)	Normal	8.6122	GTEX-13RTJ-0011-R7b-SM-5P9JS
GBM(T=153,N=1157)	Normal	9.1674	GTEX-12WSC-2926-SM-5BC5Z
GBM(T=153,N=1157)	Normal	9.1599	GTEX-13OVJ-0011-R10b-SM-5L3HT
GBM(T=153,N=1157)	Normal	8.1253	GTEX-12ZZX-0011-R5a-SM-5HL89
GBM(T=153,N=1157)	Normal	8.4197	GTEX-145LS-0011-R7a-SM-5PNWM
GBM(T=153,N=1157)	Normal	8.9445	GTEX-N7MT-1226-SM-2TC6K
GBM(T=153,N=1157)	Normal	7.8029	GTEX-X261-0011-R6B-SM-4E3J8
GBM(T=153,N=1157)	Normal	8.8894	GTEX-13X6K-0011-R4b-SM-5P9HO
GBM(T=153,N=1157)	Normal	8.2009	GTEX-1445S-0011-R8a-SM-5PNWX
GBM(T=153,N=1157)	Normal	9.0011	GTEX-1128S-2826-SM-5N9DI
GBM(T=153,N=1157)	Normal	8.5915	GTEX-WWYW-0011-R6A-SM-3NB3G
GBM(T=153,N=1157)	Normal	8.7697	GTEX-147GR-0011-R4a-SM-5S2V2
GBM(T=153,N=1157)	Normal	8.9148	GTEX-12WSB-0011-R6b-SM-5GU6J
GBM(T=153,N=1157)	Normal	8.3371	GTEX-ZAK1-3026-SM-5S2MJ
GBM(T=153,N=1157)	Normal	7.7336	GTEX-13S7M-0011-R7a-SM-5O9DK
GBM(T=153,N=1157)	Normal	8.2349	GTEX-ZVT3-0011-R10b-SM-57WB6
GBM(T=153,N=1157)	Normal	7.8162	GTEX-QDT8-0011-R6A-SM-32PKI
GBM(T=153,N=1157)	Normal	9.3436	GTEX-11PRG-2826-SM-5BC54
GBM(T=153,N=1157)	Normal	7.7353	GTEX-ZE7O-0011-R6a-SM-57WCI
GBM(T=153,N=1157)	Normal	8.711	GTEX-12WSM-0011-R8a-SM-5DUWJ
GBM(T=153,N=1157)	Normal	7.8224	GTEX-13PDP-0011-R8b-SM-5O9CS
GBM(T=153,N=1157)	Normal	9.6952	GTEX-13NYB-0011-R8a-SM-5KM4R
GBM(T=153,N=1157)	Normal	8.3891	GTEX-P44H-0011-R5A-SM-2XCEX
GBM(T=153,N=1157)	Normal	8.205	GTEX-13SLW-0011-R10a-SM-5S2UI
GBM(T=153,N=1157)	Normal	8.3201	GTEX-Q2AG-0011-R9A-SM-2HMJ6
GBM(T=153,N=1157)	Normal	8.3987	GTEX-14BIM-0011-R6b-SM-5S2VB
GBM(T=153,N=1157)	Normal	9.4451	GTEX-144FL-3026-SM-5O99C
GBM(T=153,N=1157)	Normal	9.442	GTEX-13FLV-0011-R8a-SM-5LZZE
GBM(T=153,N=1157)	Normal	8.9075	GTEX-13CF2-0011-R8b-SM-5IJCX
GBM(T=153,N=1157)	Normal	8.2685	GTEX-131YS-3126-SM-5KLYT
GBM(T=153,N=1157)	Normal	7.8353	GTEX-13OW7-3026-SM-5L3GY
GBM(T=153,N=1157)	Normal	9.2623	GTEX-13SLX-0011-R8b-SM-5PNWZ
GBM(T=153,N=1157)	Normal	8.7697	GTEX-139T8-0011-R4a-SM-5HL54
GBM(T=153,N=1157)	Normal	8.1148	GTEX-145LU-0011-R3a-SM-5P9K2
GBM(T=153,N=1157)	Normal	9.7389	GTEX-WHSE-0011-R2A-SM-3P5ZL
GBM(T=153,N=1157)	Normal	8.1165	GTEX-13FXS-0011-R5b-SM-5LZYE
GBM(T=153,N=1157)	Normal	9.5718	GTEX-13N2G-0011-R9b-SM-5MR4E
GBM(T=153,N=1157)	Normal	8.2891	GTEX-13O3O-3126-SM-5KM3H
GBM(T=153,N=1157)	Normal	8.4999	GTEX-13NZA-0011-R11b-SM-5KM4W
GBM(T=153,N=1157)	Normal	9.8665	GTEX-13FLV-0011-R11a-SM-5LZZ7
GBM(T=153,N=1157)	Normal	8.3546	GTEX-13OW8-0011-R3a-SM-5L3I4
GBM(T=153,N=1157)	Normal	8.1969	GTEX-S7SE-0011-R5A-SM-2XCDA
GBM(T=153,N=1157)	Normal	8.6833	GTEX-13X6I-0011-R5a-SM-5PNWW
GBM(T=153,N=1157)	Normal	9.5437	GTEX-NPJ7-0011-R8a-SM-2I3G2
GBM(T=153,N=1157)	Normal	9.3758	GTEX-X4XX-0011-R8B-SM-46MWM
GBM(T=153,N=1157)	Normal	8.4133	GTEX-WVLH-0011-R5A-SM-3MJFW
GBM(T=153,N=1157)	Normal	8.0504	GTEX-13FLW-0011-R5a-SM-5LZX6
GBM(T=153,N=1157)	Normal	9.5917	GTEX-R55E-2526-SM-2TC6H
GBM(T=153,N=1157)	Normal	8.7117	GTEX-11ZTS-3226-SM-5EGID
GBM(T=153,N=1157)	Normal	9.23	GTEX-13N2G-0011-R4b-SM-5MR54
GBM(T=153,N=1157)	Normal	7.6301	GTEX-YJ89-0011-R7a-SM-4V6GO
GBM(T=153,N=1157)	Normal	8.6626	GTEX-UTHO-0011-R3A-SM-3GIK8
GBM(T=153,N=1157)	Normal	8.7123	GTEX-13O3Q-0011-R6a-SM-5KM2V
GBM(T=153,N=1157)	Normal	8.5274	GTEX-N7MT-0011-R4a-SM-2I3G9
GBM(T=153,N=1157)	Normal	8.0238	GTEX-ZXG5-0011-R7b-SM-57WCC
GBM(T=153,N=1157)	Normal	8.6785	GTEX-ZAB4-0011-R5a-SM-4SOKC
GBM(T=153,N=1157)	Normal	10.1542	GTEX-X4EP-0011-R7B-SM-4PQZW
GBM(T=153,N=1157)	Normal	8.2897	GTEX-139UC-0011-R6b-SM-5K7Z1
GBM(T=153,N=1157)	Normal	8.8763	GTEX-12WSC-0011-R9a-SM-5GU4U
GBM(T=153,N=1157)	Normal	8.2793	GTEX-P44G-0011-R5A-SM-2I3FA
GBM(T=153,N=1157)	Normal	8.9516	GTEX-11WQK-0011-R9b-SM-5BC6N
GBM(T=153,N=1157)	Normal	10.7702	GTEX-X4EP-0011-R2B-SM-3P625
GBM(T=153,N=1157)	Normal	9.4697	GTEX-13NYB-3226-SM-5J2ND
GBM(T=153,N=1157)	Normal	9.4029	GTEX-11H98-0011-R8a-SM-5NQ8V
GBM(T=153,N=1157)	Normal	9.2786	GTEX-N7MS-2526-SM-2D7W3
GBM(T=153,N=1157)	Normal	8.7321	GTEX-13N1W-0011-R11a-SM-5MR3D
GBM(T=153,N=1157)	Normal	9.4611	GTEX-13PLJ-0011-R9b-SM-5O9DV
GBM(T=153,N=1157)	Normal	7.7271	GTEX-13PLJ-0011-R5a-SM-5O9BG
GBM(T=153,N=1157)	Normal	9.1421	GTEX-144GL-2926-SM-5O99F
GBM(T=153,N=1157)	Normal	8.9546	GTEX-XOTO-2926-SM-4B65G
GBM(T=153,N=1157)	Normal	8.6802	GTEX-S7SE-0011-R10A-SM-2XCDF
GBM(T=153,N=1157)	Normal	9.4556	GTEX-139TT-2626-SM-5LZUB
GBM(T=153,N=1157)	Normal	9.4847	GTEX-X4XX-0011-R2A-SM-3P623
GBM(T=153,N=1157)	Normal	9.2541	GTEX-OHPN-0011-R9A-SM-4DXUH
GBM(T=153,N=1157)	Normal	9.2782	GTEX-ZVZQ-0011-R11a-SM-51MS6
GBM(T=153,N=1157)	Normal	8.7686	GTEX-13CF2-0011-R7b-SM-5K7UV
GBM(T=153,N=1157)	Normal	6.7258	GTEX-13PL6-0011-R6a-SM-5O9C5
GBM(T=153,N=1157)	Normal	10.4042	GTEX-YFC4-0011-R2a-SM-4V6DZ
GBM(T=153,N=1157)	Normal	8.8056	GTEX-QVJO-0011-R2A-SM-2S1QK
GBM(T=153,N=1157)	Normal	9.9753	GTEX-131YS-0011-R9b-SM-5EQLY
GBM(T=153,N=1157)	Normal	8.0563	GTEX-145MG-0011-R3b-SM-5SI67
GBM(T=153,N=1157)	Normal	8.4165	GTEX-OXRO-0011-R2A-SM-3NB1W
GBM(T=153,N=1157)	Normal	8.8016	GTEX-QVUS-2826-SM-3GADB
GBM(T=153,N=1157)	Normal	8.4132	GTEX-11GSP-0011-R5a-SM-57WBE
GBM(T=153,N=1157)	Normal	7.6732	GTEX-ZVT3-0011-R3b-SM-51MTJ
GBM(T=153,N=1157)	Normal	9.4044	GTEX-Z93S-0011-R11a-SM-4RGNN
GBM(T=153,N=1157)	Normal	8.5216	GTEX-11GS4-3126-SM-5A5LH
GBM(T=153,N=1157)	Normal	8.2216	GTEX-13FHO-0011-R7b-SM-5LZXD
GBM(T=153,N=1157)	Normal	8.8575	GTEX-13FHO-3026-SM-5J1O9
GBM(T=153,N=1157)	Normal	9.0264	GTEX-P44G-0011-R2A-SM-2XCD2
GBM(T=153,N=1157)	Normal	8.2044	GTEX-13RTL-0011-R1a-SM-5PNZ8
GBM(T=153,N=1157)	Normal	9.0006	GTEX-12WSF-0011-R11a-SM-5LZVT
GBM(T=153,N=1157)	Normal	7.8347	GTEX-13112-0011-R6b-SM-5DUVK
GBM(T=153,N=1157)	Normal	8.933	GTEX-13OVL-0011-R11b-SM-5L3G7
GBM(T=153,N=1157)	Normal	8.8276	GTEX-ZAJG-3126-SM-5HL9J
GBM(T=153,N=1157)	Normal	8.338	GTEX-P44G-0011-R1A-SM-2I3FE
GBM(T=153,N=1157)	Normal	9.1792	GTEX-1192X-3126-SM-5N9BY
GBM(T=153,N=1157)	Normal	8.7363	GTEX-13N2G-0011-R1b-SM-5MR3G
GBM(T=153,N=1157)	Normal	7.7349	GTEX-ZV68-0011-R6a-SM-51MSR
GBM(T=153,N=1157)	Normal	9.1516	GTEX-QVUS-0011-R3A-SM-3GAFD
GBM(T=153,N=1157)	Normal	9.0591	GTEX-OHPN-0011-R9A-SM-2YUMN
GBM(T=153,N=1157)	Normal	7.6289	GTEX-13SLW-0011-R1a-SM-5S2W7
GBM(T=153,N=1157)	Normal	8.7987	GTEX-N7MT-0011-R7a-SM-2I3FZ
GBM(T=153,N=1157)	Normal	8.5522	GTEX-13IVO-0011-R8a-SM-5L3DY
GBM(T=153,N=1157)	Normal	9.0821	GTEX-Q2AG-0011-R11A-SM-2HMKZ
GBM(T=153,N=1157)	Normal	7.5727	GTEX-144GL-0011-R5b-SM-5PNUJ
GBM(T=153,N=1157)	Normal	8.5123	GTEX-144GL-0011-R3a-SM-5P9HP
GBM(T=153,N=1157)	Normal	9.3536	GTEX-R55E-0011-R9A-SM-2TC6C
GBM(T=153,N=1157)	Normal	9.6649	GTEX-13X6J-0011-R11a-SM-5P9HE
GBM(T=153,N=1157)	Normal	8.5446	GTEX-R55F-1226-SM-2TF59
GBM(T=153,N=1157)	Normal	7.9163	GTEX-13CZV-0011-R11b-SM-5N9FN
GBM(T=153,N=1157)	Normal	8.5428	GTEX-144GO-0011-R5a-SM-5PNUR
GBM(T=153,N=1157)	Normal	9.265	GTEX-N7MT-0011-R3a-SM-2I3GC
GBM(T=153,N=1157)	Normal	9.1677	GTEX-132Q8-0011-R10b-SM-5DUWZ
GBM(T=153,N=1157)	Normal	8.0362	GTEX-13PL6-0011-R9b-SM-5O9CH
GBM(T=153,N=1157)	Normal	8.4258	GTEX-QMR6-0011-R11A-SM-32PKK
GBM(T=153,N=1157)	Normal	8.6632	GTEX-ZDXO-0011-R8a-SM-4WWD7
GBM(T=153,N=1157)	Normal	8.2394	GTEX-11EMC-3226-SM-5EGKW
GBM(T=153,N=1157)	Normal	8.6581	GTEX-P44G-0011-R3A-SM-2I3FC
GBM(T=153,N=1157)	Normal	8.0575	GTEX-12ZZW-0011-R10b-SM-5HL9X
GBM(T=153,N=1157)	Normal	8.0797	GTEX-12WSE-0011-R6b-SM-5LZV5
GBM(T=153,N=1157)	Normal	7.299	GTEX-13FHP-0011-R1b-SM-5K7XL
GBM(T=153,N=1157)	Normal	9.4116	GTEX-XMD1-0011-R10A-SM-4AT4A
GBM(T=153,N=1157)	Normal	8.0242	GTEX-12WSD-0011-R3b-SM-5LZWN
GBM(T=153,N=1157)	Normal	9.6662	GTEX-WZTO-0011-R8A-SM-4E3II
GBM(T=153,N=1157)	Normal	9.4339	GTEX-13FXS-0011-R9a-SM-5K7UI
GBM(T=153,N=1157)	Normal	8.8579	GTEX-13O3Q-0011-R10b-SM-5KM39
GBM(T=153,N=1157)	Normal	8.9813	GTEX-131YS-0011-R4a-SM-5DUVL
GBM(T=153,N=1157)	Normal	9.5615	GTEX-13N2G-0011-R10a-SM-5MR34
GBM(T=153,N=1157)	Normal	7.6911	GTEX-13OW8-0011-R6b-SM-5L3I3
GBM(T=153,N=1157)	Normal	8.7057	GTEX-13FLV-0011-R4a-SM-5LZYU
GBM(T=153,N=1157)	Normal	8.706	GTEX-ZVZQ-0011-R10b-SM-51MRT
GBM(T=153,N=1157)	Normal	8.6961	GTEX-131XH-0011-R1a-SM-5DUWA
GBM(T=153,N=1157)	Normal	8.5672	GTEX-P44H-0011-R10A-SM-2XCEK
GBM(T=153,N=1157)	Normal	7.5693	GTEX-13OW7-0011-R4b-SM-5O9CX
GBM(T=153,N=1157)	Normal	8.1297	GTEX-13OVH-0011-R6b-SM-5LUAX
GBM(T=153,N=1157)	Normal	9.7922	GTEX-13NYS-0011-R9b-SM-5MR44
GBM(T=153,N=1157)	Normal	6.8238	GTEX-RU72-0011-R10A-SM-2TF6D
GBM(T=153,N=1157)	Normal	9.2302	GTEX-13OVJ-2826-SM-5L3GW
GBM(T=153,N=1157)	Normal	8.9888	GTEX-11GSO-3026-SM-5Q5AL
GBM(T=153,N=1157)	Normal	9.2407	GTEX-WHSE-0011-R1A-SM-3P5ZK
GBM(T=153,N=1157)	Normal	-9.9658	GTEX-T6MN-0011-R4A-SM-5CHSD
GBM(T=153,N=1157)	Normal	8.4421	GTEX-ZUA1-3026-SM-59HJC
GBM(T=153,N=1157)	Normal	8.9906	GTEX-11GSP-0011-R8b-SM-5NQ79
GBM(T=153,N=1157)	Normal	7.9148	GTEX-YJ89-0011-R2b-SM-4RGLT
GBM(T=153,N=1157)	Normal	8.56	GTEX-Q2AG-0011-R10A-SM-2HMLA
GBM(T=153,N=1157)	Normal	8.6766	GTEX-WL46-0011-R5A-SM-3LK6V
GBM(T=153,N=1157)	Normal	7.8136	GTEX-145MG-0011-R7b-SM-5P9JY
GBM(T=153,N=1157)	Normal	10.4628	GTEX-X4EP-0011-R9B-SM-4QASI
GBM(T=153,N=1157)	Normal	9.4203	GTEX-13112-2926-SM-5DUWT
GBM(T=153,N=1157)	Normal	-9.9658	GTEX-TSE9-0011-R7A-SM-5CHS2
GBM(T=153,N=1157)	Normal	7.2297	GTEX-11WQC-0011-R7b-SM-5BC7A
GBM(T=153,N=1157)	Normal	8.1917	GTEX-12ZZZ-0011-R7b-SM-5EGLE
GBM(T=153,N=1157)	Normal	7.3717	GTEX-13RTL-0011-R3a-SM-5P9JP
GBM(T=153,N=1157)	Normal	8.6369	GTEX-13FHO-0011-R11b-SM-5LZYQ
GBM(T=153,N=1157)	Normal	8.5749	GTEX-Q2AG-0011-R5A-SM-2HMJH
GBM(T=153,N=1157)	Normal	9.2823	GTEX-13OVH-0011-R8b-SM-5MR35
GBM(T=153,N=1157)	Normal	8.2813	GTEX-147GR-0011-R6b-SM-5S2RO
GBM(T=153,N=1157)	Normal	9.8569	GTEX-132Q8-0011-R5a-SM-5IJDM
GBM(T=153,N=1157)	Normal	8.4645	GTEX-WZTO-0011-R5B-SM-3NMC5
GBM(T=153,N=1157)	Normal	7.6913	GTEX-11ONC-0011-R1a-SM-57WD4
GBM(T=153,N=1157)	Normal	8.6919	GTEX-14BIN-0011-R10a-SM-5S2UA
GBM(T=153,N=1157)	Normal	8.6359	GTEX-T2IS-0011-R6A-SM-32QP2
GBM(T=153,N=1157)	Normal	9.1733	GTEX-144GL-0011-R8a-SM-5Q5B1
GBM(T=153,N=1157)	Normal	9.1088	GTEX-13QIC-3026-SM-5LU58
GBM(T=153,N=1157)	Normal	8.6812	GTEX-1313W-0011-R10b-SM-5DUXA
GBM(T=153,N=1157)	Normal	9.4784	GTEX-YFC4-0011-R9a-SM-4SOK4
GBM(T=153,N=1157)	Normal	8.5499	GTEX-13O3Q-2926-SM-5KM45
GBM(T=153,N=1157)	Normal	9.3521	GTEX-12126-0011-R9b-SM-5BC6P
GBM(T=153,N=1157)	Normal	7.9201	GTEX-ZXG5-0011-R5b-SM-57WBN
GBM(T=153,N=1157)	Normal	7.8172	GTEX-13OW7-0011-R1b-SM-5L3HF
GBM(T=153,N=1157)	Normal	7.5175	GTEX-13112-0011-R5b-SM-5DUV8
GBM(T=153,N=1157)	Normal	8.7242	GTEX-T6MN-0011-R6A-SM-32QP8
GBM(T=153,N=1157)	Normal	7.0625	GTEX-12584-0011-R6a-SM-5NQ7C
GBM(T=153,N=1157)	Normal	8.2897	GTEX-13PDP-2926-SM-5N9E8
GBM(T=153,N=1157)	Normal	8.1813	GTEX-ZE9C-0011-R5a-SM-5EGLO
GBM(T=153,N=1157)	Normal	9.0933	GTEX-139UC-0011-R3b-SM-5K7VZ
GBM(T=153,N=1157)	Normal	8.9564	GTEX-12WSC-0011-R10a-SM-5GU57
GBM(T=153,N=1157)	Normal	9.1984	GTEX-117XS-3126-SM-5GIDP
GBM(T=153,N=1157)	Normal	8.8462	GTEX-XOTO-0011-R8A-SM-4B65J
GBM(T=153,N=1157)	Normal	8.8094	GTEX-11H98-0011-R10b-SM-5NQ98
GBM(T=153,N=1157)	Normal	8.234	GTEX-11OF3-0011-R7a-SM-57WCG
GBM(T=153,N=1157)	Normal	8.5715	GTEX-14ASI-3026-SM-5S2PN
GBM(T=153,N=1157)	Normal	8.767	GTEX-NPJ8-2626-SM-26GMI
GBM(T=153,N=1157)	Normal	9.4044	GTEX-13CIG-0011-R9a-SM-5K7VU
GBM(T=153,N=1157)	Normal	9.0567	GTEX-WWYW-0011-R1A-SM-3TW8G
GBM(T=153,N=1157)	Normal	8.3663	GTEX-NL4W-0011-R6a-SM-2I3GA
GBM(T=153,N=1157)	Normal	8.7618	GTEX-NPJ7-0011-R10A-SM-2I3E5
GBM(T=153,N=1157)	Normal	8.47	GTEX-13NYB-0011-R7a-SM-5MR5D
GBM(T=153,N=1157)	Normal	9.0345	GTEX-13FLW-0011-R8b-SM-5J1MZ
GBM(T=153,N=1157)	Normal	8.8407	GTEX-Q2AG-0011-R8A-SM-2HMK5
GBM(T=153,N=1157)	Normal	8.9877	GTEX-13X6K-0011-R3b-SM-5PNUD
GBM(T=153,N=1157)	Normal	9.0982	GTEX-X585-0011-R1B-SM-46MVE
GBM(T=153,N=1157)	Normal	10.3273	GTEX-13N2G-0011-R5a-SM-5MR33
GBM(T=153,N=1157)	Normal	7.3907	GTEX-RVPU-0011-R6A-SM-2XCAC
GBM(T=153,N=1157)	Normal	9.0748	GTEX-13X6I-0011-R11a-SM-5P9HN
GBM(T=153,N=1157)	Normal	8.2373	GTEX-13S7M-3126-SM-5RQJQ
GBM(T=153,N=1157)	Normal	8.7089	GTEX-ZDXO-0011-R3a-SM-4WKFS
GBM(T=153,N=1157)	Normal	8.6432	GTEX-13RTJ-0011-R3a-SM-5PNX7
GBM(T=153,N=1157)	Normal	8.1385	GTEX-139UC-0011-R4a-SM-5K7XM
GBM(T=153,N=1157)	Normal	10.0543	GTEX-X261-0011-R8A-SM-4E3I5
GBM(T=153,N=1157)	Normal	9.5611	GTEX-12126-0926-SM-5FQTW
GBM(T=153,N=1157)	Normal	8.9487	GTEX-14ASI-0011-R8b-SM-5S2UB
GBM(T=153,N=1157)	Normal	8.7288	GTEX-14A5I-2826-SM-5SIBF
GBM(T=153,N=1157)	Normal	8.8548	GTEX-12WSA-0011-R2a-SM-57WDK
GBM(T=153,N=1157)	Normal	8.1017	GTEX-NPJ7-0011-R1a-SM-3GACT
GBM(T=153,N=1157)	Normal	8.952	GTEX-13N2G-0011-R6b-SM-5MR3P
GBM(T=153,N=1157)	Normal	8.3747	GTEX-NPJ7-0011-R4a-SM-2I3GJ
GBM(T=153,N=1157)	Normal	8.0927	GTEX-NL3H-0011-R6a-SM-2I3G8
GBM(T=153,N=1157)	Normal	8.7357	GTEX-ZAB4-0011-R10a-SM-4SOKH
GBM(T=153,N=1157)	Normal	8.62	GTEX-13SLW-0011-R11a-SM-5SI8Q
GBM(T=153,N=1157)	Normal	8.6564	GTEX-11WQK-3026-SM-5EQL6
GBM(T=153,N=1157)	Normal	7.023	GTEX-131XW-0011-R6b-SM-5K7XY
GBM(T=153,N=1157)	Normal	9.0645	GTEX-N7MT-1126-SM-2YUNQ
GBM(T=153,N=1157)	Normal	8.7601	GTEX-WL46-2926-SM-3LK82
GBM(T=153,N=1157)	Normal	9.1061	GTEX-ZDXO-2926-SM-4WKFM
GBM(T=153,N=1157)	Normal	8.0948	GTEX-1399T-0011-R4b-SM-5DUVX
GBM(T=153,N=1157)	Normal	8.0334	GTEX-12ZZW-0011-R7a-SM-5DUWC
GBM(T=153,N=1157)	Normal	8.7958	GTEX-1445S-0011-R2b-SM-5PNUH
GBM(T=153,N=1157)	Normal	9.2364	GTEX-R55E-0011-R11A-SM-2TC6I
GBM(T=153,N=1157)	Normal	8.1379	GTEX-QMR6-1326-SM-32PLB
GBM(T=153,N=1157)	Normal	8.2316	GTEX-147F4-0011-R8b-SM-5S2UN
GBM(T=153,N=1157)	Normal	8.1132	GTEX-139TS-0011-R10a-SM-5K7TU
GBM(T=153,N=1157)	Normal	9.1146	GTEX-12WSB-0011-R7b-SM-5GU6V
GBM(T=153,N=1157)	Normal	8.43	GTEX-13IVO-0011-R11b-SM-5LZXQ
GBM(T=153,N=1157)	Normal	8.013	GTEX-1212Z-0011-R1b-SM-5BC72
GBM(T=153,N=1157)	Normal	9.3429	GTEX-Q2AG-0011-R2A-SM-2HMIT
GBM(T=153,N=1157)	Normal	8.9093	GTEX-11H98-0011-R5b-SM-57WCF
GBM(T=153,N=1157)	Normal	7.7718	GTEX-ZV68-0011-R7a-SM-51MT4
GBM(T=153,N=1157)	Normal	9.2164	GTEX-12ZZY-0011-R10b-SM-5HL7W
GBM(T=153,N=1157)	Normal	8.6003	GTEX-12WSC-0011-R5b-SM-5CVNS
GBM(T=153,N=1157)	Normal	8.5146	GTEX-11GSO-2926-SM-5HL73
GBM(T=153,N=1157)	Normal	8.9778	GTEX-13O3O-0011-R10a-SM-5LUA9
GBM(T=153,N=1157)	Normal	8.7937	GTEX-12WSF-0011-R1a-SM-5DUVI
GBM(T=153,N=1157)	Normal	7.8215	GTEX-12WSM-0011-R7b-SM-5EGLD
GBM(T=153,N=1157)	Normal	8.0168	GTEX-139UC-3126-SM-5J1OY
GBM(T=153,N=1157)	Normal	8.3113	GTEX-11GSP-0011-R10a-SM-5NQ7J
GBM(T=153,N=1157)	Normal	8.3812	GTEX-ZF28-0011-R8a-SM-4WWFW
GBM(T=153,N=1157)	Normal	7.714	GTEX-RVPU-0011-R3A-SM-2XCAE
GBM(T=153,N=1157)	Normal	8.9179	GTEX-RNOR-0011-R3A-SM-2TF5J
GBM(T=153,N=1157)	Normal	9.2701	GTEX-13OVJ-0011-R2b-SM-5L3GP
GBM(T=153,N=1157)	Normal	8.2949	GTEX-QMR6-0011-R5A-SM-32PKT
GBM(T=153,N=1157)	Normal	8.6684	GTEX-11WQC-0011-R11b-SM-57WD6
GBM(T=153,N=1157)	Normal	9.1649	GTEX-11DXW-1026-SM-5H11K
GBM(T=153,N=1157)	Normal	8.8164	GTEX-ZE9C-0011-R2a-SM-4WKGH
GBM(T=153,N=1157)	Normal	7.0961	GTEX-14753-0011-R8b-SM-5S2U1
GBM(T=153,N=1157)	Normal	8.5961	GTEX-13FHP-3026-SM-5IJBS
GBM(T=153,N=1157)	Normal	8.2549	GTEX-13VXU-0011-R7b-SM-5SI72
GBM(T=153,N=1157)	Normal	6.8589	GTEX-12WSE-0011-R7a-SM-5PNWF
GBM(T=153,N=1157)	Normal	9.6203	GTEX-X585-3026-SM-46MWF
GBM(T=153,N=1157)	Normal	8.7149	GTEX-12WSF-0011-R10a-SM-5LZVH
GBM(T=153,N=1157)	Normal	7.3559	GTEX-ZE9C-0011-R4a-SM-4WKH6
GBM(T=153,N=1157)	Normal	8.6375	GTEX-14BIN-0011-R11a-SM-5SI79
GBM(T=153,N=1157)	Normal	8.6905	GTEX-12ZZX-2926-SM-5GCOQ
GBM(T=153,N=1157)	Normal	9.1365	GTEX-Y8DK-0011-R11A-SM-4SOK2
GBM(T=153,N=1157)	Normal	9.4951	GTEX-WZTO-2926-SM-3NM9I
GBM(T=153,N=1157)	Normal	8.8526	GTEX-WWYW-0011-R5A-SM-3NB3E
GBM(T=153,N=1157)	Normal	8.693	GTEX-13QJC-0011-R2b-SM-5PNUN
GBM(T=153,N=1157)	Normal	9.0206	GTEX-13SLX-0011-R10a-SM-5P9HV
GBM(T=153,N=1157)	Normal	8.7993	GTEX-RVPV-0011-R11A-SM-2TF6F
GBM(T=153,N=1157)	Normal	8.7924	GTEX-12WSA-0011-R7b-SM-5GU5U
GBM(T=153,N=1157)	Normal	8.7372	GTEX-1269C-3126-SM-5EGI6
GBM(T=153,N=1157)	Normal	8.5292	GTEX-11WQK-0011-R10a-SM-5BC6R
GBM(T=153,N=1157)	Normal	9.2084	GTEX-13OVJ-0011-R1b-SM-5L3I6
GBM(T=153,N=1157)	Normal	8.9874	GTEX-139TS-0011-R2b-SM-5J1MX
GBM(T=153,N=1157)	Normal	8.4928	GTEX-11OF3-0011-R6b-SM-57WBG
GBM(T=153,N=1157)	Normal	8.6647	GTEX-13FHO-0011-R3b-SM-5K7YA
GBM(T=153,N=1157)	Normal	8.2693	GTEX-RU72-0011-R5A-SM-2TF6U
GBM(T=153,N=1157)	Normal	8.6091	GTEX-13OVL-0011-R1a-SM-5L3H5
GBM(T=153,N=1157)	Normal	9.2313	GTEX-X4XX-0011-R11A-SM-46MWQ
GBM(T=153,N=1157)	Normal	8.3397	GTEX-ZF28-0011-R5a-SM-4WWCZ
GBM(T=153,N=1157)	Normal	9.2392	GTEX-NPJ7-0011-R9a-SM-2TC5R
GBM(T=153,N=1157)	Normal	8.7154	GTEX-13OW6-0011-R10a-SM-5L3HE
GBM(T=153,N=1157)	Normal	9.3429	GTEX-T6MN-0011-R1A-SM-32QOY
GBM(T=153,N=1157)	Normal	8.2917	GTEX-RVPU-0011-R7A-SM-2XCAB
GBM(T=153,N=1157)	Normal	8.265	GTEX-11GSP-0011-R7b-SM-57WC3
GBM(T=153,N=1157)	Normal	8.8411	GTEX-12ZZX-0011-R6a-SM-5HL8L
GBM(T=153,N=1157)	Normal	7.5913	GTEX-131XW-0011-R10a-SM-5DUVA
GBM(T=153,N=1157)	Normal	8.4725	GTEX-UTHO-0011-R6A-SM-3GIJW
GBM(T=153,N=1157)	Normal	9.1156	GTEX-13VXU-3026-SM-5LU3K
GBM(T=153,N=1157)	Normal	9.2245	GTEX-T2IS-0011-R2A-SM-32QPF
GBM(T=153,N=1157)	Normal	9.6017	TCGA-06-0681-11
GBM(T=153,N=1157)	Normal	9.1454	GTEX-131XH-2926-SM-5LZU4
GBM(T=153,N=1157)	Normal	8.6905	GTEX-139UC-0011-R5b-SM-5K7VY
GBM(T=153,N=1157)	Normal	8.072	GTEX-QDT8-0011-R5A-SM-32PKN
GBM(T=153,N=1157)	Normal	8.1527	GTEX-13G51-0011-R10b-SM-5LZYF
GBM(T=153,N=1157)	Normal	8.2577	GTEX-11DXW-1126-SM-5H12Q
GBM(T=153,N=1157)	Normal	9.1896	GTEX-145LS-0011-R2a-SM-5PNZI
GBM(T=153,N=1157)	Normal	8.7025	GTEX-WL46-0011-R10A-SM-3MJFQ
GBM(T=153,N=1157)	Normal	8.5195	GTEX-12WS9-0011-R6a-SM-5P9EW
GBM(T=153,N=1157)	Normal	7.6924	GTEX-147GR-0011-R7a-SM-5S2RP
GBM(T=153,N=1157)	Normal	8.2154	GTEX-13PL6-3126-SM-5LUAR
GBM(T=153,N=1157)	Normal	9.2608	GTEX-12WSH-0011-R11a-SM-5LZVM
GBM(T=153,N=1157)	Normal	9.1125	GTEX-13SLX-0011-R2b-SM-5S2VP
GBM(T=153,N=1157)	Normal	9.802	GTEX-WHSE-0011-R4A-SM-3P5ZN
GBM(T=153,N=1157)	Normal	7.2813	GTEX-12ZZW-0011-R3a-SM-5DUWW
GBM(T=153,N=1157)	Normal	8.9055	GTEX-13X6K-0011-R2b-SM-5P9K3
GBM(T=153,N=1157)	Normal	8.8098	GTEX-13X6I-0011-R10a-SM-5PNWI
GBM(T=153,N=1157)	Normal	8.7558	GTEX-14BIM-0011-R11b-SM-5S2RN
GBM(T=153,N=1157)	Normal	9.4873	GTEX-R55F-0011-R8A-SM-2TF4F
GBM(T=153,N=1157)	Normal	8.8741	GTEX-11UD1-0011-R2b-SM-5BC6O
GBM(T=153,N=1157)	Normal	8.4269	GTEX-147F4-0011-R6b-SM-5S2UP
GBM(T=153,N=1157)	Normal	9.7673	GTEX-X585-0011-R11B-SM-46MUZ
GBM(T=153,N=1157)	Normal	8.6815	GTEX-13SLX-3126-SM-5S2Q5
GBM(T=153,N=1157)	Normal	8.3078	GTEX-11NV4-0011-R6a-SM-57WD5
GBM(T=153,N=1157)	Normal	8.0115	GTEX-13CZV-0011-R7b-SM-5LZXH
GBM(T=153,N=1157)	Normal	8.3093	GTEX-145LU-0011-R10a-SM-5PNWJ
GBM(T=153,N=1157)	Normal	9.3925	GTEX-ZAB4-0011-R2a-SM-4RGNP
GBM(T=153,N=1157)	Normal	7.9902	GTEX-11O72-2926-SM-5BC4V
GBM(T=153,N=1157)	Normal	8.5371	GTEX-12WSH-0011-R10a-SM-5LZUS
GBM(T=153,N=1157)	Normal	8.6107	GTEX-13FXS-0011-R6b-SM-5L3F7
GBM(T=153,N=1157)	Normal	8.8129	GTEX-1313W-0011-R4b-SM-5KLZV
GBM(T=153,N=1157)	Normal	8.5945	GTEX-Y8DK-0011-R6A-SM-4V6EG
GBM(T=153,N=1157)	Normal	8.5011	GTEX-R55E-0011-R7A-SM-2TC5Z
GBM(T=153,N=1157)	Normal	8.5044	GTEX-131YS-0011-R1a-SM-5DUXC
GBM(T=153,N=1157)	Normal	8.4892	GTEX-13OW6-0011-R7b-SM-5L3H4
GBM(T=153,N=1157)	Normal	8.4877	GTEX-ZVT3-3026-SM-5E43N
GBM(T=153,N=1157)	Normal	8.572	GTEX-13X6J-0011-R10b-SM-5PNWA
GBM(T=153,N=1157)	Normal	9.1862	GTEX-11GSP-3126-SM-5A5LL
GBM(T=153,N=1157)	Normal	7.8451	GTEX-13PL6-0011-R5b-SM-5O9BI
GBM(T=153,N=1157)	Normal	8.6427	GTEX-11WQC-0011-R8b-SM-57WCH
GBM(T=153,N=1157)	Normal	9.2767	GTEX-13OVJ-0011-R4b-SM-5P9H5
GBM(T=153,N=1157)	Normal	8.929	GTEX-13RTJ-0011-R2a-SM-5PNW9
GBM(T=153,N=1157)	Normal	8.4694	GTEX-13FLW-0011-R7b-SM-5L3EZ
GBM(T=153,N=1157)	Normal	8.8693	GTEX-XMD1-0011-R1A-SM-4AT4C
GBM(T=153,N=1157)	Normal	7.1536	GTEX-S7PM-0011-R6A-SM-3NM8F
GBM(T=153,N=1157)	Normal	7.5767	GTEX-139UW-0011-R11a-SM-5IJGN
GBM(T=153,N=1157)	Normal	9.4173	GTEX-1313W-3026-SM-5LZUZ
GBM(T=153,N=1157)	Normal	9.1592	GTEX-139UC-3226-SM-5N9EZ
GBM(T=153,N=1157)	Normal	9.5846	GTEX-WL46-0011-R9A-SM-3MJFP
GBM(T=153,N=1157)	Normal	7.8903	GTEX-11ZU8-0011-R4a-SM-5BC6Y
GBM(T=153,N=1157)	Normal	8.5339	GTEX-NL3H-0011-R3a-SM-2I3GL
GBM(T=153,N=1157)	Normal	8.687	GTEX-N7MT-0011-R1a-SM-5SI7S
GBM(T=153,N=1157)	Normal	9.3252	GTEX-13N1W-0011-R6a-SM-5MR43
GBM(T=153,N=1157)	Normal	8.3028	GTEX-13FLV-0011-R3b-SM-5LZYP
GBM(T=153,N=1157)	Normal	8.5757	GTEX-T5JC-0011-R6A-SM-5SI89
GBM(T=153,N=1157)	Normal	9.4322	GTEX-NPJ8-0011-R8a-SM-2HMLG
GBM(T=153,N=1157)	Normal	8.389	GTEX-1445S-0011-R10a-SM-5PNWB
GBM(T=153,N=1157)	Normal	9.1835	GTEX-T2IS-2926-SM-32QPO
GBM(T=153,N=1157)	Normal	7.5485	GTEX-131XW-0011-R11a-SM-5DUV9
GBM(T=153,N=1157)	Normal	9.0357	GTEX-QVJO-1325-SM-2S1QX
GBM(T=153,N=1157)	Normal	9.0897	GTEX-XMD1-0011-R3B-SM-4AT5R
GBM(T=153,N=1157)	Normal	9.44	GTEX-ZE7O-0011-R10a-SM-57WAZ
GBM(T=153,N=1157)	Normal	9.0087	GTEX-13G51-3026-SM-5IJB8
GBM(T=153,N=1157)	Normal	8.7681	GTEX-13FHP-0011-R11b-SM-5LZXP
GBM(T=153,N=1157)	Normal	9.8833	GTEX-WWYW-0011-R11A-SM-3NB38
GBM(T=153,N=1157)	Normal	8.0241	GTEX-14ABY-0011-R5b-SM-5SI7B
GBM(T=153,N=1157)	Normal	8.0391	GTEX-ZXG5-0011-R6a-SM-57WBZ
GBM(T=153,N=1157)	Normal	9.5125	GTEX-X4EP-3026-SM-3P5YP
GBM(T=153,N=1157)	Normal	9.1243	GTEX-13OW7-0011-R8b-SM-5L3HR
GBM(T=153,N=1157)	Normal	9.338	GTEX-13RTJ-0011-R8b-SM-5O9DL
GBM(T=153,N=1157)	Normal	7.9097	GTEX-12ZZZ-0011-R4b-SM-5DUV7
GBM(T=153,N=1157)	Normal	8.3507	GTEX-13CZV-0011-R3a-SM-5KM27
GBM(T=153,N=1157)	Normal	9.6497	GTEX-N7MS-0011-R11A-SM-2HMJS
GBM(T=153,N=1157)	Normal	8.6849	GTEX-12WSE-0011-R10b-SM-5P9JV
GBM(T=153,N=1157)	Normal	8.6496	GTEX-13SLW-0011-R5b-SM-5SI6Z
GBM(T=153,N=1157)	Normal	7.2899	GTEX-14753-0011-R10b-SM-5S2WE
GBM(T=153,N=1157)	Normal	9.8134	GTEX-13OW5-0011-R1b-SM-5L3GE
GBM(T=153,N=1157)	Normal	8.6934	GTEX-14ABY-0011-R4b-SM-5S2VN
GBM(T=153,N=1157)	Normal	8.8209	GTEX-NL3H-0011-R10A-SM-2I3E9
GBM(T=153,N=1157)	Normal	8.9369	GTEX-145LU-2626-SM-5LU9Z
GBM(T=153,N=1157)	Normal	8.9699	GTEX-WHSE-0011-R6A-SM-3P5ZP
GBM(T=153,N=1157)	Normal	9.0347	GTEX-NPJ8-0011-R5a-SM-2HMJY
GBM(T=153,N=1157)	Normal	9.2547	GTEX-13OW6-0011-R8a-SM-5L3GF
GBM(T=153,N=1157)	Normal	8.1574	GTEX-ZDXO-0011-R7a-SM-4WWCU
GBM(T=153,N=1157)	Normal	9.0288	GTEX-NPJ8-0011-R11A-SM-2YUMS
GBM(T=153,N=1157)	Normal	7.4846	GTEX-139TS-0011-R6a-SM-5J2OB
GBM(T=153,N=1157)	Normal	8.4121	GTEX-11NUK-2926-SM-5A5MD
GBM(T=153,N=1157)	Normal	9.6044	GTEX-131XW-0011-R9a-SM-5N9EO
GBM(T=153,N=1157)	Normal	7.9362	GTEX-145LU-0011-R1a-SM-5Q5CE
GBM(T=153,N=1157)	Normal	8.4997	GTEX-145LS-0011-R4b-SM-5S2UT
GBM(T=153,N=1157)	Normal	8.6056	GTEX-ZF28-0011-R10a-SM-4WWEH
GBM(T=153,N=1157)	Normal	7.2678	GTEX-144GO-0011-R1a-SM-5PNWO
GBM(T=153,N=1157)	Normal	8.7848	GTEX-NPJ8-0011-R7a-SM-2HMJV
GBM(T=153,N=1157)	Normal	9.7691	GTEX-X4EP-0011-R10B-SM-4QASJ
GBM(T=153,N=1157)	Normal	9.5205	GTEX-NPJ8-0011-R9a-SM-2YUN5
GBM(T=153,N=1157)	Normal	9.5624	GTEX-145MH-0011-R11a-SM-5P9HQ
GBM(T=153,N=1157)	Normal	8.8212	GTEX-QVUS-0011-R6A-SM-3GACX
GBM(T=153,N=1157)	Normal	7.9996	GTEX-WVLH-0011-R7A-SM-3MJFB
GBM(T=153,N=1157)	Normal	7.5167	GTEX-144GL-0011-R4a-SM-5PNUI
GBM(T=153,N=1157)	Normal	8.0597	GTEX-1445S-0011-R3a-SM-5P9HY
GBM(T=153,N=1157)	Normal	9.197	GTEX-14ABY-0011-R11a-SM-5SI7C
GBM(T=153,N=1157)	Normal	8.0808	GTEX-13OW6-0011-R4a-SM-5O9DX
GBM(T=153,N=1157)	Normal	8.7586	GTEX-ZVT3-0011-R8b-SM-57WDJ
GBM(T=153,N=1157)	Normal	8.9049	GTEX-QVJO-0011-R4A-SM-2S1QL
GBM(T=153,N=1157)	Normal	10.8314	GTEX-X4EP-0011-R5A-SM-3P628
GBM(T=153,N=1157)	Normal	8.9253	GTEX-WVLH-0011-R2A-SM-3MJFJ
GBM(T=153,N=1157)	Normal	8.72	GTEX-13O3O-0011-R4b-SM-5KM3F
GBM(T=153,N=1157)	Normal	9.023	GTEX-13OVJ-0011-R11a-SM-5P9H8
GBM(T=153,N=1157)	Normal	8.2168	GTEX-X4XX-0011-R7A-SM-46MWR
GBM(T=153,N=1157)	Normal	8.8052	GTEX-12WSB-0011-R5b-SM-5GU67
GBM(T=153,N=1157)	Normal	8.5596	GTEX-11ONC-0011-R9b-SM-5NQ8J
GBM(T=153,N=1157)	Normal	8.7725	GTEX-13JUV-0011-R10b-SM-5LZXR
GBM(T=153,N=1157)	Normal	8.8201	GTEX-13OW6-0011-R1a-SM-5L3HQ
GBM(T=153,N=1157)	Normal	9.153	GTEX-13OW5-3126-SM-5MR3Y
GBM(T=153,N=1157)	Normal	9.0776	GTEX-12WSE-2926-SM-5RQJ9
GBM(T=153,N=1157)	Normal	-9.9658	GTEX-TSE9-2926-SM-5CHQO
GBM(T=153,N=1157)	Normal	9.0386	GTEX-13S7M-3026-SM-5S2QQ
GBM(T=153,N=1157)	Normal	9.4093	GTEX-13JUV-3026-SM-5K7WX
GBM(T=153,N=1157)	Normal	9.3846	GTEX-12ZZX-0011-R11a-SM-5DUVJ
GBM(T=153,N=1157)	Normal	8.7452	GTEX-13NYC-2826-SM-5K7WR
GBM(T=153,N=1157)	Normal	8.2212	GTEX-13O3O-0011-R5b-SM-5KM44
GBM(T=153,N=1157)	Normal	8.2317	GTEX-145LS-0011-R5a-SM-5SI65
GBM(T=153,N=1157)	Normal	8.6933	GTEX-13JVG-0011-R10b-SM-5KM2P
GBM(T=153,N=1157)	Normal	9.6822	GTEX-131XH-0011-R8a-SM-5EGLL
GBM(T=153,N=1157)	Normal	9.2491	TCGA-06-0675-11
GBM(T=153,N=1157)	Normal	8.9362	GTEX-139TT-0011-R5b-SM-5K7W8
GBM(T=153,N=1157)	Normal	8.1679	GTEX-1445S-3026-SM-5O9BR
GBM(T=153,N=1157)	Normal	8.3501	GTEX-RU72-3026-SM-5SI7Y
GBM(T=153,N=1157)	Normal	8.4222	GTEX-N7MS-2425-SM-26GMD
GBM(T=153,N=1157)	Normal	6.523	GTEX-N7MT-1226-SM-26GMT
GBM(T=153,N=1157)	Normal	8.6192	GTEX-N7MT-1226-SM-26GMC
GBM(T=153,N=1157)	Normal	9.254	GTEX-ZUA1-2926-SM-59HL3
GBM(T=153,N=1157)	Normal	9.3	GTEX-12WSM-2126-SM-5GCOC
GBM(T=153,N=1157)	Normal	7.8834	GTEX-1445S-0011-R4a-SM-5PNWN
GBM(T=153,N=1157)	Normal	8.6248	GTEX-ZE9C-0011-R7a-SM-4WWCX
GBM(T=153,N=1157)	Normal	8.3284	GTEX-1313W-0011-R6a-SM-5K7XO
GBM(T=153,N=1157)	Normal	7.6743	GTEX-13RTL-0011-R9a-SM-5Q5BR
GBM(T=153,N=1157)	Normal	8.2664	GTEX-13X6J-0011-R7b-SM-5PNUC
GBM(T=153,N=1157)	Normal	8.5032	GTEX-145LS-0011-R1b-SM-5PNUP
GBM(T=153,N=1157)	Normal	8.7389	GTEX-13NYB-0011-R5a-SM-5MR45
GBM(T=153,N=1157)	Normal	8.7727	GTEX-QVUS-0011-R10A-SM-3GIK3
GBM(T=153,N=1157)	Normal	8.5792	GTEX-Q2AG-2926-SM-2HMJ3
GBM(T=153,N=1157)	Normal	9.1177	GTEX-13X6I-2926-SM-5Q5C3
GBM(T=153,N=1157)	Normal	9.2627	GTEX-13FTY-0011-R9b-SM-5KM2U
GBM(T=153,N=1157)	Normal	7.3085	GTEX-11ZVC-0011-R3a-SM-5BC6V
GBM(T=153,N=1157)	Normal	8.9986	GTEX-13NYS-3126-SM-5KLYV
GBM(T=153,N=1157)	Normal	8.6343	GTEX-13S7M-0011-R10b-SM-5PNZB
GBM(T=153,N=1157)	Normal	7.5587	GTEX-13CZV-0011-R4b-SM-5J2NY
GBM(T=153,N=1157)	Normal	8.916	GTEX-131YS-0011-R7a-SM-5IJDA
GBM(T=153,N=1157)	Normal	7.8034	GTEX-1477Z-0011-R10b-SM-5S2RF
GBM(T=153,N=1157)	Normal	9.1849	GTEX-13NYS-0011-R4b-SM-5MR3O
GBM(T=153,N=1157)	Normal	9.3565	GTEX-X4XX-2926-SM-3NMB1
GBM(T=153,N=1157)	Normal	9.3719	GTEX-NPJ8-1526-SM-2D7VU
GBM(T=153,N=1157)	Normal	8.7704	GTEX-WVLH-0011-R6A-SM-3MJFZ
GBM(T=153,N=1157)	Normal	8.2949	GTEX-14A5I-2926-SM-5Q5CQ
GBM(T=153,N=1157)	Normal	8.0563	GTEX-13PLJ-0011-R11b-SM-5O9BS
GBM(T=153,N=1157)	Normal	8.815	GTEX-11TTK-2826-SM-5GU5K
GBM(T=153,N=1157)	Normal	9.4684	GTEX-13SLX-0011-R9b-SM-5SI6X
GBM(T=153,N=1157)	Normal	10.5147	GTEX-XMD1-2926-SM-4AT42
GBM(T=153,N=1157)	Normal	9.4461	GTEX-X585-0011-R5A-SM-46MVI
GBM(T=153,N=1157)	Normal	9.3639	GTEX-1399T-0011-R8b-SM-5IJD8
GBM(T=153,N=1157)	Normal	7.8193	GTEX-13O1R-0011-R9b-SM-5KM33
GBM(T=153,N=1157)	Normal	7.9363	GTEX-13JVG-0011-R4a-SM-5MR4C
GBM(T=153,N=1157)	Normal	9.0406	GTEX-X4EP-0011-R11B-SM-4QASK
GBM(T=153,N=1157)	Normal	7.4926	GTEX-YJ89-0011-R5a-SM-4V6GM
GBM(T=153,N=1157)	Normal	8.737	GTEX-14BIM-0011-R4b-SM-5S2RK
GBM(T=153,N=1157)	Normal	8.8905	GTEX-13SLW-0011-R8b-SM-5SI64
GBM(T=153,N=1157)	Normal	9.4217	GTEX-13QIC-0011-R8b-SM-5O9CV
GBM(T=153,N=1157)	Normal	9.1155	GTEX-N7MS-0011-R8a-SM-2YUMK
GBM(T=153,N=1157)	Normal	8.624	GTEX-13NYB-0011-R10a-SM-5KM43
GBM(T=153,N=1157)	Normal	9.0363	GTEX-14BIN-3326-SM-5Q5E6
GBM(T=153,N=1157)	Normal	9.1233	GTEX-NPJ8-0011-R10A-SM-2YUMO
GBM(T=153,N=1157)	Normal	8.1752	GTEX-1313W-0011-R5b-SM-5L3EP
GBM(T=153,N=1157)	Normal	8.8753	GTEX-QVJO-0011-R10A-SM-2S1QJ
GBM(T=153,N=1157)	Normal	8.8842	GTEX-Q2AG-0011-R4A-SM-2HMKA
GBM(T=153,N=1157)	Normal	7.3627	GTEX-RVPU-0011-R4A-SM-2TF6X
GBM(T=153,N=1157)	Normal	8.8472	GTEX-WHSE-0011-R7A-SM-3P5YZ
GBM(T=153,N=1157)	Normal	8.5026	GTEX-P44G-0011-R10A-SM-2I3FF
GBM(T=153,N=1157)	Normal	8.5411	GTEX-YFC4-0011-R1a-SM-4V6EH
GBM(T=153,N=1157)	Normal	8.8778	GTEX-131XH-0011-R10a-SM-5EGLJ
GBM(T=153,N=1157)	Normal	9.0827	GTEX-13N2G-0011-R2a-SM-5MR4Q
GBM(T=153,N=1157)	Normal	8.3092	GTEX-1128S-2726-SM-5H12C
GBM(T=153,N=1157)	Normal	7.8379	GTEX-11ZVC-0011-R4a-SM-5BC6Z
GBM(T=153,N=1157)	Normal	8.8485	GTEX-11GSO-0011-R3b-SM-57WB2
GBM(T=153,N=1157)	Normal	9.2455	GTEX-WVLH-2926-SM-3MJG5
GBM(T=153,N=1157)	Normal	8.293	GTEX-RVPU-0011-R8A-SM-5SI8I
GBM(T=153,N=1157)	Normal	8.6132	GTEX-12ZZX-0011-R3b-SM-5EGLH
GBM(T=153,N=1157)	Normal	9.4605	GTEX-1313W-0011-R2a-SM-5EGLF
GBM(T=153,N=1157)	Normal	8.3962	GTEX-13O3Q-0011-R1b-SM-5KM3L
GBM(T=153,N=1157)	Normal	8.5649	GTEX-XLM4-3026-SM-4AT6L
GBM(T=153,N=1157)	Normal	9.4944	GTEX-12WSI-0011-R11b-SM-5P9EZ
GBM(T=153,N=1157)	Normal	9.0456	GTEX-N7MS-0011-R4a-SM-2HMKW
GBM(T=153,N=1157)	Normal	9.3527	GTEX-131YS-3026-SM-5EGHY
GBM(T=153,N=1157)	Normal	9.424	GTEX-13JUV-0011-R1a-SM-5LZY4
GBM(T=153,N=1157)	Normal	9.203	GTEX-1399T-0011-R2b-SM-5DUXM
GBM(T=153,N=1157)	Normal	8.1221	GTEX-XOTO-0011-R7B-SM-4B64R
GBM(T=153,N=1157)	Normal	9.0489	GTEX-12WSD-0011-R10b-SM-5GU79
GBM(T=153,N=1157)	Normal	8.6676	GTEX-N7MS-0011-R6a-SM-2HMJ4
GBM(T=153,N=1157)	Normal	7.8845	GTEX-13S7M-0011-R5b-SM-5P9HS
GBM(T=153,N=1157)	Normal	8.3177	GTEX-12126-0011-R10b-SM-5BC6T
GBM(T=153,N=1157)	Normal	8.8402	GTEX-QVJO-0011-R1A-SM-2S1QI
GBM(T=153,N=1157)	Normal	8.7744	GTEX-XMD1-0011-R2B-SM-4AT5N
GBM(T=153,N=1157)	Normal	8.9338	GTEX-RU72-0011-R11A-SM-2TF6J
GBM(T=153,N=1157)	Normal	8.0155	GTEX-11UD1-0011-R3a-SM-5BC6S
GBM(T=153,N=1157)	Normal	8.8789	GTEX-XOTO-0011-R1B-SM-4B65C
GBM(T=153,N=1157)	Normal	8.5741	GTEX-13O3O-0011-R1b-SM-5KM2K
GBM(T=153,N=1157)	Normal	6.2346	GTEX-14753-0011-R5a-SM-5S2VW
GBM(T=153,N=1157)	Normal	9.3085	GTEX-12WS9-2826-SM-5FQU9
GBM(T=153,N=1157)	Normal	8.6238	GTEX-145LS-0011-R3a-SM-5S2VJ
GBM(T=153,N=1157)	Normal	9.1097	GTEX-R55E-0011-R8A-SM-2TC66
GBM(T=153,N=1157)	Normal	8.3656	GTEX-14BIM-0011-R5b-SM-5S2RM
GBM(T=153,N=1157)	Normal	7.9463	GTEX-ZF28-0011-R7a-SM-4WKF5
GBM(T=153,N=1157)	Normal	8.3008	GTEX-RVPU-0011-R8A-SM-2TF74
GBM(T=153,N=1157)	Normal	8.3234	GTEX-12ZZY-0011-R5a-SM-5EGL9
GBM(T=153,N=1157)	Normal	9.2305	GTEX-RNOR-0011-R9A-SM-2TF52
GBM(T=153,N=1157)	Normal	9.1201	GTEX-NPJ8-1526-SM-26GMH
GBM(T=153,N=1157)	Normal	8.4052	GTEX-13VXU-0011-R6a-SM-5SI71
GBM(T=153,N=1157)	Normal	7.2015	GTEX-NPJ8-1526-SM-26GMY
GBM(T=153,N=1157)	Normal	8.5656	GTEX-12WSF-0011-R3a-SM-5DUW7
GBM(T=153,N=1157)	Normal	8.0434	GTEX-12WSD-0011-R7b-SM-5PNWE
GBM(T=153,N=1157)	Normal	8.7894	GTEX-14BIM-0011-R3b-SM-5S2RL
GBM(T=153,N=1157)	Normal	8.9563	GTEX-13G51-0011-R1a-SM-5LZYR
GBM(T=153,N=1157)	Normal	8.2348	GTEX-13FLW-0011-R1b-SM-5LZX2
GBM(T=153,N=1157)	Normal	9.2949	GTEX-13OW6-0011-R11a-SM-5L3H2
GBM(T=153,N=1157)	Normal	8.9377	GTEX-NPJ8-0011-R6a-SM-2HMKB
GBM(T=153,N=1157)	Normal	7.8464	GTEX-11ZVC-0011-R1b-SM-5BC6M
GBM(T=153,N=1157)	Normal	9.8662	GTEX-WWYW-3026-SM-3NB36
GBM(T=153,N=1157)	Normal	9.0617	GTEX-QMR6-0011-R8A-SM-32PKJ
GBM(T=153,N=1157)	Normal	9.7097	GTEX-13RTJ-0011-R9a-SM-5Q5AY
GBM(T=153,N=1157)	Normal	9.3644	GTEX-13NYS-0011-R1b-SM-5MR55
GBM(T=153,N=1157)	Normal	7.7411	GTEX-OHPN-0011-R8A-SM-33HBT
GBM(T=153,N=1157)	Normal	9.4497	GTEX-13O3Q-0011-R2b-SM-5KM3K
GBM(T=153,N=1157)	Normal	8.4885	GTEX-13X6K-0011-R6a-SM-5P9K6
GBM(T=153,N=1157)	Normal	7.3934	GTEX-Y8DK-0011-R1A-SM-4RGLO
GBM(T=153,N=1157)	Normal	9.2738	GTEX-131YS-0011-R11b-SM-5EGLM
GBM(T=153,N=1157)	Normal	8.8948	GTEX-X4XX-3026-SM-3NMB2
GBM(T=153,N=1157)	Normal	9.0187	GTEX-11ONC-3026-SM-5985W
GBM(T=153,N=1157)	Normal	9.2787	GTEX-13NZA-0011-R9b-SM-5MR5I
GBM(T=153,N=1157)	Normal	8.6339	GTEX-ZVZQ-0011-R3a-SM-57WC7
GBM(T=153,N=1157)	Normal	8.9806	GTEX-14BIN-0011-R9a-SM-5SI76
GBM(T=153,N=1157)	Normal	8.4824	GTEX-139TT-0011-R7b-SM-5J2MN
GBM(T=153,N=1157)	Normal	9.0762	GTEX-11OF3-0011-R11a-SM-57WCR
GBM(T=153,N=1157)	Normal	8.4278	GTEX-145MF-2726-SM-5O995
GBM(T=153,N=1157)	Normal	9.4626	GTEX-13G51-0011-R11b-SM-5J2NE
GBM(T=153,N=1157)	Normal	8.4856	GTEX-13O3Q-0011-R5b-SM-5P9H4
GBM(T=153,N=1157)	Normal	8.3032	GTEX-X4XY-0011-R10B-SM-46MWS
GBM(T=153,N=1157)	Normal	8.6189	GTEX-1313W-3126-SM-5LZUI
GBM(T=153,N=1157)	Normal	9.3598	GTEX-13FXS-0011-R11a-SM-5L3DM
GBM(T=153,N=1157)	Normal	8.3143	GTEX-13FHO-0011-R5b-SM-5LZZ3
GBM(T=153,N=1157)	Normal	8.2797	GTEX-1445S-0011-R7b-SM-5PNUG
GBM(T=153,N=1157)	Normal	8.2842	GTEX-RU72-0011-R6A-SM-2TF71
GBM(T=153,N=1157)	Normal	9.3691	GTEX-UTHO-0011-R10A-SM-3GIJQ
GBM(T=153,N=1157)	Normal	9.1372	GTEX-145MH-0011-R8a-SM-5PNUL
GBM(T=153,N=1157)	Normal	8.6245	GTEX-NPJ8-0011-R4a-SM-2HML3
GBM(T=153,N=1157)	Normal	10.1583	GTEX-ZYY3-3126-SM-5SI9L
GBM(T=153,N=1157)	Normal	9.4041	GTEX-139TT-0011-R11b-SM-5LZV1
GBM(T=153,N=1157)	Normal	8.7884	GTEX-145LU-0011-R11b-SM-5P9JX
GBM(T=153,N=1157)	Normal	9.0323	GTEX-13OW7-2926-SM-5MR3Z
GBM(T=153,N=1157)	Normal	8.2469	GTEX-12WSA-2926-SM-5EQ4D
GBM(T=153,N=1157)	Normal	8.6687	GTEX-12WSD-0011-R4b-SM-5LZUA
GBM(T=153,N=1157)	Normal	8.6596	GTEX-13S7M-0011-R9a-SM-5O9DW
GBM(T=153,N=1157)	Normal	8.1115	GTEX-14ASI-0011-R6a-SM-5S2UZ
GBM(T=153,N=1157)	Normal	7.9812	GTEX-13OVL-0011-R5b-SM-5L3FU
GBM(T=153,N=1157)	Normal	8.3654	GTEX-1313W-0011-R7b-SM-5DUWL
GBM(T=153,N=1157)	Normal	7.8378	GTEX-144GL-0011-R6a-SM-5P9HW
GBM(T=153,N=1157)	Normal	8.6845	GTEX-R55F-1326-SM-2TF5F
GBM(T=153,N=1157)	Normal	7.2591	GTEX-1477Z-0011-R3b-SM-5PNX9
GBM(T=153,N=1157)	Normal	9.2405	GTEX-13X6I-0011-R8a-SM-5PNZF
GBM(T=153,N=1157)	Normal	9.281	GTEX-12ZZX-2826-SM-5BC6K
GBM(T=153,N=1157)	Normal	9.383	TCGA-06-0680-11
GBM(T=153,N=1157)	Normal	7.9548	GTEX-13X6J-0011-R5b-SM-5PNWT
GBM(T=153,N=1157)	Normal	8.1898	GTEX-NPJ8-0011-R1a-SM-5SI8B
GBM(T=153,N=1157)	Normal	9.6591	GTEX-XLM4-0011-R8A-SM-4AT44
GBM(T=153,N=1157)	Normal	9.7884	GTEX-139UW-0011-R9b-SM-5LZYT
GBM(T=153,N=1157)	Normal	9.072	GTEX-13RTJ-0011-R1a-SM-5O9D9
GBM(T=153,N=1157)	Normal	8.8562	GTEX-ZUA1-0011-R5b-SM-51MTG
GBM(T=153,N=1157)	Normal	8.3498	GTEX-11ZUS-2926-SM-5FQSL
GBM(T=153,N=1157)	Normal	8.5603	GTEX-117XS-3026-SM-5N9CA
GBM(T=153,N=1157)	Normal	9.144	GTEX-13NYS-0011-R5a-SM-5MR4D
GBM(T=153,N=1157)	Normal	8.9909	GTEX-13OVJ-2726-SM-5IJG6
GBM(T=153,N=1157)	Normal	8.3369	GTEX-Z93S-0011-R5b-SM-4RGNI
GBM(T=153,N=1157)	Normal	8.5638	GTEX-QDT8-3026-SM-32PKB
GBM(T=153,N=1157)	Normal	9.6182	GTEX-NPJ8-0011-R3a-SM-2HMIW
GBM(T=153,N=1157)	Normal	7.7049	GTEX-13OVH-0011-R4a-SM-5KM3W
GBM(T=153,N=1157)	Normal	8.8578	GTEX-11ONC-2926-SM-5P9JM
GBM(T=153,N=1157)	Normal	9.1374	GTEX-WWYW-0011-R7A-SM-3NB3H
GBM(T=153,N=1157)	Normal	9.248	GTEX-RNOR-2226-SM-2TF5O
GBM(T=153,N=1157)	Normal	9.039	GTEX-WHSE-0011-R3A-SM-3P5ZM
GBM(T=153,N=1157)	Normal	8.4837	GTEX-131XH-0011-R6a-SM-5KM2G
GBM(T=153,N=1157)	Normal	9.0285	GTEX-12WS9-0011-R10a-SM-57WBV
GBM(T=153,N=1157)	Normal	8.6202	GTEX-131YS-0011-R10b-SM-5EQ5N
GBM(T=153,N=1157)	Normal	8.7354	GTEX-13VXU-0011-R3b-SM-5O9CU
GBM(T=153,N=1157)	Normal	8.3344	GTEX-OXRO-0011-R9A-SM-5S2W3
GBM(T=153,N=1157)	Normal	8.4959	GTEX-13X6J-0011-R3b-SM-5P9K5
GBM(T=153,N=1157)	Normal	8.7426	GTEX-11ONC-0011-R8b-SM-5NQ87
GBM(T=153,N=1157)	Normal	9.4921	GTEX-12126-0011-R11a-SM-5BC6X
GBM(T=153,N=1157)	Normal	7.8097	GTEX-RU72-0011-R7A-SM-2TF5U
GBM(T=153,N=1157)	Normal	8.9846	GTEX-11H98-0011-R11b-SM-5NQ6U
GBM(T=153,N=1157)	Normal	9.4978	GTEX-WZTO-0011-R11A-SM-4E3K9
GBM(T=153,N=1157)	Normal	9.2744	GTEX-14BIM-3126-SM-5Q5C7
GBM(T=153,N=1157)	Normal	8.8852	GTEX-ZAB4-0011-R3a-SM-4RGNQ
GBM(T=153,N=1157)	Normal	8.12	GTEX-13OVL-0011-R8a-SM-5L3HH
GBM(T=153,N=1157)	Normal	9.6683	GTEX-14ABY-0011-R9a-SM-5PNZK
GBM(T=153,N=1157)	Normal	9.4535	GTEX-NL4W-0011-R8a-SM-2I3G4
GBM(T=153,N=1157)	Normal	8.2741	GTEX-11GSO-0011-R2a-SM-57WDF
GBM(T=153,N=1157)	Normal	7.8915	GTEX-NL3H-0011-R1a-SM-48TDJ
GBM(T=153,N=1157)	Normal	8.4174	GTEX-X261-0011-R10B-SM-4E3JT
GBM(T=153,N=1157)	Normal	7.409	GTEX-11ZTS-0011-R3a-SM-5BC78
GBM(T=153,N=1157)	Normal	8.6429	GTEX-XLM4-0011-R6A-SM-4AT4B
GBM(T=153,N=1157)	Normal	7.8889	GTEX-12WSB-0011-R11b-SM-57WBJ
GBM(T=153,N=1157)	Normal	8.8585	GTEX-N7MT-0011-R6a-SM-2I3G3
GBM(T=153,N=1157)	Normal	9.1783	GTEX-T5JC-2326-SM-32PMR
GBM(T=153,N=1157)	Normal	8.2518	GTEX-145MH-0011-R5a-SM-5P9JT
GBM(T=153,N=1157)	Normal	8.2745	GTEX-13NZ8-3026-SM-5L3D4
GBM(T=153,N=1157)	Normal	8.6019	GTEX-13OVH-3026-SM-5MR4N
GBM(T=153,N=1157)	Normal	9.2468	GTEX-YJ89-0011-R11a-SM-4SOKA
GBM(T=153,N=1157)	Normal	8.8386	GTEX-13N1W-0011-R10b-SM-5MR4H
GBM(T=153,N=1157)	Normal	8.3768	GTEX-145MI-3126-SM-5Q5CF
GBM(T=153,N=1157)	Normal	8.4227	GTEX-13OW8-0011-R10a-SM-5L3H6
GBM(T=153,N=1157)	Normal	7.8234	GTEX-13OW8-0011-R8a-SM-5L3G5
GBM(T=153,N=1157)	Normal	9.4383	GTEX-QVUS-0011-R8A-SM-3GAD7
GBM(T=153,N=1157)	Normal	8.2742	GTEX-P44H-0011-R4A-SM-2XCEW
GBM(T=153,N=1157)	Normal	8.4256	GTEX-RU72-0011-R2A-SM-2TF6O
GBM(T=153,N=1157)	Normal	10.2228	GTEX-X585-0011-R8A-SM-46MUX
GBM(T=153,N=1157)	Normal	8.8353	GTEX-145MH-0011-R3b-SM-5P9JQ
GBM(T=153,N=1157)	Normal	9.8503	GTEX-11ZUS-0011-R8a-SM-5BC73
GBM(T=153,N=1157)	Normal	8.9623	GTEX-NPJ8-2626-SM-2D7W2
GBM(T=153,N=1157)	Normal	8.9862	GTEX-YFC4-0011-R4a-SM-4RGLQ
GBM(T=153,N=1157)	Normal	8.6599	GTEX-13NZA-0011-R8b-SM-5KM2Q
GBM(T=153,N=1157)	Normal	8.3332	GTEX-Y8DK-0011-R5B-SM-4RTW6
GBM(T=153,N=1157)	Normal	8.5937	GTEX-11ZTS-0011-R1a-SM-5BC71
GBM(T=153,N=1157)	Normal	9.59	GTEX-YJ89-0011-R9a-SM-4SOK7
GBM(T=153,N=1157)	Normal	7.6757	GTEX-139TU-0011-R5b-SM-5L3E1
GBM(T=153,N=1157)	Normal	9.299	GTEX-NL3H-0011-R11A-SM-2I3E6
GBM(T=153,N=1157)	Normal	9.4682	GTEX-N7MS-0011-R2a-SM-2HML6
GBM(T=153,N=1157)	Normal	6.8203	GTEX-13FTY-0011-R1a-SM-5LZXE
GBM(T=153,N=1157)	Normal	8.6289	GTEX-12WSF-0011-R4b-SM-5HL88
GBM(T=153,N=1157)	Normal	8.6846	GTEX-11ZTS-0011-R2b-SM-5BC75
GBM(T=153,N=1157)	Normal	9.3614	GTEX-T5JC-0011-R11A-SM-32PMB
GBM(T=153,N=1157)	Normal	8.636	GTEX-1399T-3026-SM-5KLZC
GBM(T=153,N=1157)	Normal	8.396	GTEX-12WS9-0011-R2a-SM-5CVNE
GBM(T=153,N=1157)	Normal	7.1726	GTEX-139T8-0011-R1a-SM-5HL75
GBM(T=153,N=1157)	Normal	8.4373	GTEX-X4XX-0011-R4B-SM-46MWL
GBM(T=153,N=1157)	Normal	6.3169	GTEX-NPJ8-2626-SM-26GMZ
GBM(T=153,N=1157)	Normal	8.8455	GTEX-T5JC-2426-SM-3NMDB
GBM(T=153,N=1157)	Normal	9.5225	GTEX-11ZUS-0011-R11b-SM-5BC7B
GBM(T=153,N=1157)	Normal	8.6378	GTEX-13RTJ-3126-SM-5S2Q4
GBM(T=153,N=1157)	Normal	9.2006	GTEX-13CZV-0011-R9a-SM-5LZXT
GBM(T=153,N=1157)	Normal	8.2023	GTEX-13CZV-0011-R5a-SM-5K7XA
GBM(T=153,N=1157)	Normal	8.448	GTEX-13OW6-0011-R5a-SM-5O9BK
GBM(T=153,N=1157)	Normal	7.4979	GTEX-12WSM-0011-R6b-SM-5EQ6N
GBM(T=153,N=1157)	Normal	8.6697	GTEX-13N1W-0011-R5b-SM-5MR5Q
GBM(T=153,N=1157)	Normal	8.8973	GTEX-ZZPT-3026-SM-5GZXH
GBM(T=153,N=1157)	Normal	8.4779	GTEX-12ZZY-0011-R6b-SM-5EGLA
GBM(T=153,N=1157)	Normal	8.6347	GTEX-145MI-0011-R4b-SM-5PNZH
GBM(T=153,N=1157)	Normal	8.4338	GTEX-13QIC-0011-R11b-SM-5O9BU
GBM(T=153,N=1157)	Normal	8.1497	GTEX-WVLH-0011-R1A-SM-4MVOK
GBM(T=153,N=1157)	Normal	9.3656	GTEX-13OVJ-0011-R5a-SM-5P9H7
GBM(T=153,N=1157)	Normal	8.296	GTEX-11GSP-3226-SM-5986O
GBM(T=153,N=1157)	Normal	9.8029	GTEX-13NYS-0011-R8a-SM-5MR5H
GBM(T=153,N=1157)	Normal	8.7669	GTEX-13OW6-3026-SM-5J2MI
GBM(T=153,N=1157)	Normal	8.051	GTEX-ZE7O-0011-R7a-SM-57WCU
GBM(T=153,N=1157)	Normal	8.9019	GTEX-ZUA1-0011-R3a-SM-4YCEE
GBM(T=153,N=1157)	Normal	8.6657	GTEX-XMD1-0011-R6A-SM-4AT5K
GBM(T=153,N=1157)	Normal	8.9696	GTEX-13X6K-0011-R10a-SM-5P9JR
GBM(T=153,N=1157)	Normal	7.4158	GTEX-ZF28-0011-R1a-SM-4WWD1
GBM(T=153,N=1157)	Normal	8.9039	GTEX-ZF28-0011-R6a-SM-4WKHI
GBM(T=153,N=1157)	Normal	9.2775	GTEX-131XH-0011-R2b-SM-5DUVY
GBM(T=153,N=1157)	Normal	8.7996	GTEX-13RTJ-0011-R11a-SM-5O9CK
GBM(T=153,N=1157)	Normal	8.4276	GTEX-13OW5-0011-R4b-SM-5L3HS
GBM(T=153,N=1157)	Normal	8.1507	GTEX-RVPV-0011-R5A-SM-2TF69
GBM(T=153,N=1157)	Normal	8.721	GTEX-12WSF-0011-R7b-SM-5HL99
GBM(T=153,N=1157)	Normal	9.0429	GTEX-WZTO-0011-R1B-SM-3NMAR
GBM(T=153,N=1157)	Normal	8.9829	GTEX-WL46-0011-R1A-SM-3LK6M
GBM(T=153,N=1157)	Normal	9.3386	GTEX-UTHO-2926-SM-3P5Z9
GBM(T=153,N=1157)	Normal	8.4751	GTEX-12WSE-0011-R1b-SM-5GU4V
GBM(T=153,N=1157)	Normal	8.3318	GTEX-ZE9C-0011-R6a-SM-4WWCW
GBM(T=153,N=1157)	Normal	8.5852	GTEX-144GL-0011-R1a-SM-5PNZ5
GBM(T=153,N=1157)	Normal	9.6694	GTEX-13O3Q-0011-R8b-SM-5KM2J
GBM(T=153,N=1157)	Normal	8.5702	GTEX-PWO3-0011-R2A-SM-2S1OX
GBM(T=153,N=1157)	Normal	9.4446	GTEX-12ZZY-2926-SM-5DUXO
GBM(T=153,N=1157)	Normal	8.2973	GTEX-11OF3-3126-SM-5GU5E
GBM(T=153,N=1157)	Normal	8.6814	GTEX-Z93S-0011-R6b-SM-4RGNJ
GBM(T=153,N=1157)	Normal	9.8021	GTEX-139UC-0011-R11a-SM-5KM3J
GBM(T=153,N=1157)	Normal	8.868	GTEX-13G51-0011-R2b-SM-5LZXS
GBM(T=153,N=1157)	Normal	8.5767	GTEX-YJ89-0011-R6a-SM-4V6GN
GBM(T=153,N=1157)	Normal	8.9874	GTEX-ZDXO-0011-R11a-SM-4WWD9
GBM(T=153,N=1157)	Normal	9.7254	GTEX-14BIL-0011-R9a-SM-5SI7A
GBM(T=153,N=1157)	Normal	9.7857	GTEX-Z93S-0011-R2a-SM-4RGNG
GBM(T=153,N=1157)	Normal	8.3642	GTEX-12ZZZ-0011-R5a-SM-5EQ4M
GBM(T=153,N=1157)	Normal	8.1966	GTEX-13OW8-0011-R7a-SM-5L3FP
GBM(T=153,N=1157)	Normal	7.2976	GTEX-13FHP-0011-R6b-SM-5LZY6
GBM(T=153,N=1157)	Normal	9.1629	GTEX-13S7M-0011-R11b-SM-5P9HU
GBM(T=153,N=1157)	Normal	7.7735	GTEX-TSE9-3026-SM-3DB76
GBM(T=153,N=1157)	Normal	8.6161	GTEX-12WSC-3026-SM-5GCNF
GBM(T=153,N=1157)	Normal	9.21	GTEX-QVUS-0011-R4A-SM-3GAE7
GBM(T=153,N=1157)	Normal	7.6346	GTEX-11UD1-0011-R5b-SM-5P9FP
GBM(T=153,N=1157)	Normal	8.8547	GTEX-13FLW-1426-SM-5K7YE
GBM(T=153,N=1157)	Normal	8.3717	GTEX-13JVG-0011-R7b-SM-5MR3Q
GBM(T=153,N=1157)	Normal	8.4293	GTEX-145MH-0011-R7a-SM-5PNWH
GBM(T=153,N=1157)	Normal	7.0562	GTEX-139TS-0011-R7a-SM-5K7X7
GBM(T=153,N=1157)	Normal	7.7516	GTEX-ZVZQ-0011-R1a-SM-57WBU
GBM(T=153,N=1157)	Normal	8.2721	GTEX-QMR6-0011-R10A-SM-32PKO
GBM(T=153,N=1157)	Normal	9.6696	GTEX-WL46-0011-R11A-SM-3MJFT
GBM(T=153,N=1157)	Normal	9.3297	GTEX-12WSD-0011-R6b-SM-5P9JU
GBM(T=153,N=1157)	Normal	8.5223	GTEX-13X6J-0011-R4b-SM-5P9K4
GBM(T=153,N=1157)	Normal	8.9878	GTEX-11GSP-0011-R11b-SM-5NQ7V
GBM(T=153,N=1157)	Normal	11.3065	GTEX-X4EP-0011-R4B-SM-3P627
GBM(T=153,N=1157)	Normal	9.0439	GTEX-WVLH-0011-R10A-SM-3MJFM
GBM(T=153,N=1157)	Normal	8.8478	GTEX-Q2AG-0011-R1A-SM-2HMJI
GBM(T=153,N=1157)	Normal	9.2747	GTEX-X261-3126-SM-4PQZC
GBM(T=153,N=1157)	Normal	8.5731	GTEX-Z93S-2926-SM-57WB9
GBM(T=153,N=1157)	Normal	8.9669	GTEX-13OVJ-0011-R6b-SM-5L3GH
GBM(T=153,N=1157)	Normal	7.3301	GTEX-13IVO-0011-R10a-SM-5LZY3
GBM(T=153,N=1157)	Normal	9.3087	GTEX-11DZ1-2926-SM-5A5KI
GBM(T=153,N=1157)	Normal	8.4868	GTEX-13X6I-0011-R7b-SM-5PNWP
GBM(T=153,N=1157)	Normal	9.0682	GTEX-RVPU-0011-R9A-SM-3NM8E
GBM(T=153,N=1157)	Normal	7.7001	GTEX-13NZA-0011-R1b-SM-5LUAF
GBM(T=153,N=1157)	Normal	6.9675	GTEX-13NZA-0011-R5b-SM-5KM4K
GBM(T=153,N=1157)	Normal	9.2426	GTEX-13OVH-2926-SM-5IJFH
GBM(T=153,N=1157)	Normal	8.8324	GTEX-P44H-0011-R1A-SM-3NM8J
GBM(T=153,N=1157)	Normal	7.8886	GTEX-13CIG-0011-R5b-SM-5L3F2
GBM(T=153,N=1157)	Normal	9.0901	GTEX-13OW5-0011-R11b-SM-5L3GG
GBM(T=153,N=1157)	Normal	8.2931	GTEX-13JVG-0011-R6a-SM-5MR3E
GBM(T=153,N=1157)	Normal	9.3532	GTEX-11ZU8-0011-R3a-SM-5BC6U
GBM(T=153,N=1157)	Normal	9.6115	GTEX-132Q8-0011-R2b-SM-5EQ5Z
GBM(T=153,N=1157)	Normal	9.4626	GTEX-YFC4-3026-SM-5IFJK
GBM(T=153,N=1157)	Normal	9.2937	GTEX-145MH-2926-SM-5Q5D2
GBM(T=153,N=1157)	Normal	8.0533	GTEX-13JUV-0011-R6b-SM-5LZYG
GBM(T=153,N=1157)	Normal	8.7871	GTEX-T6MN-0011-R5A-SM-32QPD
GBM(T=153,N=1157)	Normal	8.922	GTEX-139TT-0011-R3b-SM-5K7VL
GBM(T=153,N=1157)	Normal	9.0224	GTEX-13CF2-0011-R11b-SM-5LZXO
GBM(T=153,N=1157)	Normal	8.326	GTEX-144GL-3026-SM-5Q5CW
GBM(T=153,N=1157)	Normal	8.2009	GTEX-QDT8-2926-SM-32PKC
GBM(T=153,N=1157)	Normal	8.4254	GTEX-11NV4-0011-R7a-SM-57WDH
GBM(T=153,N=1157)	Normal	8.2011	GTEX-14ASI-0011-R1b-SM-5S2TY
GBM(T=153,N=1157)	Normal	8.7139	GTEX-ZAB4-0011-R11a-SM-4SOKI
GBM(T=153,N=1157)	Normal	9.1999	GTEX-WZTO-2826-SM-3NM8P
GBM(T=153,N=1157)	Normal	9.152	GTEX-XLM4-0011-R2B-SM-4AT5Z
GBM(T=153,N=1157)	Normal	9.0411	GTEX-QDT8-0011-R9A-SM-32PKH
GBM(T=153,N=1157)	Normal	8.8643	GTEX-ZYFD-2926-SM-5GID9
GBM(T=153,N=1157)	Normal	9.6168	GTEX-X585-0011-R4B-SM-46MVH
GBM(T=153,N=1157)	Normal	8.1047	GTEX-QMR6-0011-R6A-SM-32PKP
GBM(T=153,N=1157)	Normal	7.8128	GTEX-13112-0011-R1b-SM-5HL7K
GBM(T=153,N=1157)	Normal	8.8115	GTEX-Z93S-0011-R3b-SM-4RGNH
GBM(T=153,N=1157)	Normal	8.9231	GTEX-T5JC-0011-R10A-SM-32PM2
GBM(T=153,N=1157)	Normal	9.9054	GTEX-X585-0011-R2B-SM-46MVF
GBM(T=153,N=1157)	Normal	8.9999	GTEX-WL46-0011-R3A-SM-3TW8E
GBM(T=153,N=1157)	Normal	8.2852	GTEX-13X6I-0011-R1b-SM-5PNZC
GBM(T=153,N=1157)	Normal	8.5842	GTEX-R55E-0011-R5A-SM-2TC5N
GBM(T=153,N=1157)	Normal	8.7332	GTEX-WVLH-3026-SM-3MJG9
GBM(T=153,N=1157)	Normal	8.1133	GTEX-13OW5-0011-R5b-SM-5L3FR
GBM(T=153,N=1157)	Normal	8.4333	GTEX-Y8DK-0826-SM-4TT3T
GBM(T=153,N=1157)	Normal	9.393	GTEX-ZUA1-0011-R11b-SM-51MTI
GBM(T=153,N=1157)	Normal	7.1256	GTEX-13CF2-0011-R1a-SM-5LZY1
GBM(T=153,N=1157)	Normal	9.3684	GTEX-12WSH-3126-SM-5LZW8
GBM(T=153,N=1157)	Normal	9.0662	GTEX-12696-3026-SM-5FQTU
GBM(T=153,N=1157)	Normal	9.0904	GTEX-WL46-0011-R6A-SM-3LK6X
GBM(T=153,N=1157)	Normal	10.5533	GTEX-139UC-0011-R9a-SM-5K7W7
GBM(T=153,N=1157)	Normal	8.5826	GTEX-N7MS-0011-R10A-SM-2HMJK
GBM(T=153,N=1157)	Normal	9.1667	GTEX-13SLX-0011-R11b-SM-5O9C8
GBM(T=153,N=1157)	Normal	8.6238	GTEX-147GR-0011-R2b-SM-5S2RQ
GBM(T=153,N=1157)	Normal	8.6405	GTEX-145MG-3026-SM-5RQJA
GBM(T=153,N=1157)	Normal	9.0797	GTEX-13O3O-0011-R11b-SM-5KM4G
GBM(T=153,N=1157)	Normal	8.2346	GTEX-YFC4-0011-R5a-SM-4RGLR
GBM(T=153,N=1157)	Normal	9.171	GTEX-13PVQ-0011-R9b-SM-5LU3B
GBM(T=153,N=1157)	Normal	7.7163	GTEX-12WSD-0011-R2a-SM-5LZWB
GBM(T=153,N=1157)	Normal	8.272	GTEX-12WSB-0011-R1b-SM-5P9EY
GBM(T=153,N=1157)	Normal	7.845	GTEX-12ZZW-0011-R4a-SM-5DUX9
GBM(T=153,N=1157)	Normal	8.2258	GTEX-ZE7O-0011-R5a-SM-57WBO
GBM(T=153,N=1157)	Normal	8.9808	GTEX-WZTO-0011-R3B-SM-3NMC6
GBM(T=153,N=1157)	Normal	8.6881	GTEX-13VXU-0011-R4b-SM-5O9CI
GBM(T=153,N=1157)	Normal	8.8472	GTEX-11EQ8-2826-SM-5N9C1
GBM(T=153,N=1157)	Normal	8.9073	GTEX-QVUS-2926-SM-3GIJB
GBM(T=153,N=1157)	Normal	8.7806	GTEX-P44H-0011-R3A-SM-2XCEQ
GBM(T=153,N=1157)	Normal	9.0598	GTEX-WVLH-0011-R4A-SM-3MJFS
GBM(T=153,N=1157)	Normal	8.573	GTEX-XOTO-3026-SM-4B65M
GBM(T=153,N=1157)	Normal	7.8808	GTEX-13SLW-0011-R3b-SM-5SI6Y
GBM(T=153,N=1157)	Normal	8.612	GTEX-13JVG-0011-R5a-SM-5MR4O
GBM(T=153,N=1157)	Normal	8.546	GTEX-111FC-3126-SM-5GZZ2
GBM(T=153,N=1157)	Normal	8.431	GTEX-1117F-3226-SM-5N9CT
GBM(T=153,N=1157)	Normal	7.3419	GTEX-13JUV-0011-R7b-SM-5LZZG
GBM(T=153,N=1157)	Normal	7.4246	GTEX-145MI-0011-R5a-SM-5Q5B4
GBM(T=153,N=1157)	Normal	8.9678	GTEX-13JVG-3226-SM-5IJGJ
[truncated: 20,997 more rows]
