# Supplementary material for: Disulfidptosis: A New Target for Parkinson’s Disease and Cancer
Source: Curr Issues Mol Biol. 2024 Sep 12;46(9):10038–64. doi: 10.3390/cimb46090600 (PMC11430384; doi:10.3390/cimb46090600)
Supplement: Supplementary file 1 [file cimb-46-00600-s001.zip › Supplementary Table S2.xlsx]

## Sheet: ACTB
CODE	Sample	value	time	status
TCGA-GBM	TCGA-19-1787-01	12.4426	385	1
TCGA-GBMLGG	TCGA-19-1787-01	12.4426	385	1
TCGA-LGG	TCGA-S9-A7J2-01	11.5872	62	0
TCGA-GBMLGG	TCGA-S9-A7J2-01	11.5872	62	0
TCGA-CESC	TCGA-EK-A2RE-01	12.1849	57	0
TCGA-LUAD	TCGA-44-6778-01	11.6904	1864	0
TCGA-LAML	TCGA-AB-2863-03	11.2302	31	1
TCGA-BRCA	TCGA-C8-A1HL-01	12.6766	317	0
TCGA-BRCA	TCGA-EW-A2FS-01	12.1794	1604	0
TCGA-CESC	TCGA-IR-A3L7-01	10.729	4483	0
TCGA-LUAD	TCGA-05-4420-01	11.3444	912	0
TCGA-ESCA	TCGA-R6-A8WC-01	12.1784	70	0
TCGA-STES	TCGA-R6-A8WC-01	12.1784	70	0
TCGA-SARC	TCGA-DX-A3U8-01	13.3591	138	1
TCGA-KIRP	TCGA-GL-8500-01	11.3104	841	0
TCGA-KIPAN	TCGA-GL-8500-01	11.3104	841	0
TCGA-PRAD	TCGA-EJ-7125-01	11.4441	2850	0
TCGA-STAD	TCGA-IN-7808-01	11.8416	105	1
TCGA-STES	TCGA-IN-7808-01	11.8416	105	1
TCGA-ESCA	TCGA-L5-A4OH-01	12.5425	992	0
TCGA-STES	TCGA-L5-A4OH-01	12.5425	992	0
TCGA-KIRP	TCGA-B9-A8YH-01	11.509	532	0
TCGA-KIPAN	TCGA-B9-A8YH-01	11.509	532	0
TCGA-LGG	TCGA-E1-A7YI-01	11.629	111	1
TCGA-GBMLGG	TCGA-E1-A7YI-01	11.629	111	1
TCGA-SARC	TCGA-PC-A5DM-01	11.7566	193	1
TCGA-STAD	TCGA-BR-A4QL-01	12.0396	491	1
TCGA-STES	TCGA-BR-A4QL-01	12.0396	491	1
TCGA-PRAD	TCGA-CH-5751-01	10.6972	1065	0
TCGA-BRCA	TCGA-A2-A3XX-01	12.3251	1439	1
TCGA-HNSC	TCGA-DQ-5624-01	12.2189	1778	0
TCGA-PRAD	TCGA-KK-A7B3-01	10.9908	899	0
TCGA-HNSC	TCGA-DQ-7591-01	11.532	622	0
TCGA-GBM	TCGA-06-5412-01	12.5037	138	1
TCGA-GBMLGG	TCGA-06-5412-01	12.5037	138	1
TCGA-KIRC	TCGA-BP-4989-01	11.7749	118	0
TCGA-KIPAN	TCGA-BP-4989-01	11.7749	118	0
TCGA-PRAD	TCGA-EJ-8468-01	10.9305	2347	0
TCGA-KIRC	TCGA-CZ-5459-01	10.3528	1683	0
TCGA-KIPAN	TCGA-CZ-5459-01	10.3528	1683	0
TCGA-COAD	TCGA-D5-5538-01	11.8953	1661	1
TCGA-COADREAD	TCGA-D5-5538-01	11.8953	1661	1
TCGA-LUSC	TCGA-56-8305-01	11.707	105	0
TCGA-THYM	TCGA-4X-A9FA-01	11.8191	392	0
TCGA-LIHC	TCGA-DD-AAW0-01	10.6748	2015	0
TCGA-COAD	TCGA-AA-3511-01	11.804	212	0
TCGA-COADREAD	TCGA-AA-3511-01	11.804	212	0
TCGA-BRCA	TCGA-Z7-A8R5-01	12.3911	3287	0
TCGA-LUSC	TCGA-39-5031-01	11.5784	1841	1
TCGA-PRAD	TCGA-ZG-A8QW-01	11.3537	94	0
TCGA-LGG	TCGA-DU-7302-01	11.0622	1834	0
TCGA-GBMLGG	TCGA-DU-7302-01	11.0622	1834	0
TCGA-THCA	TCGA-DJ-A3UX-01	10.8747	345	0
TCGA-MESO	TCGA-ZN-A9VQ-01	11.8362	499	0
TCGA-READ	TCGA-EI-6512-01	12.0606	538	0
TCGA-COADREAD	TCGA-EI-6512-01	12.0606	538	0
TCGA-PRAD	TCGA-J4-A83K-01	11.2126	328	0
TCGA-SKCM-M	TCGA-EE-A17X-06	12.401	907	1
TCGA-SKCM	TCGA-EE-A17X-06	12.401	907	1
TCGA-LIHC	TCGA-DD-AACA-01	9.9084	2301	0
TCGA-SKCM-M	TCGA-D3-A8GD-06	11.8014	718	0
TCGA-SKCM	TCGA-D3-A8GD-06	11.8014	718	0
TCGA-OV	TCGA-13-1485-01	12.7722	629	1
TCGA-COAD	TCGA-QG-A5YX-01	11.1971	1003	0
TCGA-COADREAD	TCGA-QG-A5YX-01	11.1971	1003	0
TCGA-PRAD	TCGA-ZG-A9MC-01	11.9024	455	0
TCGA-LGG	TCGA-DU-A7TI-01	11.6256	1183	1
TCGA-GBMLGG	TCGA-DU-A7TI-01	11.6256	1183	1
TCGA-KIRC	TCGA-A3-3335-01	10.4036	1886	0
TCGA-KIPAN	TCGA-A3-3335-01	10.4036	1886	0
TCGA-STAD	TCGA-BR-8372-01	12.2175	951	0
TCGA-STES	TCGA-BR-8372-01	12.2175	951	0
TCGA-PRAD	TCGA-HC-7742-01	11.534	938	0
TCGA-LUAD	TCGA-64-1679-01	12.7617	2488	0
TCGA-HNSC	TCGA-CV-5976-01	12.2528	1478	0
TCGA-OV	TCGA-25-1315-01	11.187	1583	1
TCGA-TGCT	TCGA-2G-AAFZ-01	11.9071	1353	0
TCGA-ESCA	TCGA-LN-A4MQ-01	11.4112	375	0
TCGA-STES	TCGA-LN-A4MQ-01	11.4112	375	0
TCGA-HNSC	TCGA-CV-6948-01	11.322	1289	1
TCGA-LIHC	TCGA-K7-AAU7-01	11.4786	359	0
TCGA-KIRC	TCGA-CJ-6028-01	11.2577	1625	1
TCGA-KIPAN	TCGA-CJ-6028-01	11.2577	1625	1
TCGA-BRCA	TCGA-B6-A0RL-01	10.856	2469	1
TCGA-KIRC	TCGA-CZ-5456-01	11.1908	2422	0
TCGA-KIPAN	TCGA-CZ-5456-01	11.1908	2422	0
TCGA-THCA	TCGA-EL-A3D0-01	11.3643	4254	0
TCGA-THCA	TCGA-EM-A22Q-01	11.2896	433	0
TCGA-LUAD	TCGA-49-6744-01	12.267	1683	0
TCGA-ESCA	TCGA-L5-A4ON-01	12.6053	558	1
TCGA-STES	TCGA-L5-A4ON-01	12.6053	558	1
TCGA-SKCM-M	TCGA-FS-A1ZF-06	11.4559	470	1
TCGA-SKCM	TCGA-FS-A1ZF-06	11.4559	470	1
TCGA-MESO	TCGA-ZN-A9VU-01	11.385	977	0
TCGA-PAAD	TCGA-Q3-A5QY-01	12.1903	416	0
TCGA-UCEC	TCGA-AJ-A3BI-01	12.4209	575	0
TCGA-PCPG	TCGA-W2-A7UY-01	11.3655	450	0
TCGA-THCA	TCGA-E3-A3E2-01	11.5514	1922	0
TCGA-PAAD	TCGA-FB-A545-01	12.2531	732	1
TCGA-COAD	TCGA-G4-6320-01	12.1512	804	0
TCGA-COADREAD	TCGA-G4-6320-01	12.1512	804	0
TCGA-SKCM-P	TCGA-EB-A41A-01	11.2642	262	0
TCGA-SKCM	TCGA-EB-A41A-01	11.2642	262	0
TCGA-LUAD	TCGA-55-6982-01	12.5498	995	1
TCGA-LIHC	TCGA-RC-A7SH-01	11.9897	468	0
TCGA-LIHC	TCGA-CC-A3MA-01	11.697	303	1
TCGA-LIHC	TCGA-RC-A7SB-01	10.6416	588	0
TCGA-COAD	TCGA-CM-6164-01	11.9131	883	0
TCGA-COADREAD	TCGA-CM-6164-01	11.9131	883	0
TCGA-THCA	TCGA-ET-A3BW-01	10.2077	1419	0
TCGA-OV	TCGA-09-0369-01	12.1496	1082	1
TCGA-BRCA	TCGA-E2-A2P6-01	11.493	1051	0
TCGA-UVM	TCGA-VD-A8KF-01	10.4738	40	1
TCGA-THCA	TCGA-EL-A4JZ-01	11.6123	1856	0
TCGA-PRAD	TCGA-M7-A722-01	10.312	1060	0
TCGA-HNSC	TCGA-CV-A6K0-01	12.4123	606	0
TCGA-OV	TCGA-24-1419-01	11.8455	239	0
TCGA-TGCT	TCGA-S6-A8JY-01	11.2592	278	0
TCGA-BRCA	TCGA-AO-A1KT-01	12.623	541	0
TCGA-UCS	TCGA-N9-A4Q1-01	10.887	2043	1
TCGA-GBM	TCGA-12-5299-01	12.3355	98	1
TCGA-GBMLGG	TCGA-12-5299-01	12.3355	98	1
TCGA-OV	TCGA-29-1761-01	10.9484	528	1
TCGA-THCA	TCGA-BJ-A0ZJ-01	11.5355	1280	0
TCGA-LGG	TCGA-P5-A5EX-01	12.0795	243	0
TCGA-GBMLGG	TCGA-P5-A5EX-01	12.0795	243	0
TCGA-THCA	TCGA-DJ-A4V2-01	11.1289	95	0
TCGA-LGG	TCGA-HT-8563-01	12.3769	860	0
TCGA-GBMLGG	TCGA-HT-8563-01	12.3769	860	0
TCGA-THCA	TCGA-J8-A3O2-01	10.485	342	0
TCGA-BRCA	TCGA-E9-A3HO-01	10.9166	1158	0
TCGA-COAD	TCGA-A6-A567-01	11.2267	1881	1
TCGA-COADREAD	TCGA-A6-A567-01	11.2267	1881	1
TCGA-LUSC	TCGA-58-A46N-01	11.4461	910	0
TCGA-SKCM-M	TCGA-D3-A3ML-06	10.5835	422	1
TCGA-SKCM	TCGA-D3-A3ML-06	10.5835	422	1
TCGA-STAD	TCGA-CG-4466-01	10.4652	577	0
TCGA-STES	TCGA-CG-4466-01	10.4652	577	0
TCGA-KIRC	TCGA-A3-3383-01	11.2097	861	0
TCGA-KIPAN	TCGA-A3-3383-01	11.2097	861	0
TCGA-BRCA	TCGA-D8-A1XJ-01	12.4086	664	0
TCGA-SARC	TCGA-VT-A80J-01	12.2542	796	0
TCGA-CESC	TCGA-Q1-A73Q-01	11.7353	284	0
TCGA-KIRP	TCGA-BQ-5880-01	11.043	1314	1
TCGA-KIPAN	TCGA-BQ-5880-01	11.043	1314	1
TCGA-SKCM-M	TCGA-EE-A2GB-06	11.5089	1803	0
TCGA-SKCM	TCGA-EE-A2GB-06	11.5089	1803	0
TCGA-OV	TCGA-24-1845-01	10.4135	116	0
TCGA-THYM	TCGA-ZB-A96L-01	11.2737	1529	0
TCGA-HNSC	TCGA-BA-6870-01	12.3027	451	1
TCGA-LUAD	TCGA-73-4666-01	11.7946	800	0
TCGA-BLCA	TCGA-MV-A51V-01	11.118	410	0
TCGA-LUSC	TCGA-77-A5G6-01	11.7459	678	1
TCGA-KIRP	TCGA-5P-A9K4-01	11.6503	2184	0
TCGA-KIPAN	TCGA-5P-A9K4-01	11.6503	2184	0
TCGA-UVM	TCGA-VD-A8KE-01	10.2573	821	0
TCGA-LUSC	TCGA-56-A4BX-01	11.3098	405	0
TCGA-LUSC	TCGA-34-7107-01	11.6872	34	1
TCGA-THCA	TCGA-BJ-A290-01	10.9586	919	0
TCGA-HNSC	TCGA-CV-6955-01	11.4629	334	1
TCGA-HNSC	TCGA-P3-A5Q6-01	12.434	480	1
TCGA-LGG	TCGA-FG-A60K-01	11.5393	542	0
TCGA-GBMLGG	TCGA-FG-A60K-01	11.5393	542	0
TCGA-STAD	TCGA-D7-A4Z0-01	12.0662	449	0
TCGA-STES	TCGA-D7-A4Z0-01	12.0662	449	0
TCGA-OV	TCGA-24-2293-01	12.2688	506	1
TCGA-HNSC	TCGA-QK-A64Z-01	12.2212	641	1
TCGA-BRCA	TCGA-AC-A2FK-01	11.3021	2650	0
TCGA-PRAD	TCGA-VP-A879-01	11.4072	728	1
TCGA-OV	TCGA-29-A5NZ-01	12.2614	1088	1
TCGA-PRAD	TCGA-HC-8265-01	10.3655	483	0
TCGA-LUSC	TCGA-37-4129-01	10.6231	242	0
TCGA-LIHC	TCGA-DD-AAVZ-01	9.9523	1900	0
TCGA-THCA	TCGA-DJ-A13R-01	11.2689	565	0
TCGA-BRCA	TCGA-E9-A1R4-01	12.035	186	0
TCGA-MESO	TCGA-3U-A98F-01	11.1585	536	1
TCGA-CESC	TCGA-C5-A1MF-01	11.6316	1617	0
TCGA-LUSC	TCGA-77-8145-01	12.0268	212	1
TCGA-BRCA	TCGA-LL-A740-01	11.9759	441	0
TCGA-READ	TCGA-F5-6863-01	11.7097	361	1
TCGA-COADREAD	TCGA-F5-6863-01	11.7097	361	1
TCGA-GBM	TCGA-06-2565-01	11.8327	506	1
TCGA-GBMLGG	TCGA-06-2565-01	11.8327	506	1
TCGA-LUSC	TCGA-33-AASD-01	11.6685	3376	1
TCGA-THCA	TCGA-ET-A3BS-01	10.8263	176	0
TCGA-BRCA	TCGA-BH-A0BZ-01	12.2151	2255	0
TCGA-LUAD	TCGA-MN-A4N1-01	12.7486	827	0
TCGA-HNSC	TCGA-IQ-A61O-01	13.5025	421	1
TCGA-LUSC	TCGA-92-8063-01	12.5552	122	0
TCGA-LUAD	TCGA-55-7911-01	12.533	537	0
TCGA-LIHC	TCGA-ED-A627-01	11.123	423	0
TCGA-UCS	TCGA-N6-A4VC-01	11.0756	597	1
TCGA-LUSC	TCGA-39-5028-01	11.4435	52	1
TCGA-BRCA	TCGA-C8-A3M8-01	11.6391	394	0
TCGA-THCA	TCGA-BJ-A0ZF-01	11.1206	1217	0
TCGA-BRCA	TCGA-BH-A0BM-01	11.9275	1876	0
TCGA-LAML	TCGA-AB-2914-03	11.2105	792	0
TCGA-SKCM-M	TCGA-ER-A19S-06	11.3908	1505	0
TCGA-SKCM	TCGA-ER-A19S-06	11.3908	1505	0
TCGA-COAD	TCGA-DM-A0X9-01	11.4359	3641	0
TCGA-COADREAD	TCGA-DM-A0X9-01	11.4359	3641	0
TCGA-COAD	TCGA-AY-A69D-01	12.0172	543	0
TCGA-COADREAD	TCGA-AY-A69D-01	12.0172	543	0
TCGA-BRCA	TCGA-AN-A0XW-01	12.3456	170	0
TCGA-LUAD	TCGA-55-A4DG-01	11.1957	608	0
TCGA-PCPG	TCGA-RW-A684-01	11.1917	32	0
TCGA-THCA	TCGA-BJ-A45C-01	10.9597	243	1
TCGA-THCA	TCGA-ET-A2N4-01	10.7799	81	0
TCGA-LUSC	TCGA-58-A46J-01	11.9141	2589	0
TCGA-SKCM-M	TCGA-EE-A3AB-06	11.8528	3733	0
TCGA-SKCM	TCGA-EE-A3AB-06	11.8528	3733	0
TCGA-OV	TCGA-24-1426-01	11.2717	163	0
TCGA-OV	TCGA-24-1551-01	12.0524	1579	1
TCGA-GBM	TCGA-06-2561-01	12.0017	537	1
TCGA-GBMLGG	TCGA-06-2561-01	12.0017	537	1
TCGA-PRAD	TCGA-KK-A8I5-01	11.3269	3096	0
TCGA-STAD	TCGA-IN-8663-01	12.6241	103	1
TCGA-STES	TCGA-IN-8663-01	12.6241	103	1
TCGA-LIHC	TCGA-DD-AAVV-01	11.0734	2455	0
TCGA-CESC	TCGA-ZJ-A8QQ-01	11.4651	2056	0
TCGA-LUSC	TCGA-37-4133-01	10.6548	238	0
TCGA-LUSC	TCGA-77-8146-01	12.1023	3189	0
TCGA-TGCT	TCGA-2G-AAHN-01	12.3341	6445	0
TCGA-LUAD	TCGA-L9-A5IP-01	11.917	58	1
TCGA-KIRC	TCGA-CJ-5672-01	11.5171	2190	1
TCGA-KIPAN	TCGA-CJ-5672-01	11.5171	2190	1
TCGA-LUAD	TCGA-73-4662-01	12.2057	2515	0
TCGA-MESO	TCGA-3U-A98I-01	12.3808	860	1
TCGA-HNSC	TCGA-CQ-5327-01	12.1017	1660	0
TCGA-BRCA	TCGA-E2-A1LL-01	13.2399	1309	0
TCGA-BLCA	TCGA-FD-A3SR-01	12.0118	602	1
TCGA-PRAD	TCGA-KK-A8II-01	10.6348	3467	1
TCGA-OV	TCGA-24-1923-01	11.6188	690	1
TCGA-BRCA	TCGA-BH-A18K-01	12.4133	2763	1
TCGA-BRCA	TCGA-BH-A28O-01	11.4539	1120	0
TCGA-LUAD	TCGA-55-6712-01	12.5602	171	1
TCGA-SKCM-P	TCGA-XV-AAZW-01	11.9029	393	1
TCGA-SKCM	TCGA-XV-AAZW-01	11.9029	393	1
TCGA-PAAD	TCGA-F2-7276-01	12.0425	216	1
TCGA-THCA	TCGA-BJ-A0Z2-01	10.4688	1514	0
TCGA-BLCA	TCGA-DK-A6B0-01	11.3295	2330	0
TCGA-LUAD	TCGA-97-7553-01	12.1617	1870	0
TCGA-THCA	TCGA-ET-A2N0-01	11.7318	1600	0
TCGA-PAAD	TCGA-FB-A7DR-01	12.5219	353	1
TCGA-SKCM-M	TCGA-D3-A5GR-06	12.069	5424	0
TCGA-SKCM	TCGA-D3-A5GR-06	12.069	5424	0
TCGA-PAAD	TCGA-YB-A89D-01	12.5264	350	0
TCGA-PRAD	TCGA-CH-5752-01	10.8006	943	0
TCGA-LUSC	TCGA-77-7142-01	11.0662	2227	0
TCGA-THCA	TCGA-KS-A4I1-01	11.1965	812	0
TCGA-LUSC	TCGA-60-2719-01	11.8748	1297	0
TCGA-ESCA	TCGA-VR-A8Q7-01	13.066	1590	0
TCGA-STES	TCGA-VR-A8Q7-01	13.066	1590	0
TCGA-BRCA	TCGA-A7-A4SC-01	11.7046	446	0
TCGA-BLCA	TCGA-FD-A5BS-01	11.7265	1639	0
TCGA-KIRP	TCGA-J7-6720-01	11.7086	388	0
TCGA-KIPAN	TCGA-J7-6720-01	11.7086	388	0
TCGA-BRCA	TCGA-E9-A24A-01	11.5732	747	0
TCGA-LUAD	TCGA-49-AARE-01	12.5369	1229	1
TCGA-LIHC	TCGA-BC-4073-01	11.1846	849	0
TCGA-BRCA	TCGA-AC-A6IV-01	11.392	568	0
TCGA-BLCA	TCGA-DK-A1AD-01	11.2644	3420	0
TCGA-BRCA	TCGA-B6-A400-01	12.4219	215	0
TCGA-THCA	TCGA-EM-A2OW-01	10.7111	1227	0
TCGA-BLCA	TCGA-XF-AAMQ-01	12.1513	2177	0
TCGA-THCA	TCGA-EM-A2OZ-01	10.7814	1033	0
TCGA-PCPG	TCGA-WB-A816-01	10.3585	1254	0
TCGA-THCA	TCGA-EM-A1CS-01	10.7722	817	0
TCGA-KIRC	TCGA-B0-5075-01	11.2008	637	1
TCGA-KIPAN	TCGA-B0-5075-01	11.2008	637	1
TCGA-SKCM-M	TCGA-W3-AA1R-06	11.9825	3379	1
TCGA-SKCM	TCGA-W3-AA1R-06	11.9825	3379	1
TCGA-HNSC	TCGA-P3-A6T0-01	12.527	578	0
TCGA-OV	TCGA-13-0899-01	11.8068	2012	1
TCGA-COAD	TCGA-AY-A8YK-01	12.2025	573	0
TCGA-COADREAD	TCGA-AY-A8YK-01	12.2025	573	0
TCGA-LIHC	TCGA-QA-A7B7-01	9.7161	94	0
TCGA-SKCM-M	TCGA-DA-A1IC-06	11.6768	2071	1
TCGA-SKCM	TCGA-DA-A1IC-06	11.6768	2071	1
TCGA-UCEC	TCGA-A5-AB3J-01	11.3705	512	0
TCGA-LUAD	TCGA-50-8460-01	11.6867	829	0
TCGA-UCEC	TCGA-PG-A917-01	11.204	212	0
TCGA-PAAD	TCGA-IB-7889-01	12.0698	481	1
TCGA-THCA	TCGA-EM-A3SY-01	10.1775	411	0
TCGA-PRAD	TCGA-ZG-A9L1-01	11.5736	1302	0
TCGA-HNSC	TCGA-CN-5361-01	12.3295	2120	1
TCGA-LAML	TCGA-AB-2967-03	11.4618	1035	0
TCGA-CESC	TCGA-EX-A3L1-01	12.4094	463	0
TCGA-LUAD	TCGA-50-5933-01	12.7827	2393	1
TCGA-BLCA	TCGA-FT-A3EE-01	12.4285	99	1
TCGA-SARC	TCGA-IE-A4EH-01	13.7457	819	0
TCGA-THYM	TCGA-ZB-A96E-01	11.6152	1819	0
TCGA-LUSC	TCGA-43-3394-01	11.223	1190	1
TCGA-BLCA	TCGA-ZF-AA4T-01	12.265	599	1
TCGA-MESO	TCGA-MQ-A6BQ-01	11.3244	2359	0
TCGA-BRCA	TCGA-E2-A1LH-01	12.3507	3247	0
TCGA-THCA	TCGA-ET-A39P-01	10.8905	2900	0
TCGA-OV	TCGA-29-1769-01	11.98	699	0
TCGA-PAAD	TCGA-IB-7890-01	12.3245	598	1
TCGA-LUSC	TCGA-18-3409-01	12.2641	3747	0
TCGA-KIRC	TCGA-CJ-4899-01	11.541	1528	0
TCGA-KIPAN	TCGA-CJ-4899-01	11.541	1528	0
TCGA-BLCA	TCGA-E7-A3X6-01	12.112	904	1
TCGA-COAD	TCGA-5M-AAT4-01	11.3359	49	1
TCGA-COADREAD	TCGA-5M-AAT4-01	11.3359	49	1
TCGA-OV	TCGA-24-1474-01	11.798	676	1
TCGA-MESO	TCGA-3H-AB3U-01	11.4988	826	1
TCGA-ESCA	TCGA-2H-A9GF-01	13.0519	784	1
TCGA-STES	TCGA-2H-A9GF-01	13.0519	784	1
TCGA-COAD	TCGA-CM-6167-01	12.5751	456	0
TCGA-COADREAD	TCGA-CM-6167-01	12.5751	456	0
TCGA-KIRC	TCGA-CW-5590-01	11.4205	1075	1
TCGA-KIPAN	TCGA-CW-5590-01	11.4205	1075	1
TCGA-HNSC	TCGA-CR-7370-01	11.7694	105	0
TCGA-KIRP	TCGA-BQ-5888-01	11.5928	403	0
TCGA-KIPAN	TCGA-BQ-5888-01	11.5928	403	0
TCGA-BRCA	TCGA-B6-A0RH-01	12.4582	6456	1
TCGA-THCA	TCGA-EL-A3ZG-01	10.9948	2724	0
TCGA-THCA	TCGA-EL-A3CR-01	12.2316	233	1
TCGA-BRCA	TCGA-A8-A07W-01	11.878	304	0
TCGA-PCPG	TCGA-QR-A6GY-01	10.9116	32	0
TCGA-UVM	TCGA-VD-A8KA-01	10.3823	1178	0
TCGA-PRAD	TCGA-YL-A8HJ-01	11.3413	1611	0
TCGA-LUAD	TCGA-44-6774-01	12.5473	658	0
TCGA-BLCA	TCGA-GU-A762-01	12.0186	232	1
TCGA-KIRP	TCGA-2Z-A9JK-01	11.0101	1186	0
TCGA-KIPAN	TCGA-2Z-A9JK-01	11.0101	1186	0
TCGA-LGG	TCGA-CS-5397-01	11.2536	194	1
TCGA-GBMLGG	TCGA-CS-5397-01	11.2536	194	1
TCGA-UCEC	TCGA-AX-A3G8-01	12.9202	36	0
TCGA-ACC	TCGA-OR-A5K3-01	10.4435	3465	0
TCGA-LAML	TCGA-AB-2892-03	11.6892	943	0
TCGA-KIRC	TCGA-CZ-4860-01	11.1149	206	1
TCGA-KIPAN	TCGA-CZ-4860-01	11.1149	206	1
TCGA-THCA	TCGA-BJ-A28S-01	10.609	640	0
TCGA-LAML	TCGA-AB-2862-03	11.1946	1430	0
TCGA-OV	TCGA-09-2048-01	11.4999	138	1
TCGA-LGG	TCGA-E1-5322-01	11.6442	3978	1
TCGA-GBMLGG	TCGA-E1-5322-01	11.6442	3978	1
TCGA-LUAD	TCGA-73-4670-01	11.5798	131	0
TCGA-PRAD	TCGA-ZG-A9L5-01	10.5763	908	0
TCGA-HNSC	TCGA-CN-5365-01	12.3479	351	1
TCGA-HNSC	TCGA-MT-A7BN-01	12.4163	469	0
TCGA-LAML	TCGA-AB-2976-03	10.232	915	1
TCGA-KIRC	TCGA-B0-5700-01	11.583	1790	0
TCGA-KIPAN	TCGA-B0-5700-01	11.583	1790	0
TCGA-KIRC	TCGA-B0-4847-01	11.7847	793	1
TCGA-KIPAN	TCGA-B0-4847-01	11.7847	793	1
TCGA-SKCM-P	TCGA-BF-A5ER-01	12.2934	327	0
TCGA-SKCM	TCGA-BF-A5ER-01	12.2934	327	0
TCGA-CESC	TCGA-JW-A5VI-01	11.6613	747	0
TCGA-PRAD	TCGA-XK-AAJT-01	11.1948	1434	0
TCGA-LUSC	TCGA-56-A4BW-01	11.7795	585	0
TCGA-LUSC	TCGA-56-8308-01	11.3696	517	0
TCGA-HNSC	TCGA-CV-6956-01	12.1371	217	1
TCGA-HNSC	TCGA-DQ-5631-01	12.5301	548	1
TCGA-LUSC	TCGA-85-8353-01	11.7445	94	1
TCGA-OV	TCGA-36-1580-01	11.7613	737	1
TCGA-STAD	TCGA-BR-7716-01	12.1518	1210	0
TCGA-STES	TCGA-BR-7716-01	12.1518	1210	0
TCGA-LIHC	TCGA-HP-A5N0-01	9.9967	1147	1
TCGA-HNSC	TCGA-CR-7369-01	12.2745	1090	1
TCGA-LUAD	TCGA-55-A48Z-01	12.1889	651	0
TCGA-LGG	TCGA-HT-8558-01	11.3586	418	0
TCGA-GBMLGG	TCGA-HT-8558-01	11.3586	418	0
TCGA-BLCA	TCGA-FD-A43S-01	12.0933	455	0
TCGA-UCEC	TCGA-5B-A90C-01	11.5674	1202	0
TCGA-BRCA	TCGA-B6-A0X7-01	11.5745	1781	1
TCGA-BRCA	TCGA-EW-A1P0-01	11.8847	1251	0
TCGA-THCA	TCGA-DE-A7U5-01	11.5781	84	0
TCGA-SKCM-M	TCGA-D3-A5GU-06	11.1397	3808	0
TCGA-SKCM	TCGA-D3-A5GU-06	11.1397	3808	0
TCGA-BLCA	TCGA-XF-A8HE-01	11.7365	3817	0
TCGA-HNSC	TCGA-QK-A6IG-01	12.7272	222	1
TCGA-LUSC	TCGA-22-4604-01	11.4731	399	1
TCGA-BLCA	TCGA-BT-A42F-01	12.1947	864	0
TCGA-OV	TCGA-61-1900-01	11.4798	176	0
TCGA-KIRP	TCGA-Y8-A894-01	12.0318	567	0
TCGA-KIPAN	TCGA-Y8-A894-01	12.0318	567	0
TCGA-LGG	TCGA-S9-A6U8-01	11.6539	2988	1
TCGA-GBMLGG	TCGA-S9-A6U8-01	11.6539	2988	1
TCGA-READ	TCGA-DC-5337-01	11.7703	792	0
TCGA-COADREAD	TCGA-DC-5337-01	11.7703	792	0
TCGA-HNSC	TCGA-CV-7261-01	11.436	1512	0
TCGA-THCA	TCGA-BJ-A192-01	10.8169	1349	0
TCGA-KICH	TCGA-KL-8345-01	10.5892	1665	0
TCGA-KIPAN	TCGA-KL-8345-01	10.5892	1665	0
TCGA-KIRC	TCGA-BP-4998-01	11.3884	932	0
TCGA-KIPAN	TCGA-BP-4998-01	11.3884	932	0
TCGA-CHOL	TCGA-ZH-A8Y5-01	12.0488	1229	0
TCGA-THCA	TCGA-EL-A3T9-01	11.8887	174	1
TCGA-ACC	TCGA-OR-A5J2-01	11.0292	1677	1
TCGA-HNSC	TCGA-T2-A6X2-01	12.199	987	0
TCGA-HNSC	TCGA-CR-6492-01	12.0868	479	0
TCGA-BLCA	TCGA-G2-A3IB-01	12.0785	220	1
TCGA-BRCA	TCGA-EW-A1PC-01	11.1562	187	0
TCGA-THCA	TCGA-FK-A3SB-01	10.7454	125	0
TCGA-KIRC	TCGA-CJ-5675-01	11.7404	3936	0
TCGA-KIPAN	TCGA-CJ-5675-01	11.7404	3936	0
TCGA-BLCA	TCGA-CU-A3KJ-01	12.1291	562	0
TCGA-BRCA	TCGA-A7-A0CH-01	11.5742	1079	0
TCGA-COAD	TCGA-CM-6168-01	12.2068	395	0
TCGA-COADREAD	TCGA-CM-6168-01	12.2068	395	0
TCGA-HNSC	TCGA-QK-A6IF-01	11.979	704	0
TCGA-BRCA	TCGA-E9-A2JS-01	10.7294	904	1
TCGA-CESC	TCGA-EA-A1QT-01	11.3298	1243	0
TCGA-BRCA	TCGA-A2-A1G6-01	11.8986	501	0
TCGA-SARC	TCGA-LI-A67I-01	12.0206	922	0
TCGA-TGCT	TCGA-W4-A7U4-01	12.1391	738	0
TCGA-THCA	TCGA-EL-A3ZL-01	11.0737	1895	0
TCGA-TGCT	TCGA-XY-A8S3-01	12.34	843	0
TCGA-LGG	TCGA-HT-7854-01	11.5491	1201	0
TCGA-GBMLGG	TCGA-HT-7854-01	11.5491	1201	0
TCGA-LUAD	TCGA-44-A47A-01	11.6688	466	0
TCGA-BRCA	TCGA-B6-A0WV-01	11.9167	2417	1
TCGA-PCPG	TCGA-WB-A81J-01	10.8036	741	0
TCGA-TGCT	TCGA-2G-AAL5-01	11.8981	7437	0
TCGA-KIRP	TCGA-HE-7129-01	12.318	2492	0
TCGA-KIPAN	TCGA-HE-7129-01	12.318	2492	0
TCGA-LUAD	TCGA-05-4398-01	12.5354	1431	0
TCGA-HNSC	TCGA-HD-7753-01	12.6	866	0
TCGA-HNSC	TCGA-BA-5559-01	11.7395	2083	1
TCGA-PRAD	TCGA-KK-A59X-01	11.2622	2535	0
TCGA-BRCA	TCGA-UL-AAZ6-01	11.2997	518	0
TCGA-BRCA	TCGA-B6-A0RG-01	11.6936	2082	0
TCGA-PCPG	TCGA-SP-A6QC-01	11.4754	3491	0
TCGA-LUSC	TCGA-56-7579-01	11.5961	951	1
TCGA-LUAD	TCGA-67-3773-01	11.2057	427	0
TCGA-OV	TCGA-24-1562-01	11.4063	1384	1
TCGA-THCA	TCGA-FE-A235-01	11.7392	3571	0
TCGA-THCA	TCGA-EM-A3SU-01	11.1671	911	0
TCGA-LGG	TCGA-HT-7874-01	10.777	1130	0
TCGA-GBMLGG	TCGA-HT-7874-01	10.777	1130	0
TCGA-LUSC	TCGA-77-8007-01	12.4152	198	1
TCGA-SKCM-M	TCGA-FS-A1ZB-06	12.3854	1486	1
TCGA-SKCM	TCGA-FS-A1ZB-06	12.3854	1486	1
TCGA-BRCA	TCGA-A7-A0DC-01	10.0048	906	0
TCGA-OV	TCGA-24-2297-01	11.3089	1699	1
TCGA-BRCA	TCGA-A2-A0CR-01	12.3941	3283	0
TCGA-BRCA	TCGA-GM-A2DD-01	12.9263	2282	0
TCGA-LUSC	TCGA-77-7463-01	11.9146	1423	1
TCGA-LGG	TCGA-S9-A6TV-01	12.4666	571	0
TCGA-GBMLGG	TCGA-S9-A6TV-01	12.4666	571	0
TCGA-BRCA	TCGA-BH-A6R9-01	12.5158	160	0
TCGA-LUSC	TCGA-39-5039-01	11.9454	544	1
TCGA-CESC	TCGA-UC-A7PG-01	11.8135	370	1
TCGA-BLCA	TCGA-DK-A3IS-01	11.4137	1529	0
TCGA-HNSC	TCGA-CV-6943-01	12.2051	602	1
TCGA-LUAD	TCGA-64-5781-01	12.4664	1559	0
TCGA-BRCA	TCGA-HN-A2OB-01	11.5546	1900	1
TCGA-HNSC	TCGA-CQ-7068-01	12.5803	1309	0
TCGA-LGG	TCGA-VM-A8CD-01	12.1893	240	1
TCGA-GBMLGG	TCGA-VM-A8CD-01	12.1893	240	1
TCGA-LUAD	TCGA-97-7552-01	11.5045	1932	0
TCGA-BRCA	TCGA-UU-A93S-01	12.6878	116	1
TCGA-SARC	TCGA-QC-AA9N-01	12.0672	537	0
TCGA-THCA	TCGA-EM-A2CJ-01	10.7195	1447	0
TCGA-COAD	TCGA-AA-3697-01	11.4388	2587	0
TCGA-COADREAD	TCGA-AA-3697-01	11.4388	2587	0
TCGA-LUAD	TCGA-49-AARN-01	11.886	1135	1
TCGA-HNSC	TCGA-CV-5444-01	11.8575	2437	0
TCGA-BRCA	TCGA-AR-A24P-01	11.5724	84	0
TCGA-LUSC	TCGA-18-5595-01	11.7825	827	1
TCGA-KIRP	TCGA-SX-A7SM-01	11.5238	363	1
TCGA-KIPAN	TCGA-SX-A7SM-01	11.5238	363	1
TCGA-THCA	TCGA-DJ-A4V5-01	11.5679	1076	0
TCGA-LIHC	TCGA-DD-AAEI-01	9.9288	1531	0
TCGA-COAD	TCGA-AZ-4615-01	12.0001	1002	0
TCGA-COADREAD	TCGA-AZ-4615-01	12.0001	1002	0
TCGA-GBM	TCGA-06-0132-01	12.1979	771	1
TCGA-GBMLGG	TCGA-06-0132-01	12.1979	771	1
TCGA-ESCA	TCGA-VR-A8EO-01	12.5262	785	0
TCGA-STES	TCGA-VR-A8EO-01	12.5262	785	0
TCGA-KIRP	TCGA-HE-A5NK-01	12.1493	2228	0
TCGA-KIPAN	TCGA-HE-A5NK-01	12.1493	2228	0
TCGA-THCA	TCGA-ET-A25G-01	11.5329	2492	0
TCGA-HNSC	TCGA-CR-7395-01	12.5468	930	0
TCGA-STAD	TCGA-VQ-A91D-01	12.5987	356	1
TCGA-STES	TCGA-VQ-A91D-01	12.5987	356	1
TCGA-STAD	TCGA-BR-7196-01	12.0011	666	0
TCGA-STES	TCGA-BR-7196-01	12.0011	666	0
TCGA-OV	TCGA-23-1113-01	11.7807	949	1
TCGA-KIRC	TCGA-BP-4777-01	11.3244	1731	0
TCGA-KIPAN	TCGA-BP-4777-01	11.3244	1731	0
TCGA-OV	TCGA-24-2290-01	11.6319	1102	1
TCGA-THCA	TCGA-ET-A39J-01	11.2244	3227	0
TCGA-BRCA	TCGA-E9-A1N9-01	11.119	1101	0
TCGA-BRCA	TCGA-B6-A0I9-01	11.4705	362	1
TCGA-HNSC	TCGA-CN-6022-01	12.8402	281	1
TCGA-THCA	TCGA-E8-A242-01	11.2173	950	0
TCGA-THCA	TCGA-DJ-A2Q5-01	11.3284	1140	0
TCGA-KIRP	TCGA-DW-7963-01	11.1	1240	0
TCGA-KIPAN	TCGA-DW-7963-01	11.1	1240	0
TCGA-DLBC	TCGA-FA-A7DS-01	12.891	719	0
TCGA-BRCA	TCGA-E2-A1L9-01	12.7874	598	0
TCGA-BRCA	TCGA-AC-A23H-01	12.2849	174	1
TCGA-CESC	TCGA-EA-A3QD-01	12.0249	397	0
TCGA-BLCA	TCGA-E5-A4U1-01	10.2456	1181	0
TCGA-PAAD	TCGA-OE-A75W-01	12.3877	267	1
TCGA-SARC	TCGA-DX-AB3C-01	11.8516	2169	0
TCGA-KIRC	TCGA-BP-4762-01	11.2921	1343	1
TCGA-KIPAN	TCGA-BP-4762-01	11.2921	1343	1
TCGA-BRCA	TCGA-AR-A1AP-01	11.9086	2856	0
TCGA-LGG	TCGA-KT-A7W1-01	12.2045	438	0
TCGA-GBMLGG	TCGA-KT-A7W1-01	12.2045	438	0
TCGA-LUAD	TCGA-44-3919-01	11.9004	1026	1
TCGA-COAD	TCGA-AZ-6598-01	11.8026	1503	1
TCGA-COADREAD	TCGA-AZ-6598-01	11.8026	1503	1
TCGA-COAD	TCGA-A6-6653-01	12.0713	742	0
TCGA-COADREAD	TCGA-A6-6653-01	12.0713	742	0
TCGA-HNSC	TCGA-CV-6952-01	12.0654	185	1
TCGA-COAD	TCGA-NH-A50V-01	11.0074	588	0
TCGA-COADREAD	TCGA-NH-A50V-01	11.0074	588	0
TCGA-KIRC	TCGA-B0-5109-01	12.3099	587	1
TCGA-KIPAN	TCGA-B0-5109-01	12.3099	587	1
TCGA-BRCA	TCGA-BH-A0H5-01	11.6834	1620	0
TCGA-BRCA	TCGA-OK-A5Q2-01	11.8549	64	0
TCGA-UCEC	TCGA-B5-A0K9-01	11.7975	409	1
TCGA-HNSC	TCGA-CV-A45P-01	12.2036	639	0
TCGA-BRCA	TCGA-BH-A0E6-01	12.0423	293	0
TCGA-BRCA	TCGA-D8-A1JA-01	12.193	502	0
TCGA-LUSC	TCGA-56-7221-01	11.4953	608	0
TCGA-COAD	TCGA-AD-6899-01	11.8254	176	1
TCGA-COADREAD	TCGA-AD-6899-01	11.8254	176	1
TCGA-CHOL	TCGA-4G-AAZT-01	11.7806	420	0
TCGA-ESCA	TCGA-VR-A8EX-01	12.5618	855	1
TCGA-STES	TCGA-VR-A8EX-01	12.5618	855	1
TCGA-HNSC	TCGA-CQ-6228-01	11.2668	456	1
TCGA-LGG	TCGA-P5-A5F2-01	11.7855	242	0
TCGA-GBMLGG	TCGA-P5-A5F2-01	11.7855	242	0
TCGA-KIRC	TCGA-BP-4352-01	11.6576	344	1
TCGA-KIPAN	TCGA-BP-4352-01	11.6576	344	1
TCGA-LUAD	TCGA-99-8032-01	11.5063	44	0
TCGA-BRCA	TCGA-BH-A0BW-01	11.6862	2371	0
TCGA-KIRP	TCGA-DW-7841-01	11.7234	445	0
TCGA-KIPAN	TCGA-DW-7841-01	11.7234	445	0
TCGA-HNSC	TCGA-CV-A6JN-01	12.1917	906	0
TCGA-ACC	TCGA-OR-A5LN-01	10.7184	2342	0
TCGA-STAD	TCGA-CD-8528-01	12.5	375	0
TCGA-STES	TCGA-CD-8528-01	12.5	375	0
TCGA-OV	TCGA-29-1695-01	12.0976	1229	1
TCGA-THCA	TCGA-H2-A2K9-01	11.0619	659	0
TCGA-PRAD	TCGA-G9-7509-01	10.8401	1610	0
TCGA-PRAD	TCGA-J4-A67R-01	11.5743	910	0
TCGA-GBM	TCGA-19-2629-01	12.5459	737	1
TCGA-GBMLGG	TCGA-19-2629-01	12.5459	737	1
TCGA-DLBC	TCGA-GS-A9TT-01	12.1518	1163	0
TCGA-KIRC	TCGA-B2-4098-01	11.2011	51	1
TCGA-KIPAN	TCGA-B2-4098-01	11.2011	51	1
TCGA-STAD	TCGA-D7-8575-01	12.4945	554	1
TCGA-STES	TCGA-D7-8575-01	12.4945	554	1
TCGA-LGG	TCGA-HT-7607-01	11.0203	96	1
TCGA-GBMLGG	TCGA-HT-7607-01	11.0203	96	1
TCGA-HNSC	TCGA-CR-7380-01	12.6628	606	1
TCGA-LUSC	TCGA-43-2576-01	12.3841	1223	0
TCGA-THCA	TCGA-DJ-A2PW-01	11.1663	1060	0
TCGA-UCS	TCGA-N8-A56S-01	10.7841	371	1
TCGA-STAD	TCGA-BR-8367-01	12.27	801	1
TCGA-STES	TCGA-BR-8367-01	12.27	801	1
TCGA-CESC	TCGA-C5-A1ME-01	12.0446	1756	0
TCGA-GBM	TCGA-06-0238-01	12.254	405	1
TCGA-GBMLGG	TCGA-06-0238-01	12.254	405	1
TCGA-PRAD	TCGA-QU-A6IL-01	10.6738	97	0
TCGA-PAAD	TCGA-FB-AAQ3-01	12.5698	31	1
TCGA-SARC	TCGA-3B-A9HX-01	13.1688	1303	0
TCGA-KIRC	TCGA-CJ-5679-01	11.7491	679	1
TCGA-KIPAN	TCGA-CJ-5679-01	11.7491	679	1
TCGA-CESC	TCGA-C5-A8YR-01	12.2954	837	1
TCGA-READ	TCGA-DC-6682-01	11.2227	762	0
TCGA-COADREAD	TCGA-DC-6682-01	11.2227	762	0
TCGA-PRAD	TCGA-V1-A9Z7-01	10.8037	874	0
TCGA-KICH	TCGA-KL-8346-01	11.2026	1897	0
TCGA-KIPAN	TCGA-KL-8346-01	11.2026	1897	0
TCGA-STAD	TCGA-VQ-A91Q-01	11.5721	633	1
TCGA-STES	TCGA-VQ-A91Q-01	11.5721	633	1
TCGA-THCA	TCGA-FE-A239-01	11.345	1023	1
TCGA-HNSC	TCGA-DQ-7594-01	11.8759	1218	0
TCGA-BLCA	TCGA-XF-A8HF-01	11.4658	2954	1
TCGA-BLCA	TCGA-KQ-A41P-01	11.1749	1094	0
TCGA-KIRC	TCGA-BP-4766-01	11.4575	1462	0
TCGA-KIPAN	TCGA-BP-4766-01	11.4575	1462	0
TCGA-LIHC	TCGA-DD-AACT-01	10.5561	1562	0
TCGA-BLCA	TCGA-BL-A13I-01	11.8572	223	1
TCGA-SARC	TCGA-DX-A7EU-01	12.738	721	0
TCGA-BRCA	TCGA-B6-A0WZ-01	12.5133	6292	0
TCGA-BRCA	TCGA-C8-A135-01	11.812	393	0
TCGA-THYM	TCGA-XU-A92W-01	12.0833	3279	0
TCGA-LUAD	TCGA-55-8299-01	12.1678	469	1
TCGA-LUSC	TCGA-39-5027-01	11.8046	3108	0
TCGA-HNSC	TCGA-HD-7917-01	12.2302	836	1
TCGA-OV	TCGA-09-1674-01	12.7738	260	0
TCGA-LUSC	TCGA-22-5485-01	11.6395	916	1
TCGA-THCA	TCGA-EL-A4K1-01	10.8311	1046	0
TCGA-BRCA	TCGA-BH-A0E2-01	12.065	435	0
TCGA-THCA	TCGA-DJ-A2PX-01	11.2344	881	0
TCGA-BRCA	TCGA-BH-A0BJ-01	11.9668	660	0
TCGA-BRCA	TCGA-BH-A203-01	12.3448	1174	1
TCGA-THCA	TCGA-BJ-A190-01	11.0259	626	0
TCGA-THCA	TCGA-DJ-A3VM-01	10.3605	840	0
TCGA-BRCA	TCGA-A2-A1G1-01	12.4732	584	0
TCGA-KIRP	TCGA-GL-A9DD-01	11.3736	341	0
TCGA-KIPAN	TCGA-GL-A9DD-01	11.3736	341	0
TCGA-OV	TCGA-13-A5FT-01	10.5917	2143	0
TCGA-PAAD	TCGA-IB-AAUW-01	11.1592	230	1
TCGA-PCPG	TCGA-WB-A81M-01	10.5486	1394	0
TCGA-LGG	TCGA-HT-7873-01	11.3074	718	0
TCGA-GBMLGG	TCGA-HT-7873-01	11.3074	718	0
TCGA-KIRC	TCGA-BP-5183-01	11.1672	1291	0
TCGA-KIPAN	TCGA-BP-5183-01	11.1672	1291	0
TCGA-LUAD	TCGA-55-A491-01	12.079	626	0
TCGA-THCA	TCGA-FY-A3NM-01	11.1365	885	0
TCGA-GBM	TCGA-06-0749-01	11.9244	82	1
TCGA-GBMLGG	TCGA-06-0749-01	11.9244	82	1
TCGA-SKCM-M	TCGA-D3-A3CE-06	11.3582	1832	1
TCGA-SKCM	TCGA-D3-A3CE-06	11.3582	1832	1
TCGA-LUSC	TCGA-46-6025-01	11.3089	324	0
TCGA-THCA	TCGA-FE-A236-01	10.7476	2031	0
TCGA-BLCA	TCGA-ZF-AA4W-01	11.5385	1830	0
TCGA-BLCA	TCGA-UY-A9PA-01	11.8513	1072	0
TCGA-KICH	TCGA-KL-8330-01	11.0276	3304	0
TCGA-KIPAN	TCGA-KL-8330-01	11.0276	3304	0
TCGA-THCA	TCGA-ET-A3DP-01	11.3991	2877	0
TCGA-LGG	TCGA-HT-7603-01	11.5224	705	0
TCGA-GBMLGG	TCGA-HT-7603-01	11.5224	705	0
TCGA-UCEC	TCGA-AJ-A3NF-01	11.7375	645	0
TCGA-THYM	TCGA-4V-A9QT-01	12.2146	813	0
TCGA-PRAD	TCGA-HC-7752-01	10.3856	782	0
TCGA-CESC	TCGA-FU-A40J-01	11.3695	426	0
TCGA-KIRP	TCGA-B9-4116-01	12.2279	627	0
TCGA-KIPAN	TCGA-B9-4116-01	12.2279	627	0
TCGA-BRCA	TCGA-BH-A0C7-01	11.0885	2767	0
TCGA-LUAD	TCGA-50-6595-01	13.3108	189	1
TCGA-LGG	TCGA-DB-A64P-01	11.547	916	0
TCGA-GBMLGG	TCGA-DB-A64P-01	11.547	916	0
TCGA-KIRC	TCGA-BP-4981-01	11.4626	1097	1
TCGA-KIPAN	TCGA-BP-4981-01	11.4626	1097	1
TCGA-CESC	TCGA-VS-A9V5-01	11.5388	494	1
TCGA-KIRC	TCGA-AK-3428-01	10.8926	3728	0
TCGA-KIPAN	TCGA-AK-3428-01	10.8926	3728	0
TCGA-BRCA	TCGA-E2-A14X-01	11.8018	972	0
TCGA-COAD	TCGA-G4-6311-01	12.2287	1199	0
TCGA-COADREAD	TCGA-G4-6311-01	12.2287	1199	0
TCGA-BRCA	TCGA-BH-A8FZ-01	11.6946	574	0
TCGA-BRCA	TCGA-S3-AA17-01	11.2431	424	0
TCGA-UCEC	TCGA-DF-A2L0-01	11.2023	788	1
TCGA-READ	TCGA-CI-6619-01	11.4788	184	0
TCGA-COADREAD	TCGA-CI-6619-01	11.4788	184	0
TCGA-STAD	TCGA-B7-A5TI-01	12.3011	595	0
TCGA-STES	TCGA-B7-A5TI-01	12.3011	595	0
TCGA-BRCA	TCGA-AR-A1AR-01	12.2958	524	1
TCGA-BRCA	TCGA-D8-A13Z-01	12.5344	635	0
TCGA-HNSC	TCGA-BA-5152-01	12.0812	1288	0
TCGA-CESC	TCGA-MY-A913-01	11.9845	524	0
TCGA-DLBC	TCGA-G8-6325-01	12.7866	1581	0
TCGA-SKCM-M	TCGA-ER-A19M-06	11.7977	1857	1
TCGA-SKCM	TCGA-ER-A19M-06	11.7977	1857	1
TCGA-KIRP	TCGA-A4-7997-01	11.7159	927	0
TCGA-KIPAN	TCGA-A4-7997-01	11.7159	927	0
TCGA-ESCA	TCGA-L5-A88T-01	12.2259	694	0
TCGA-STES	TCGA-L5-A88T-01	12.2259	694	0
TCGA-SARC	TCGA-DX-A48O-01	12.659	1605	0
TCGA-OV	TCGA-13-1512-01	12.0892	442	0
TCGA-OV	TCGA-23-2078-01	11.6829	2661	0
TCGA-BRCA	TCGA-A7-A6VX-01	11.5542	317	0
TCGA-CESC	TCGA-VS-A8Q9-01	11.5225	1630	0
TCGA-LIHC	TCGA-DD-A39V-01	11.5162	643	1
TCGA-PRAD	TCGA-EJ-A65F-01	10.5192	560	0
TCGA-LUAD	TCGA-95-A4VP-01	11.9071	605	0
TCGA-KIRC	TCGA-BP-4340-01	11.2273	562	1
TCGA-KIPAN	TCGA-BP-4340-01	11.2273	562	1
TCGA-SKCM-M	TCGA-EE-A3AF-06	12.4832	420	1
TCGA-SKCM	TCGA-EE-A3AF-06	12.4832	420	1
TCGA-PRAD	TCGA-HC-8261-01	9.85931	546	0
TCGA-UCEC	TCGA-AX-A3G3-01	12.019	42	0
TCGA-LUSC	TCGA-85-A512-01	10.8241	465	0
TCGA-THCA	TCGA-ET-A25P-01	11.038	559	0
TCGA-THCA	TCGA-DJ-A3VI-01	10.6955	95	0
TCGA-LUAD	TCGA-55-8302-01	12.4613	478	0
TCGA-LUAD	TCGA-44-4112-01	11.133	808	1
TCGA-LUSC	TCGA-60-2710-01	11.9374	2024	0
TCGA-READ	TCGA-AF-3911-01	12.0893	1148	0
TCGA-COADREAD	TCGA-AF-3911-01	12.0893	1148	0
TCGA-HNSC	TCGA-UF-A7JJ-01	11.5712	549	0
TCGA-LUAD	TCGA-05-4430-01	12.4478	761	0
TCGA-BRCA	TCGA-AR-A255-01	11.4334	2161	0
TCGA-PCPG	TCGA-WB-A81F-01	10.7526	1737	0
TCGA-UVM	TCGA-V4-A9EQ-01	11.0484	455	1
TCGA-PAAD	TCGA-HZ-7919-01	12.1506	593	1
TCGA-HNSC	TCGA-CN-5366-01	12.1043	360	1
TCGA-BRCA	TCGA-AR-A1AT-01	11.7263	1272	1
TCGA-BLCA	TCGA-E5-A2PC-01	11.8209	1326	0
TCGA-BRCA	TCGA-A2-A0CU-01	11.8052	158	1
TCGA-KIRP	TCGA-V9-A7HT-01	11.3712	965	0
TCGA-KIPAN	TCGA-V9-A7HT-01	11.3712	965	0
TCGA-PRAD	TCGA-YL-A8HM-01	10.3812	1482	0
TCGA-STAD	TCGA-CD-A486-01	12.066	192	1
TCGA-STES	TCGA-CD-A486-01	12.066	192	1
TCGA-SKCM-M	TCGA-DA-A95Y-06	11.1826	430	1
TCGA-SKCM	TCGA-DA-A95Y-06	11.1826	430	1
TCGA-BLCA	TCGA-UY-A9PE-01	12.0194	189	0
TCGA-HNSC	TCGA-CQ-7071-01	11.7086	1311	0
TCGA-UCEC	TCGA-D1-A3DG-01	11.6063	130	1
TCGA-STAD	TCGA-VQ-A8PX-01	11.9239	1964	0
TCGA-STES	TCGA-VQ-A8PX-01	11.9239	1964	0
TCGA-BLCA	TCGA-XF-A9SV-01	11.8915	388	1
TCGA-OV	TCGA-24-1924-01	11.4991	919	1
TCGA-KIRC	TCGA-B0-5120-01	11.2523	1169	0
TCGA-KIPAN	TCGA-B0-5120-01	11.2523	1169	0
TCGA-SARC	TCGA-DX-A6BG-01	12.3836	1121	0
TCGA-BRCA	TCGA-BH-A0AZ-01	11.818	1919	0
TCGA-SKCM-M	TCGA-EE-A184-06	10.6992	2073	1
TCGA-SKCM	TCGA-EE-A184-06	10.6992	2073	1
TCGA-BLCA	TCGA-E7-A6MF-01	10.6273	750	0
TCGA-KIRC	TCGA-MM-A84U-01	11.3838	700	0
TCGA-KIPAN	TCGA-MM-A84U-01	11.3838	700	0
TCGA-HNSC	TCGA-CV-6933-01	12.3508	2741	1
TCGA-ESCA	TCGA-LN-A8HZ-01	12.1391	375	0
TCGA-STES	TCGA-LN-A8HZ-01	12.1391	375	0
TCGA-CESC	TCGA-DS-A0VL-01	12.1931	81	0
TCGA-LUSC	TCGA-63-6202-01	12.723	1602	0
TCGA-TGCT	TCGA-SB-A76C-01	11.5822	42	0
TCGA-SKCM-M	TCGA-FS-A1YY-06	11.5112	6953	1
TCGA-SKCM	TCGA-FS-A1YY-06	11.5112	6953	1
TCGA-LUSC	TCGA-46-3767-01	11.7714	396	0
TCGA-BRCA	TCGA-E2-A1IH-01	12.8287	1026	0
TCGA-OV	TCGA-13-1496-01	12.6031	129	1
TCGA-KIRC	TCGA-B0-5095-01	11.978	245	1
TCGA-KIPAN	TCGA-B0-5095-01	11.978	245	1
TCGA-GBM	TCGA-06-0174-01	12.8893	98	1
TCGA-GBMLGG	TCGA-06-0174-01	12.8893	98	1
TCGA-READ	TCGA-CI-6622-01	11.6587	1362	0
TCGA-COADREAD	TCGA-CI-6622-01	11.6587	1362	0
TCGA-KIRC	TCGA-BP-4167-01	12.4693	2718	0
TCGA-KIPAN	TCGA-BP-4167-01	12.4693	2718	0
TCGA-LGG	TCGA-HW-7486-01	11.4286	1721	0
TCGA-GBMLGG	TCGA-HW-7486-01	11.4286	1721	0
TCGA-LIHC	TCGA-ZP-A9D2-01	11.4352	765	1
TCGA-BRCA	TCGA-BH-A18R-01	11.0226	1142	1
TCGA-HNSC	TCGA-BA-7269-01	12.8564	1273	0
TCGA-BLCA	TCGA-ZF-AA56-01	12.0423	259	1
TCGA-STAD	TCGA-HU-A4G3-01	11.1329	170	0
TCGA-STES	TCGA-HU-A4G3-01	11.1329	170	0
TCGA-ACC	TCGA-OR-A5KY-01	11.2162	391	1
TCGA-SKCM-M	TCGA-ER-A19A-06	12.7546	2365	0
TCGA-SKCM	TCGA-ER-A19A-06	12.7546	2365	0
TCGA-COAD	TCGA-NH-A6GC-01	11.5738	389	0
TCGA-COADREAD	TCGA-NH-A6GC-01	11.5738	389	0
TCGA-SARC	TCGA-DX-A48K-01	12.3503	1399	0
TCGA-LIHC	TCGA-DD-A73B-01	10.1987	283	1
TCGA-BRCA	TCGA-AC-A4ZE-01	11.1346	890	0
TCGA-LGG	TCGA-P5-A5F1-01	11.5397	179	0
TCGA-GBMLGG	TCGA-P5-A5F1-01	11.5397	179	0
TCGA-BLCA	TCGA-DK-AA6X-01	11.5857	467	0
TCGA-LAML	TCGA-AB-2877-03	10.6978	638	0
TCGA-STAD	TCGA-BR-7722-01	12.059	466	1
TCGA-STES	TCGA-BR-7722-01	12.059	466	1
TCGA-BRCA	TCGA-B6-A0RS-01	12.4937	3063	1
TCGA-LUSC	TCGA-33-AAS8-01	11.4608	1114	1
TCGA-BRCA	TCGA-AR-A24H-01	11.5181	4894	0
TCGA-COAD	TCGA-F4-6570-01	12.1218	188	1
TCGA-COADREAD	TCGA-F4-6570-01	12.1218	188	1
TCGA-THCA	TCGA-E8-A432-01	11.4598	931	0
TCGA-HNSC	TCGA-MZ-A5BI-01	11.8613	217	1
TCGA-OV	TCGA-24-1928-01	12.042	336	1
TCGA-LGG	TCGA-DU-7011-01	11.1771	3200	1
TCGA-GBMLGG	TCGA-DU-7011-01	11.1771	3200	1
TCGA-COAD	TCGA-G4-6627-01	12.5488	2275	0
TCGA-COADREAD	TCGA-G4-6627-01	12.5488	2275	0
TCGA-PRAD	TCGA-J9-A8CP-01	10.7547	386	0
TCGA-BLCA	TCGA-ZF-A9R9-01	11.5871	864	1
TCGA-PCPG	TCGA-P8-A6RX-01	11.3338	540	0
TCGA-HNSC	TCGA-UF-A7JF-01	11.7241	1686	0
TCGA-BRCA	TCGA-A8-A099-01	11.1691	304	0
TCGA-COAD	TCGA-CM-6679-01	11.9913	306	0
TCGA-COADREAD	TCGA-CM-6679-01	11.9913	306	0
TCGA-DLBC	TCGA-G8-6907-01	12.0937	595	1
TCGA-PAAD	TCGA-HV-A5A4-01	12.088	232	0
TCGA-READ	TCGA-DC-6157-01	11.5777	1581	0
TCGA-COADREAD	TCGA-DC-6157-01	11.5777	1581	0
TCGA-CESC	TCGA-VS-A9UU-01	11.2617	442	0
TCGA-LUSC	TCGA-66-2790-01	11.9341	699	0
TCGA-LUAD	TCGA-75-7027-01	12.2303	3059	0
TCGA-PRAD	TCGA-V1-A8WS-01	10.4096	474	0
TCGA-THCA	TCGA-CE-A3MD-01	11.3848	389	0
TCGA-STAD	TCGA-HU-A4GD-01	11.9704	692	0
TCGA-STES	TCGA-HU-A4GD-01	11.9704	692	0
TCGA-STAD	TCGA-VQ-A94U-01	12.0635	819	0
TCGA-STES	TCGA-VQ-A94U-01	12.0635	819	0
TCGA-MESO	TCGA-LK-A4O0-01	12.3635	185	1
TCGA-PAAD	TCGA-XD-AAUG-01	12.03	420	0
TCGA-LIHC	TCGA-FV-A4ZP-01	11.7931	2486	1
TCGA-KICH	TCGA-KN-8435-01	11.1638	3498	0
TCGA-KIPAN	TCGA-KN-8435-01	11.1638	3498	0
TCGA-COAD	TCGA-A6-4105-01	11.6285	442	1
TCGA-COADREAD	TCGA-A6-4105-01	11.6285	442	1
TCGA-OV	TCGA-04-1514-01	11.0052	1720	1
TCGA-LGG	TCGA-P5-A77X-01	10.9217	105	0
TCGA-GBMLGG	TCGA-P5-A77X-01	10.9217	105	0
TCGA-LUSC	TCGA-NC-A5HI-01	11.7578	1743	0
TCGA-KIRC	TCGA-BP-4781-01	11.5735	2080	0
TCGA-KIPAN	TCGA-BP-4781-01	11.5735	2080	0
TCGA-HNSC	TCGA-CV-6937-01	12.4016	624	1
TCGA-UCEC	TCGA-AJ-A3QS-01	11.3723	513	0
TCGA-LIHC	TCGA-DD-AACS-01	10.112	1804	0
TCGA-CESC	TCGA-VS-A9U6-01	11.6274	1320	0
TCGA-SKCM-P	TCGA-EB-A6QZ-01	11.8659	352	1
TCGA-SKCM	TCGA-EB-A6QZ-01	11.8659	352	1
TCGA-HNSC	TCGA-IQ-7631-01	11.2281	1172	0
TCGA-ESCA	TCGA-L5-A4OI-01	12.6147	608	0
TCGA-STES	TCGA-L5-A4OI-01	12.6147	608	0
TCGA-SKCM-P	TCGA-EB-A1NK-01	12.5646	1039	0
TCGA-SKCM	TCGA-EB-A1NK-01	12.5646	1039	0
TCGA-SKCM-M	TCGA-D3-A8GQ-06	11.4422	884	1
TCGA-SKCM	TCGA-D3-A8GQ-06	11.4422	884	1
TCGA-BRCA	TCGA-A8-A09R-01	11.5788	273	0
TCGA-BLCA	TCGA-DK-AA6S-01	12.0153	5050	0
TCGA-PRAD	TCGA-V1-A9Z8-01	11.5396	827	0
TCGA-LIHC	TCGA-DD-A4NK-01	10.4419	1210	1
TCGA-THYM	TCGA-3S-A8YW-01	10.8421	643	0
TCGA-STAD	TCGA-VQ-A8PJ-01	12.7492	82	1
TCGA-STES	TCGA-VQ-A8PJ-01	12.7492	82	1
TCGA-BLCA	TCGA-KQ-A41S-01	11.8354	35	0
TCGA-LUAD	TCGA-44-2668-01	11.3834	761	1
TCGA-LUAD	TCGA-55-8507-01	11.4561	418	0
TCGA-THCA	TCGA-DJ-A3UN-01	10.6926	986	0
TCGA-LAML	TCGA-AB-2869-03	11.1398	243	0
TCGA-LGG	TCGA-HW-7493-01	11.3763	2107	0
TCGA-GBMLGG	TCGA-HW-7493-01	11.3763	2107	0
TCGA-LIHC	TCGA-CC-5261-01	10.884	97	1
TCGA-CESC	TCGA-C5-A2LX-01	12.2241	2526	0
TCGA-HNSC	TCGA-CR-6471-01	12.1892	1202	1
TCGA-LGG	TCGA-VM-A8CA-01	11.7107	411	0
TCGA-GBMLGG	TCGA-VM-A8CA-01	11.7107	411	0
TCGA-BRCA	TCGA-EW-A6SC-01	11.8271	952	0
TCGA-KIRC	TCGA-B0-5699-01	11.1872	3841	0
TCGA-KIPAN	TCGA-B0-5699-01	11.1872	3841	0
TCGA-PRAD	TCGA-XQ-A8TB-01	10.8243	770	0
TCGA-LUSC	TCGA-37-5819-01	11.3672	103	0
TCGA-LGG	TCGA-DU-7015-01	11.6529	2761	0
TCGA-GBMLGG	TCGA-DU-7015-01	11.6529	2761	0
TCGA-MESO	TCGA-MQ-A4LJ-01	12.1956	709	1
TCGA-CESC	TCGA-C5-A1M8-01	11.44	919	0
TCGA-CESC	TCGA-C5-A7CJ-01	11.6723	3097	1
TCGA-LUSC	TCGA-22-A5C4-01	11.2871	671	0
TCGA-SARC	TCGA-HB-A2OT-01	12.9406	2057	0
TCGA-LUSC	TCGA-85-A4CL-01	11.3259	921	1
TCGA-LGG	TCGA-TM-A7C5-01	11.2884	1500	0
TCGA-GBMLGG	TCGA-TM-A7C5-01	11.2884	1500	0
TCGA-SARC	TCGA-DX-A3UB-01	12.5862	2247	0
TCGA-KIRC	TCGA-BP-4801-01	11.4179	1124	0
TCGA-KIPAN	TCGA-BP-4801-01	11.4179	1124	0
TCGA-BRCA	TCGA-D8-A1XC-01	10.5126	377	1
TCGA-LGG	TCGA-DU-8162-01	11.0779	444	1
TCGA-GBMLGG	TCGA-DU-8162-01	11.0779	444	1
TCGA-LGG	TCGA-TM-A84O-01	11.3133	1011	1
TCGA-GBMLGG	TCGA-TM-A84O-01	11.3133	1011	1
TCGA-GBM	TCGA-06-5410-01	12.2984	108	1
TCGA-GBMLGG	TCGA-06-5410-01	12.2984	108	1
TCGA-READ	TCGA-DC-6158-01	12.2868	334	1
TCGA-COADREAD	TCGA-DC-6158-01	12.2868	334	1
TCGA-SKCM-M	TCGA-FW-A3TU-06	11.6541	1691	1
TCGA-SKCM	TCGA-FW-A3TU-06	11.6541	1691	1
TCGA-LUAD	TCGA-69-8254-01	11.2946	409	0
TCGA-THYM	TCGA-3T-AA9L-01	12.78	1050	0
TCGA-PRAD	TCGA-HC-A6HY-01	10.7664	134	0
TCGA-THCA	TCGA-EM-A3FM-01	11.5179	639	0
TCGA-CESC	TCGA-GH-A9DA-01	12.4563	540	0
TCGA-HNSC	TCGA-TN-A7HL-01	11.6539	619	0
TCGA-SARC	TCGA-3B-A9HT-01	12.2678	1665	0
TCGA-LAML	TCGA-AB-2896-03	11.398	214	1
TCGA-HNSC	TCGA-CN-4742-01	12.1643	397	1
TCGA-OV	TCGA-04-1348-01	12.3518	1483	1
TCGA-STAD	TCGA-RD-A8N6-01	12.3912	272	1
TCGA-STES	TCGA-RD-A8N6-01	12.3912	272	1
TCGA-LIHC	TCGA-DD-AACX-01	10.1279	170	0
TCGA-LUAD	TCGA-78-8640-01	11.3708	7062	0
TCGA-THCA	TCGA-DJ-A3UY-01	11.5108	1091	0
TCGA-BRCA	TCGA-EW-A1PE-01	11.4728	320	0
TCGA-LUAD	TCGA-69-7979-01	12.4661	408	0
TCGA-BRCA	TCGA-E2-A1II-01	11.48	1025	0
TCGA-BRCA	TCGA-S3-AA14-01	11.2045	529	0
TCGA-HNSC	TCGA-CR-7392-01	11.8837	1425	0
TCGA-LGG	TCGA-S9-A7R3-01	10.9613	3013	0
TCGA-GBMLGG	TCGA-S9-A7R3-01	10.9613	3013	0
TCGA-BRCA	TCGA-A8-A09B-01	12.4513	365	0
TCGA-LUSC	TCGA-60-2714-01	12.025	1531	0
TCGA-SKCM-M	TCGA-GN-A9SD-06	12.0034	1807	1
TCGA-SKCM	TCGA-GN-A9SD-06	12.0034	1807	1
TCGA-TGCT	TCGA-2G-AAFO-01	12.2331	685	0
TCGA-BRCA	TCGA-AR-A5QP-01	12.0392	1185	0
TCGA-UCS	TCGA-NF-A4WX-01	10.5917	452	0
TCGA-LIHC	TCGA-DD-AAE0-01	12.0336	555	0
TCGA-SKCM-M	TCGA-D9-A6EG-06	11.5009	698	1
TCGA-SKCM	TCGA-D9-A6EG-06	11.5009	698	1
TCGA-BRCA	TCGA-E9-A6HE-01	12.0944	847	0
TCGA-STAD	TCGA-BR-8291-01	12.1342	607	1
TCGA-STES	TCGA-BR-8291-01	12.1342	607	1
TCGA-LIHC	TCGA-DD-AADA-01	9.8742	1233	0
TCGA-LGG	TCGA-TQ-A7RN-01	11.2885	1026	0
TCGA-GBMLGG	TCGA-TQ-A7RN-01	11.2885	1026	0
TCGA-TGCT	TCGA-ZM-AA0B-01	12.5922	838	0
TCGA-KIRP	TCGA-GL-A9DE-01	10.8573	496	0
TCGA-KIPAN	TCGA-GL-A9DE-01	10.8573	496	0
TCGA-PAAD	TCGA-2J-AABI-01	11.6054	969	0
TCGA-BRCA	TCGA-BH-A0HI-01	11.6718	620	0
TCGA-LAML	TCGA-AB-2985-03	12.6708	273	1
TCGA-TGCT	TCGA-XE-AANI-01	12.0083	1041	0
TCGA-THCA	TCGA-ET-A3DT-01	10.7145	1330	0
TCGA-LIHC	TCGA-DD-A1EI-01	10.9002	183	0
TCGA-KIRC	TCGA-BP-4790-01	11.8363	1111	1
TCGA-KIPAN	TCGA-BP-4790-01	11.8363	1111	1
TCGA-KIRC	TCGA-BP-5008-01	11.3983	1071	0
TCGA-KIPAN	TCGA-BP-5008-01	11.3983	1071	0
TCGA-KIRC	TCGA-BP-4170-01	11.2474	2343	1
TCGA-KIPAN	TCGA-BP-4170-01	11.2474	2343	1
TCGA-UCEC	TCGA-AJ-A3BK-01	11.4476	1031	0
TCGA-OV	TCGA-04-1530-01	11.8997	3622	1
TCGA-SKCM-M	TCGA-FS-A4FC-06	12.043	1655	1
TCGA-SKCM	TCGA-FS-A4FC-06	12.043	1655	1
TCGA-HNSC	TCGA-CR-6480-01	12.059	362	0
TCGA-THCA	TCGA-EL-A3D1-01	11.7547	2997	0
TCGA-HNSC	TCGA-CV-6942-01	12.3878	4282	0
TCGA-COAD	TCGA-D5-6924-01	11.5671	435	0
TCGA-COADREAD	TCGA-D5-6924-01	11.5671	435	0
TCGA-GBM	TCGA-28-2513-01	12.8748	222	0
TCGA-GBMLGG	TCGA-28-2513-01	12.8748	222	0
TCGA-BRCA	TCGA-EW-A1P1-01	12.4131	1210	0
TCGA-LIHC	TCGA-BC-A5W4-01	10.3884	547	1
TCGA-LUSC	TCGA-39-5019-01	11.6771	3387	0
TCGA-UCEC	TCGA-JU-AAVI-01	12.3761	540	1
TCGA-PCPG	TCGA-QR-A70R-01	10.6855	432	0
TCGA-BRCA	TCGA-OL-A66P-01	11.8073	428	0
TCGA-UCS	TCGA-NG-A4VW-01	11.4709	949	1
TCGA-SKCM-M	TCGA-EE-A3JA-06	10.8012	1618	1
TCGA-SKCM	TCGA-EE-A3JA-06	10.8012	1618	1
TCGA-BRCA	TCGA-A2-A1G4-01	11.2645	595	0
TCGA-BRCA	TCGA-E2-A105-01	10.6039	1308	0
TCGA-LUAD	TCGA-55-7573-01	12.0715	487	0
TCGA-UCS	TCGA-N5-A4RA-01	10.8419	1591	1
TCGA-PCPG	TCGA-WB-A80M-01	10.0774	136	0
TCGA-ESCA	TCGA-L5-A4OR-01	12.2619	96	1
TCGA-STES	TCGA-L5-A4OR-01	12.2619	96	1
TCGA-OV	TCGA-25-2042-01	12.1383	396	1
TCGA-HNSC	TCGA-CV-A45W-01	10.6765	1398	1
TCGA-BRCA	TCGA-E2-A573-01	12.5398	1062	0
TCGA-KIRC	TCGA-B0-5085-01	11.3029	770	1
TCGA-KIPAN	TCGA-B0-5085-01	11.3029	770	1
TCGA-LGG	TCGA-DU-A6S6-01	11.1036	2893	0
TCGA-GBMLGG	TCGA-DU-A6S6-01	11.1036	2893	0
TCGA-TGCT	TCGA-YU-AA61-01	12.1596	864	0
TCGA-KIRC	TCGA-DV-A4W0-01	10.9834	2470	0
TCGA-KIPAN	TCGA-DV-A4W0-01	10.9834	2470	0
TCGA-COAD	TCGA-AD-6965-01	11.8245	805	0
TCGA-COADREAD	TCGA-AD-6965-01	11.8245	805	0
TCGA-THCA	TCGA-BJ-A3PR-01	11.5718	1107	0
TCGA-MESO	TCGA-SH-A7BD-01	11.6466	459	1
TCGA-THCA	TCGA-H2-A422-01	10.6484	566	0
TCGA-UCEC	TCGA-EY-A549-01	11.7364	605	0
TCGA-SARC	TCGA-DX-A6YU-01	12.7829	1045	0
TCGA-LGG	TCGA-P5-A735-01	11.1918	292	0
TCGA-GBMLGG	TCGA-P5-A735-01	11.1918	292	0
TCGA-LAML	TCGA-AB-2994-03	12.8245	1798	0
TCGA-STAD	TCGA-VQ-A928-01	11.7013	174	1
TCGA-STES	TCGA-VQ-A928-01	11.7013	174	1
TCGA-COAD	TCGA-D5-6931-01	11.9943	365	0
TCGA-COADREAD	TCGA-D5-6931-01	11.9943	365	0
TCGA-SARC	TCGA-DX-A6Z2-01	12.7522	3079	0
TCGA-LIHC	TCGA-BC-A10T-01	10.4783	837	1
TCGA-CESC	TCGA-EA-A5O9-01	11.887	788	0
TCGA-LUSC	TCGA-43-5668-01	11.8278	559	1
TCGA-PAAD	TCGA-FB-AAQ0-01	12.4986	473	1
TCGA-SKCM-P	TCGA-BF-AAP1-01	11.8497	409	0
TCGA-SKCM	TCGA-BF-AAP1-01	11.8497	409	0
TCGA-BRCA	TCGA-A2-A0EV-01	12.0519	968	0
TCGA-OV	TCGA-31-1950-01	11.4866	571	0
TCGA-LUSC	TCGA-18-4083-01	11.1642	188	1
TCGA-LGG	TCGA-FG-A6J1-01	11.5935	500	0
TCGA-GBMLGG	TCGA-FG-A6J1-01	11.5935	500	0
TCGA-LGG	TCGA-S9-A7R7-01	12.4384	3000	0
TCGA-GBMLGG	TCGA-S9-A7R7-01	12.4384	3000	0
TCGA-LAML	TCGA-AB-2870-03	12.4748	153	1
TCGA-STAD	TCGA-CD-8526-01	11.8056	381	0
TCGA-STES	TCGA-CD-8526-01	11.8056	381	0
TCGA-STAD	TCGA-BR-7703-01	12.7126	1100	0
TCGA-STES	TCGA-BR-7703-01	12.7126	1100	0
TCGA-KIRP	TCGA-AL-3471-01	12.1008	1500	1
TCGA-KIPAN	TCGA-AL-3471-01	12.1008	1500	1
TCGA-TGCT	TCGA-2G-AAH0-01	11.5967	5477	0
TCGA-THYM	TCGA-YT-A95D-01	11.7841	750	0
TCGA-BRCA	TCGA-E9-A1RG-01	11.6994	647	0
TCGA-BLCA	TCGA-YF-AA3M-01	12.2634	415	0
TCGA-GBM	TCGA-76-4929-01	11.7347	111	1
TCGA-GBMLGG	TCGA-76-4929-01	11.7347	111	1
TCGA-OV	TCGA-24-1413-01	11.3185	192	0
TCGA-SKCM-M	TCGA-EE-A2MU-06	12.8577	1620	0
TCGA-SKCM	TCGA-EE-A2MU-06	12.8577	1620	0
TCGA-LAML	TCGA-AB-2981-03	12.8457	487	0
TCGA-TGCT	TCGA-SN-A84W-01	11.6563	293	0
TCGA-COAD	TCGA-A6-5656-01	11.0374	1001	0
TCGA-COADREAD	TCGA-A6-5656-01	11.0374	1001	0
TCGA-LUSC	TCGA-43-8115-01	12.1217	407	0
TCGA-PAAD	TCGA-3A-A9IX-01	11.6063	1037	0
TCGA-READ	TCGA-EI-6884-01	11.6122	328	0
TCGA-COADREAD	TCGA-EI-6884-01	11.6122	328	0
TCGA-LGG	TCGA-DU-6402-01	12.7848	214	1
TCGA-GBMLGG	TCGA-DU-6402-01	12.7848	214	1
TCGA-CESC	TCGA-Q1-A73P-01	11.3264	483	0
TCGA-UVM	TCGA-V4-A9EI-01	10.8938	389	1
TCGA-LGG	TCGA-HT-7684-01	11.792	184	0
TCGA-GBMLGG	TCGA-HT-7684-01	11.792	184	0
TCGA-BRCA	TCGA-D8-A1XL-01	11.4336	606	0
TCGA-SKCM-M	TCGA-ER-A3EV-06	11.5175	1429	1
TCGA-SKCM	TCGA-ER-A3EV-06	11.5175	1429	1
TCGA-THCA	TCGA-E8-A413-01	11.204	912	0
TCGA-HNSC	TCGA-BA-6871-01	11.7486	108	1
TCGA-LGG	TCGA-HT-8104-01	11.7476	372	0
TCGA-GBMLGG	TCGA-HT-8104-01	11.7476	372	0
TCGA-HNSC	TCGA-CN-6017-01	11.8055	853	1
TCGA-LIHC	TCGA-CC-A7IH-01	10.3597	365	0
TCGA-STAD	TCGA-D7-A747-01	13.2021	255	1
TCGA-STES	TCGA-D7-A747-01	13.2021	255	1
TCGA-KIRP	TCGA-A4-7585-01	10.8045	1070	1
TCGA-KIPAN	TCGA-A4-7585-01	10.8045	1070	1
TCGA-MESO	TCGA-TS-A7P6-01	12.5118	283	1
TCGA-PAAD	TCGA-3A-A9IO-01	9.9085	1942	0
TCGA-LIHC	TCGA-DD-A4NG-01	9.6795	802	1
TCGA-KIRC	TCGA-BP-5170-01	11.6854	2412	0
TCGA-KIPAN	TCGA-BP-5170-01	11.6854	2412	0
TCGA-LGG	TCGA-FN-7833-01	12.0136	837	0
TCGA-GBMLGG	TCGA-FN-7833-01	12.0136	837	0
TCGA-KICH	TCGA-KN-8436-01	10.2861	1288	0
TCGA-KIPAN	TCGA-KN-8436-01	10.2861	1288	0
TCGA-CESC	TCGA-C5-A8XK-01	11.9284	3039	0
TCGA-LUSC	TCGA-43-A474-01	11.8229	353	0
TCGA-LGG	TCGA-HT-7473-01	11.8883	503	0
TCGA-GBMLGG	TCGA-HT-7473-01	11.8883	503	0
TCGA-GBM	TCGA-06-0645-01	12.6996	175	1
TCGA-GBMLGG	TCGA-06-0645-01	12.6996	175	1
TCGA-LAML	TCGA-AB-2884-03	12.2613	731	1
TCGA-LUSC	TCGA-33-AASI-01	11.7637	1344	1
TCGA-COAD	TCGA-DM-A1DA-01	11.703	228	1
TCGA-COADREAD	TCGA-DM-A1DA-01	11.703	228	1
TCGA-KIRP	TCGA-UZ-A9PV-01	11.8466	1444	0
TCGA-KIPAN	TCGA-UZ-A9PV-01	11.8466	1444	0
TCGA-THCA	TCGA-BJ-A2N9-01	11.4756	623	0
TCGA-SKCM-M	TCGA-EE-A2M5-06	13.8222	659	1
TCGA-SKCM	TCGA-EE-A2M5-06	13.8222	659	1
TCGA-BLCA	TCGA-CF-A7I0-01	10.458	368	0
TCGA-OV	TCGA-25-1625-01	12.1645	840	1
TCGA-LIHC	TCGA-WJ-A86L-01	9.4273	345	0
TCGA-LAML	TCGA-AB-2998-03	12.4788	31	1
TCGA-SARC	TCGA-DX-AB2X-01	11.7995	404	1
TCGA-PRAD	TCGA-HC-A632-01	10.5114	61	0
TCGA-SARC	TCGA-MJ-A850-01	11.5848	681	0
TCGA-CESC	TCGA-C5-A907-01	12.7404	448	0
TCGA-LUAD	TCGA-49-4506-01	10.79	999	1
TCGA-LGG	TCGA-HT-8019-01	10.8658	1004	0
TCGA-GBMLGG	TCGA-HT-8019-01	10.8658	1004	0
TCGA-KIRP	TCGA-BQ-5877-01	11.6932	270	1
TCGA-KIPAN	TCGA-BQ-5877-01	11.6932	270	1
TCGA-STAD	TCGA-BR-6564-01	12.6232	794	1
TCGA-STES	TCGA-BR-6564-01	12.6232	794	1
TCGA-KIRC	TCGA-B2-5633-01	10.0798	963	0
TCGA-KIPAN	TCGA-B2-5633-01	10.0798	963	0
TCGA-PRAD	TCGA-G9-6353-01	11.4136	1542	0
TCGA-BRCA	TCGA-A2-A0ER-01	10.9546	2263	0
TCGA-ESCA	TCGA-IG-A8O2-01	12.0455	142	1
TCGA-STES	TCGA-IG-A8O2-01	12.0455	142	1
TCGA-CESC	TCGA-VS-A9UD-01	12.2309	739	0
TCGA-UCEC	TCGA-AX-A1C7-01	10.5745	1054	0
TCGA-LGG	TCGA-TQ-A7RU-01	11.6616	1032	0
TCGA-GBMLGG	TCGA-TQ-A7RU-01	11.6616	1032	0
TCGA-KIRC	TCGA-BP-4982-01	11.3274	1014	0
TCGA-KIPAN	TCGA-BP-4982-01	11.3274	1014	0
TCGA-SKCM-M	TCGA-EE-A2GP-06	11.8617	423	1
TCGA-SKCM	TCGA-EE-A2GP-06	11.8617	423	1
TCGA-BLCA	TCGA-XF-A9T8-01	12.0856	418	1
TCGA-TGCT	TCGA-2G-AAG0-01	12.3663	1529	0
TCGA-BLCA	TCGA-CU-A0YR-01	11.188	460	1
TCGA-UCEC	TCGA-EO-A22X-01	12.4292	1752	0
TCGA-LIHC	TCGA-DD-A4ND-01	10.487	2746	0
TCGA-THYM	TCGA-X7-A8DB-01	12.7121	1992	0
TCGA-LUSC	TCGA-66-2785-01	11.7314	60	0
TCGA-OV	TCGA-25-1630-01	11.4661	1162	1
TCGA-BRCA	TCGA-OL-A66K-01	11.9553	1275	1
TCGA-KIRP	TCGA-P4-A5E8-01	11.4014	1306	1
TCGA-KIPAN	TCGA-P4-A5E8-01	11.4014	1306	1
TCGA-ESCA	TCGA-Q9-A6FW-01	12.6282	238	0
TCGA-STES	TCGA-Q9-A6FW-01	12.6282	238	0
TCGA-STAD	TCGA-IN-7806-01	10.8799	1106	0
TCGA-STES	TCGA-IN-7806-01	10.8799	1106	0
TCGA-OV	TCGA-36-1574-01	11.8942	686	0
TCGA-HNSC	TCGA-QK-A8Z8-01	10.2888	171	1
TCGA-HNSC	TCGA-CQ-5326-01	12.1314	89	1
TCGA-LGG	TCGA-DB-A4XF-01	11.2923	1021	0
TCGA-GBMLGG	TCGA-DB-A4XF-01	11.2923	1021	0
TCGA-LIHC	TCGA-2Y-A9H2-01	11.0772	1731	0
TCGA-CESC	TCGA-C5-A7CM-01	11.0704	619	0
TCGA-TGCT	TCGA-4K-AAAL-01	11.6851	483	0
TCGA-PRAD	TCGA-G9-6367-01	11.6665	1222	0
TCGA-KIRP	TCGA-A4-A5Y1-01	11.1168	395	1
TCGA-KIPAN	TCGA-A4-A5Y1-01	11.1168	395	1
TCGA-LUSC	TCGA-56-8201-01	13.0605	397	1
TCGA-PRAD	TCGA-G9-6342-01	11.097	1696	0
TCGA-HNSC	TCGA-KU-A66T-01	12.2456	552	0
TCGA-LIHC	TCGA-DD-AAVW-01	10.557	2317	0
TCGA-KIRC	TCGA-CJ-4905-01	11.5089	1496	0
TCGA-KIPAN	TCGA-CJ-4905-01	11.5089	1496	0
TCGA-ESCA	TCGA-LN-A7HY-01	12.6988	366	0
TCGA-STES	TCGA-LN-A7HY-01	12.6988	366	0
TCGA-PRAD	TCGA-KK-A7AQ-01	10.8106	1610	0
TCGA-SARC	TCGA-IE-A3OV-01	12.4048	2448	1
TCGA-KIRP	TCGA-G7-6790-01	11.7231	1575	0
TCGA-KIPAN	TCGA-G7-6790-01	11.7231	1575	0
TCGA-TGCT	TCGA-XY-A89B-01	11.4777	471	0
TCGA-LIHC	TCGA-CC-A7IL-01	9.9438	278	1
TCGA-BRCA	TCGA-EW-A1OX-01	10.9275	911	0
TCGA-BRCA	TCGA-S3-AA10-01	11.6799	586	0
TCGA-LAML	TCGA-AB-2978-03	10.8524	699	0
TCGA-UVM	TCGA-YZ-A984-01	10.5972	1396	1
TCGA-PRAD	TCGA-EJ-A65M-01	11.1222	230	0
TCGA-KIRC	TCGA-BP-5174-01	11.5605	2257	0
TCGA-KIPAN	TCGA-BP-5174-01	11.5605	2257	0
TCGA-PCPG	TCGA-QR-A705-01	10.3761	317	0
TCGA-OV	TCGA-20-1684-01	11.2649	581	0
TCGA-UCS	TCGA-N8-A4PI-01	11.7011	810	1
TCGA-LUAD	TCGA-05-4402-01	12.15	244	1
TCGA-TGCT	TCGA-2G-AAH4-01	12.028	6210	0
TCGA-HNSC	TCGA-CX-7086-01	12.2787	573	0
TCGA-THCA	TCGA-ET-A25L-01	11.4549	1721	0
TCGA-KIRP	TCGA-UZ-A9PZ-01	11.9176	657	0
TCGA-KIPAN	TCGA-UZ-A9PZ-01	11.9176	657	0
TCGA-BRCA	TCGA-A8-A0A9-01	12.0745	822	0
TCGA-THCA	TCGA-DE-A2OL-01	10.6076	1145	0
TCGA-KIRP	TCGA-G7-A4TM-01	12.0703	768	0
TCGA-KIPAN	TCGA-G7-A4TM-01	12.0703	768	0
TCGA-KIRP	TCGA-BQ-7060-01	11.3339	214	0
TCGA-KIPAN	TCGA-BQ-7060-01	11.3339	214	0
TCGA-LIHC	TCGA-DD-A4NS-01	10.9513	2456	1
TCGA-HNSC	TCGA-CN-5356-01	12.3577	1409	0
TCGA-KIRC	TCGA-EU-5905-01	11.323	119	0
TCGA-KIPAN	TCGA-EU-5905-01	11.323	119	0
TCGA-KIRC	TCGA-B0-4697-01	11.0715	578	1
TCGA-KIPAN	TCGA-B0-4697-01	11.0715	578	1
TCGA-PCPG	TCGA-QR-A6GO-01	10.5209	1065	0
TCGA-STAD	TCGA-IN-AB1X-01	12.1322	411	0
TCGA-STES	TCGA-IN-AB1X-01	12.1322	411	0
TCGA-BRCA	TCGA-BH-A1FB-01	11.6923	3669	1
TCGA-LUAD	TCGA-44-8119-01	11.5627	285	0
TCGA-OV	TCGA-13-0886-01	11.8848	4665	0
TCGA-SKCM-M	TCGA-EE-A29X-06	12.3181	545	1
TCGA-SKCM	TCGA-EE-A29X-06	12.3181	545	1
TCGA-KIRC	TCGA-BP-4759-01	11.0143	2372	0
TCGA-KIPAN	TCGA-BP-4759-01	11.0143	2372	0
TCGA-SKCM-M	TCGA-GN-A262-06	10.5244	4255	0
TCGA-SKCM	TCGA-GN-A262-06	10.5244	4255	0
TCGA-LGG	TCGA-FG-A713-01	10.8472	622	0
TCGA-GBMLGG	TCGA-FG-A713-01	10.8472	622	0
TCGA-UVM	TCGA-V4-A9EZ-01	10.3898	599	0
TCGA-CESC	TCGA-VS-A9V2-01	11.1344	555	0
TCGA-CESC	TCGA-VS-A94Y-01	12.8378	144	1
TCGA-COAD	TCGA-F4-6461-01	11.5694	338	1
TCGA-COADREAD	TCGA-F4-6461-01	11.5694	338	1
TCGA-LUSC	TCGA-90-A4EE-01	11.7406	688	0
TCGA-CESC	TCGA-C5-A8ZZ-01	11.641	636	0
TCGA-MESO	TCGA-MQ-A6BS-01	10.9547	608	1
TCGA-STAD	TCGA-CD-8533-01	11.5182	468	0
TCGA-STES	TCGA-CD-8533-01	11.5182	468	0
TCGA-SARC	TCGA-IS-A3K8-01	12.6618	4845	0
TCGA-LGG	TCGA-E1-A7YL-01	11.883	492	1
TCGA-GBMLGG	TCGA-E1-A7YL-01	11.883	492	1
TCGA-BRCA	TCGA-A2-A04T-01	12.0115	2246	0
TCGA-KIRC	TCGA-CJ-6030-01	11.7453	2299	1
TCGA-KIPAN	TCGA-CJ-6030-01	11.7453	2299	1
TCGA-BRCA	TCGA-OL-A5S0-01	12.5811	620	0
TCGA-MESO	TCGA-UD-AAC5-01	11.4703	253	1
TCGA-LIHC	TCGA-DD-AADI-01	11.3934	1085	0
TCGA-PRAD	TCGA-FC-7961-01	11.1885	469	0
TCGA-LIHC	TCGA-CC-A7IG-01	10.9853	299	1
TCGA-LIHC	TCGA-MR-A8JO-01	10.9271	330	0
TCGA-BLCA	TCGA-GC-A3YS-01	12.6556	758	0
TCGA-ACC	TCGA-OR-A5LG-01	11.4864	1589	0
TCGA-UVM	TCGA-VD-A8KH-01	10.0767	1158	0
TCGA-SKCM-M	TCGA-EE-A3JB-06	12.2957	6138	0
TCGA-SKCM	TCGA-EE-A3JB-06	12.2957	6138	0
TCGA-KIRC	TCGA-CJ-4918-01	11.5467	93	1
TCGA-KIPAN	TCGA-CJ-4918-01	11.5467	93	1
TCGA-BRCA	TCGA-A8-A07J-01	11.9944	365	0
TCGA-BRCA	TCGA-E9-A229-01	11.8059	1148	0
TCGA-ESCA	TCGA-L5-A4OU-01	12.531	882	0
TCGA-STES	TCGA-L5-A4OU-01	12.531	882	0
TCGA-SARC	TCGA-X9-A971-01	12.0028	831	0
TCGA-HNSC	TCGA-D6-6826-01	12.3633	348	1
TCGA-BRCA	TCGA-A2-A0SX-01	11.5542	1534	0
TCGA-OV	TCGA-57-1994-01	11.3152	761	0
TCGA-SKCM-M	TCGA-ER-A19E-06	12.7171	396	1
TCGA-SKCM	TCGA-ER-A19E-06	12.7171	396	1
TCGA-PRAD	TCGA-KK-A8I4-01	11.6166	2259	0
TCGA-KIRP	TCGA-UZ-A9PM-01	12.1562	3811	0
TCGA-KIPAN	TCGA-UZ-A9PM-01	12.1562	3811	0
TCGA-KIRC	TCGA-B8-5545-01	11.6735	1525	0
TCGA-KIPAN	TCGA-B8-5545-01	11.6735	1525	0
TCGA-PAAD	TCGA-US-A776-01	11.258	1216	0
TCGA-STAD	TCGA-BR-8484-01	12.1162	766	1
TCGA-STES	TCGA-BR-8484-01	12.1162	766	1
TCGA-LUAD	TCGA-55-7724-01	12.1334	705	0
TCGA-COAD	TCGA-F4-6703-01	12.3597	1456	0
TCGA-COADREAD	TCGA-F4-6703-01	12.3597	1456	0
TCGA-STAD	TCGA-HU-A4G8-01	12.1206	690	0
TCGA-STES	TCGA-HU-A4G8-01	12.1206	690	0
TCGA-THCA	TCGA-FY-A3I4-01	11.5091	542	0
TCGA-SARC	TCGA-DX-AB2Q-01	12.2912	2030	0
TCGA-LUAD	TCGA-44-6776-01	11.3248	2616	0
TCGA-LUAD	TCGA-49-4514-01	12.3634	1700	0
TCGA-PRAD	TCGA-HC-A6AQ-01	10.7584	106	0
TCGA-LUAD	TCGA-05-4396-01	11.1412	303	1
TCGA-THYM	TCGA-XM-A8RL-01	12.5319	2562	0
TCGA-PRAD	TCGA-EJ-7789-01	10.0475	1105	0
TCGA-LUSC	TCGA-85-A50Z-01	11.2856	493	0
TCGA-SKCM-M	TCGA-FS-A1ZT-06	11.226	1617	0
TCGA-SKCM	TCGA-FS-A1ZT-06	11.226	1617	0
TCGA-KIRC	TCGA-B2-3923-01	10.0779	992	0
TCGA-KIPAN	TCGA-B2-3923-01	10.0779	992	0
TCGA-LUAD	TCGA-55-8204-01	12.219	515	0
TCGA-LUSC	TCGA-77-7337-01	12.3111	3253	1
TCGA-UCEC	TCGA-QS-A5YR-01	11.9884	719	0
TCGA-LUAD	TCGA-L4-A4E6-01	12.0807	435	0
TCGA-ESCA	TCGA-L5-A8NJ-01	12.4268	501	0
TCGA-STES	TCGA-L5-A8NJ-01	12.4268	501	0
TCGA-SARC	TCGA-DX-A1L0-01	11.492	564	1
TCGA-BRCA	TCGA-BH-A0AW-01	11.7974	622	0
TCGA-CESC	TCGA-VS-A9UJ-01	12.3276	52	1
TCGA-OV	TCGA-25-2392-01	11.3663	31	1
TCGA-PAAD	TCGA-XD-AAUH-01	11.7931	395	0
TCGA-BRCA	TCGA-BH-A2L8-01	11.9957	612	0
TCGA-STAD	TCGA-HU-A4GC-01	12.337	99	0
TCGA-STES	TCGA-HU-A4GC-01	12.337	99	0
TCGA-SKCM-P	TCGA-EB-A5SE-01	10.8956	401	1
TCGA-SKCM	TCGA-EB-A5SE-01	10.8956	401	1
TCGA-BRCA	TCGA-BH-A0B6-01	11.7026	2483	0
TCGA-COAD	TCGA-AA-3492-01	11.6499	92	1
TCGA-COADREAD	TCGA-AA-3492-01	11.6499	92	1
TCGA-COAD	TCGA-G4-6293-01	11.7329	4051	0
TCGA-COADREAD	TCGA-G4-6293-01	11.7329	4051	0
TCGA-STAD	TCGA-CG-5726-01	12.3461	881	1
TCGA-STES	TCGA-CG-5726-01	12.3461	881	1
TCGA-LGG	TCGA-CS-5396-01	12.0696	1631	0
TCGA-GBMLGG	TCGA-CS-5396-01	12.0696	1631	0
TCGA-SARC	TCGA-DX-AB32-01	12.4561	3102	0
TCGA-HNSC	TCGA-CN-6998-01	11.8502	357	1
TCGA-HNSC	TCGA-BB-7866-01	11.2827	1368	0
TCGA-OV	TCGA-31-1959-01	12.5469	67	0
TCGA-HNSC	TCGA-HD-7832-01	12.2887	836	0
TCGA-KIRP	TCGA-Y8-A895-01	12.1143	484	0
TCGA-KIPAN	TCGA-Y8-A895-01	12.1143	484	0
TCGA-PCPG	TCGA-QR-A6H1-01	10.8178	431	0
TCGA-BRCA	TCGA-AO-A0JL-01	12.9961	1683	0
TCGA-BRCA	TCGA-BH-A0BS-01	11.5425	2612	0
TCGA-LUSC	TCGA-56-8623-01	11.7813	692	1
TCGA-THCA	TCGA-DJ-A4UL-01	11.1128	939	0
TCGA-LAML	TCGA-AB-2956-03	12.5949	183	1
TCGA-STAD	TCGA-CD-A48C-01	12.9605	353	1
TCGA-STES	TCGA-CD-A48C-01	12.9605	353	1
TCGA-DLBC	TCGA-FF-8046-01	11.8434	751	0
TCGA-MESO	TCGA-TS-A7P1-01	12.2732	563	1
TCGA-STAD	TCGA-FP-8099-01	12.0707	519	0
TCGA-STES	TCGA-FP-8099-01	12.0707	519	0
TCGA-BRCA	TCGA-B6-A0IG-01	11.8524	4456	1
TCGA-PAAD	TCGA-XN-A8T5-01	12.133	720	0
TCGA-PRAD	TCGA-ZG-A9M4-01	10.3003	547	0
TCGA-PRAD	TCGA-EJ-7793-01	10.75	114	0
TCGA-COAD	TCGA-AA-3496-01	10.8091	31	0
TCGA-COADREAD	TCGA-AA-3496-01	10.8091	31	0
TCGA-OV	TCGA-23-1022-01	9.7347	1511	1
TCGA-PCPG	TCGA-QR-A7IN-01	10.3938	377	0
TCGA-BLCA	TCGA-ZF-AA4N-01	12.0694	88	1
TCGA-BLCA	TCGA-XF-AAMG-01	12.4892	3364	0
TCGA-BLCA	TCGA-GC-A3RC-01	12.391	484	0
TCGA-THCA	TCGA-DJ-A13T-01	10.853	1709	0
TCGA-PCPG	TCGA-QR-A6GT-01	11.864	4185	0
TCGA-UCEC	TCGA-AX-A3FX-01	11.7865	1333	1
TCGA-PRAD	TCGA-HC-7210-01	11.5001	868	0
TCGA-KIRC	TCGA-CJ-4923-01	12.2067	572	1
TCGA-KIPAN	TCGA-CJ-4923-01	12.2067	572	1
TCGA-COAD	TCGA-G4-6625-01	11.9511	2792	0
TCGA-COADREAD	TCGA-G4-6625-01	11.9511	2792	0
TCGA-LUSC	TCGA-98-A538-01	12.2166	826	0
TCGA-THCA	TCGA-ET-A3BO-01	10.9824	1533	0
TCGA-SKCM-M	TCGA-EB-A5VV-06	12.3866	214	0
TCGA-SKCM	TCGA-EB-A5VV-06	12.3866	214	0
TCGA-UCEC	TCGA-KP-A3W0-01	11.1592	404	0
TCGA-HNSC	TCGA-CV-6436-01	13.058	1899	0
TCGA-THYM	TCGA-XM-A8RC-01	11.7635	2963	0
TCGA-PRAD	TCGA-EJ-7782-01	10.9165	1167	0
TCGA-LGG	TCGA-HW-8322-01	10.9718	758	0
TCGA-GBMLGG	TCGA-HW-8322-01	10.9718	758	0
TCGA-KIRC	TCGA-BP-4159-01	11.5978	2601	1
TCGA-KIPAN	TCGA-BP-4159-01	11.5978	2601	1
TCGA-CESC	TCGA-Q1-A6DT-01	12.2445	275	1
TCGA-BLCA	TCGA-CF-A8HY-01	11.3875	345	0
TCGA-ESCA	TCGA-L5-A8NN-01	11.8037	167	0
TCGA-STES	TCGA-L5-A8NN-01	11.8037	167	0
TCGA-BLCA	TCGA-ZF-A9RL-01	11.2555	2703	0
TCGA-OV	TCGA-25-1633-01	12.3806	1891	1
TCGA-OV	TCGA-25-2396-01	11.0333	92	1
TCGA-BRCA	TCGA-OL-A66L-01	12.4202	1301	0
TCGA-BRCA	TCGA-BH-A0DO-01	11.2102	1644	0
TCGA-PRAD	TCGA-HC-A8CY-01	10.6326	290	0
TCGA-SARC	TCGA-X6-A8C5-01	13.5327	1547	0
TCGA-THCA	TCGA-FK-A4UB-01	11.9193	3531	0
TCGA-COAD	TCGA-DM-A28E-01	11.1644	3648	0
TCGA-COADREAD	TCGA-DM-A28E-01	11.1644	3648	0
TCGA-LGG	TCGA-S9-A6U9-01	11.8384	2918	0
TCGA-GBMLGG	TCGA-S9-A6U9-01	11.8384	2918	0
TCGA-LIHC	TCGA-5R-AA1C-01	10.2164	520	0
TCGA-COAD	TCGA-CK-6747-01	11.9181	2523	0
TCGA-COADREAD	TCGA-CK-6747-01	11.9181	2523	0
TCGA-PCPG	TCGA-WB-A819-01	10.6922	1031	0
TCGA-KIRP	TCGA-Y8-A8S1-01	11.4091	404	0
TCGA-KIPAN	TCGA-Y8-A8S1-01	11.4091	404	0
TCGA-CHOL	TCGA-W5-AA2I-01	11.8273	1939	1
TCGA-KIRC	TCGA-CJ-5680-01	11.0455	768	1
TCGA-KIPAN	TCGA-CJ-5680-01	11.0455	768	1
TCGA-LUSC	TCGA-34-5234-01	10.8795	2271	0
TCGA-HNSC	TCGA-CV-7097-01	12.5426	385	1
TCGA-PAAD	TCGA-IB-8126-01	9.6768	462	0
TCGA-BLCA	TCGA-XF-A9T0-01	11.6251	799	0
TCGA-SKCM-P	TCGA-FW-A5DX-01	11.8826	640	0
TCGA-SKCM	TCGA-FW-A5DX-01	11.8826	640	0
TCGA-PAAD	TCGA-HZ-7920-01	11.4911	236	1
TCGA-LUAD	TCGA-62-A46O-01	11.6436	1454	1
TCGA-OV	TCGA-04-1517-01	11.7829	608	1
TCGA-LIHC	TCGA-G3-AAV1-01	10.5102	359	1
TCGA-LGG	TCGA-HT-7469-01	11.6866	351	1
TCGA-GBMLGG	TCGA-HT-7469-01	11.6866	351	1
TCGA-LUAD	TCGA-78-7155-01	11.9076	1171	1
TCGA-LUSC	TCGA-56-7822-01	11.9932	532	1
TCGA-LUSC	TCGA-56-A62T-01	11.6974	440	0
TCGA-BRCA	TCGA-LL-A73Y-01	11.6378	477	0
TCGA-LIHC	TCGA-BC-A10X-01	10.4262	770	1
TCGA-BLCA	TCGA-UY-A78M-01	12.2684	690	1
TCGA-BRCA	TCGA-BH-A0DK-01	11.6783	423	0
TCGA-BLCA	TCGA-K4-A4AC-01	12.2609	278	1
TCGA-KIRP	TCGA-B3-4104-01	10.6738	1049	0
TCGA-KIPAN	TCGA-B3-4104-01	10.6738	1049	0
TCGA-LUSC	TCGA-85-A4JB-01	12.2539	942	0
TCGA-LUAD	TCGA-62-A472-01	12.2869	910	0
TCGA-OV	TCGA-30-1714-01	10.89	1158	1
TCGA-LUAD	TCGA-NJ-A55R-01	10.4804	603	0
TCGA-OV	TCGA-23-1026-01	11.6012	816	0
TCGA-STAD	TCGA-VQ-A8E3-01	12.3355	661	1
TCGA-STES	TCGA-VQ-A8E3-01	12.3355	661	1
TCGA-READ	TCGA-F5-6702-01	12.5696	452	0
TCGA-COADREAD	TCGA-F5-6702-01	12.5696	452	0
TCGA-CESC	TCGA-VS-A9UQ-01	11.667	1263	0
TCGA-BRCA	TCGA-BH-A0BG-01	12.0793	1871	0
TCGA-UCEC	TCGA-AJ-A23N-01	11.7722	439	1
TCGA-CHOL	TCGA-W5-AA34-01	11.7857	555	1
TCGA-COAD	TCGA-CA-5255-01	12.5946	376	0
TCGA-COADREAD	TCGA-CA-5255-01	12.5946	376	0
TCGA-OV	TCGA-24-1431-01	10.8403	567	1
TCGA-COAD	TCGA-CK-4947-01	12.007	534	0
TCGA-COADREAD	TCGA-CK-4947-01	12.007	534	0
TCGA-SARC	TCGA-IE-A6BZ-01	12.2259	605	0
TCGA-UVM	TCGA-WC-A88A-01	10.4785	82	1
TCGA-LAML	TCGA-AB-2808-03	12.3021	2861	0
TCGA-BLCA	TCGA-G2-A2ES-01	11.5261	1004	1
TCGA-SARC	TCGA-DX-A8BM-01	12.414	1456	0
TCGA-PRAD	TCGA-V1-A8MU-01	11.2843	1876	0
TCGA-BRCA	TCGA-A8-A06Z-01	10.9835	31	0
TCGA-UCEC	TCGA-KP-A3W1-01	11.9017	288	0
TCGA-GBM	TCGA-32-2634-01	12.054	693	0
TCGA-GBMLGG	TCGA-32-2634-01	12.054	693	0
TCGA-READ	TCGA-G5-6233-01	11.5563	556	1
TCGA-COADREAD	TCGA-G5-6233-01	11.5563	556	1
TCGA-LUAD	TCGA-62-8395-01	11.846	1216	0
TCGA-OV	TCGA-13-0800-01	12.0746	2661	0
TCGA-MESO	TCGA-3U-A98H-01	11.7499	1156	1
TCGA-LUSC	TCGA-77-8136-01	12.1319	1189	1
TCGA-UCEC	TCGA-D1-A2G0-01	11.5634	1484	0
TCGA-THCA	TCGA-ET-A40P-01	12.7909	1338	0
TCGA-OV	TCGA-13-0765-01	12.1339	1389	1
TCGA-KIRC	TCGA-CW-5589-01	11.2358	2378	0
TCGA-KIPAN	TCGA-CW-5589-01	11.2358	2378	0
TCGA-STAD	TCGA-VQ-A8E0-01	11.6534	562	1
TCGA-STES	TCGA-VQ-A8E0-01	11.6534	562	1
TCGA-TGCT	TCGA-2G-AAHG-01	11.2987	1819	0
TCGA-OV	TCGA-61-1998-01	11.0391	168	0
TCGA-OV	TCGA-23-1029-01	10.9741	268	0
TCGA-LUAD	TCGA-95-7567-01	11.7976	568	0
TCGA-BRCA	TCGA-E2-A14U-01	11.1131	1318	0
TCGA-COAD	TCGA-AD-6888-01	11.7791	472	1
TCGA-COADREAD	TCGA-AD-6888-01	11.7791	472	1
TCGA-STAD	TCGA-KB-A93G-01	12.5407	613	0
TCGA-STES	TCGA-KB-A93G-01	12.5407	613	0
TCGA-COAD	TCGA-F4-6809-01	12.1775	403	1
TCGA-COADREAD	TCGA-F4-6809-01	12.1775	403	1
TCGA-KIRC	TCGA-A3-3385-01	10.2626	1993	0
TCGA-KIPAN	TCGA-A3-3385-01	10.2626	1993	0
TCGA-LUAD	TCGA-50-5051-01	11.9892	478	1
TCGA-KIRC	TCGA-BP-5000-01	11.8178	563	0
TCGA-KIPAN	TCGA-BP-5000-01	11.8178	563	0
TCGA-HNSC	TCGA-CN-A63U-01	11.1859	964	0
TCGA-COAD	TCGA-CK-5914-01	11.7736	669	0
TCGA-COADREAD	TCGA-CK-5914-01	11.7736	669	0
TCGA-LGG	TCGA-HT-7478-01	11.7268	194	0
TCGA-GBMLGG	TCGA-HT-7478-01	11.7268	194	0
TCGA-OV	TCGA-23-1030-01	11.9825	886	0
TCGA-KIRP	TCGA-5P-A9K6-01	11.4487	1914	0
TCGA-KIPAN	TCGA-5P-A9K6-01	11.4487	1914	0
TCGA-CESC	TCGA-VS-A8EG-01	11.4749	1386	0
TCGA-UCEC	TCGA-D1-A3JP-01	11.9865	515	0
TCGA-KIRP	TCGA-IZ-8195-01	10.5344	677	0
TCGA-KIPAN	TCGA-IZ-8195-01	10.5344	677	0
TCGA-LUSC	TCGA-43-8116-01	11.4405	358	0
TCGA-LUSC	TCGA-18-3410-01	11.5005	146	1
TCGA-STAD	TCGA-BR-7704-01	12.8516	1072	0
TCGA-STES	TCGA-BR-7704-01	12.8516	1072	0
TCGA-OV	TCGA-61-2003-01	12.5461	122	0
TCGA-KIRC	TCGA-MW-A4EC-01	11.4712	498	0
TCGA-KIPAN	TCGA-MW-A4EC-01	11.4712	498	0
TCGA-ESCA	TCGA-L5-A4OM-01	12.0204	1458	1
TCGA-STES	TCGA-L5-A4OM-01	12.0204	1458	1
TCGA-PCPG	TCGA-WB-A80Q-01	11.5325	3880	0
TCGA-UCEC	TCGA-BK-A13B-01	11.7553	966	0
TCGA-CESC	TCGA-EX-A69L-01	11.5843	602	0
TCGA-BLCA	TCGA-FJ-A871-01	12.2142	272	1
TCGA-PCPG	TCGA-WB-A817-01	10.502	1310	0
TCGA-LUAD	TCGA-55-A48Y-01	11.9848	630	0
TCGA-THCA	TCGA-BJ-A45F-01	10.3493	105	0
TCGA-KIRC	TCGA-AK-3447-01	9.4743	1217	0
TCGA-KIPAN	TCGA-AK-3447-01	9.4743	1217	0
TCGA-CESC	TCGA-Q1-A73O-01	12.4406	428	0
TCGA-COAD	TCGA-D5-6532-01	11.5152	555	0
TCGA-COADREAD	TCGA-D5-6532-01	11.5152	555	0
TCGA-PCPG	TCGA-QR-A70J-01	11.8863	399	0
TCGA-CESC	TCGA-VS-A8QC-01	11.6181	350	1
TCGA-SKCM-M	TCGA-W3-AA1O-06	11.8854	122	1
TCGA-SKCM	TCGA-W3-AA1O-06	11.8854	122	1
TCGA-LUAD	TCGA-86-A456-01	12.1028	896	0
TCGA-LUSC	TCGA-33-AASB-01	11.4103	211	1
TCGA-CESC	TCGA-EA-A5ZE-01	11.7	829	0
TCGA-MESO	TCGA-XT-AASU-01	11.9217	142	1
TCGA-THCA	TCGA-FE-A22Z-01	11.4451	2243	0
TCGA-KIRP	TCGA-B9-4617-01	11.6912	35	0
TCGA-KIPAN	TCGA-B9-4617-01	11.6912	35	0
TCGA-PCPG	TCGA-RW-A8AZ-01	11.3358	88	1
TCGA-LUAD	TCGA-50-5068-01	11.1142	1499	1
TCGA-LUSC	TCGA-NK-A5CR-01	11.1734	2542	0
TCGA-LIHC	TCGA-ZS-A9CF-01	10.5144	2412	0
TCGA-BRCA	TCGA-AR-A24Q-01	12.1307	3172	0
TCGA-SKCM-M	TCGA-D3-A2J7-06	11.892	3136	1
TCGA-SKCM	TCGA-D3-A2J7-06	11.892	3136	1
TCGA-LUSC	TCGA-33-4586-01	12.0868	428	1
TCGA-LUSC	TCGA-56-7580-01	11.5899	925	0
TCGA-THCA	TCGA-E8-A416-01	11.4534	952	0
TCGA-PAAD	TCGA-S4-A8RM-01	11.5526	737	0
TCGA-LGG	TCGA-DU-A5TW-01	11.7494	760	0
TCGA-GBMLGG	TCGA-DU-A5TW-01	11.7494	760	0
TCGA-OV	TCGA-24-2038-01	10.9097	1354	1
TCGA-SARC	TCGA-DX-AB2S-01	12.3042	280	0
TCGA-PRAD	TCGA-G9-6329-01	11.3524	1266	0
TCGA-KIRP	TCGA-MH-A560-01	11.1461	924	0
TCGA-KIPAN	TCGA-MH-A560-01	11.1461	924	0
TCGA-BLCA	TCGA-GD-A3OP-01	10.6614	64	0
TCGA-LUSC	TCGA-90-7769-01	11.5223	358	0
TCGA-HNSC	TCGA-CR-6467-01	11.3604	1777	0
TCGA-LGG	TCGA-S9-A6TX-01	11.0299	1245	0
TCGA-GBMLGG	TCGA-S9-A6TX-01	11.0299	1245	0
TCGA-ACC	TCGA-OR-A5JC-01	11.2233	1750	1
TCGA-DLBC	TCGA-GS-A9TV-01	12.9331	730	0
TCGA-LUSC	TCGA-37-4135-01	10.8101	207	0
TCGA-LGG	TCGA-RY-A83Z-01	12.0317	301	0
TCGA-GBMLGG	TCGA-RY-A83Z-01	12.0317	301	0
TCGA-CESC	TCGA-JX-A5QV-01	11.6516	636	0
TCGA-HNSC	TCGA-CN-6988-01	11.3132	318	0
TCGA-SKCM-M	TCGA-DA-A3F5-06	11.6649	6873	1
TCGA-SKCM	TCGA-DA-A3F5-06	11.6649	6873	1
TCGA-SARC	TCGA-DX-A8BQ-01	12.9479	1579	0
TCGA-BRCA	TCGA-EW-A1P5-01	11.3777	703	0
TCGA-PCPG	TCGA-QR-A6GS-01	10.8769	38	0
TCGA-BLCA	TCGA-FD-A3SL-01	12.5749	712	1
TCGA-THCA	TCGA-ET-A39L-01	11.3355	3299	0
TCGA-BRCA	TCGA-BH-A1FN-01	12.8527	2192	1
TCGA-MESO	TCGA-TS-A8AF-01	12.0108	358	1
TCGA-CESC	TCGA-EK-A2GZ-01	11.7227	383	0
TCGA-UCS	TCGA-N5-A4RM-01	11.3288	148	1
TCGA-LIHC	TCGA-DD-AACN-01	10.664	1302	0
TCGA-KIRC	TCGA-MM-A564-01	10.8452	607	0
TCGA-KIPAN	TCGA-MM-A564-01	10.8452	607	0
TCGA-COAD	TCGA-3L-AA1B-01	11.3857	475	0
TCGA-COADREAD	TCGA-3L-AA1B-01	11.3857	475	0
TCGA-GBM	TCGA-06-0141-01	11.7806	313	1
TCGA-GBMLGG	TCGA-06-0141-01	11.7806	313	1
TCGA-HNSC	TCGA-DQ-7596-01	11.896	1265	0
TCGA-PAAD	TCGA-HZ-8002-01	11.3746	366	1
TCGA-PAAD	TCGA-3A-A9IH-01	12.325	1021	0
TCGA-UCEC	TCGA-B5-A3FC-01	11.4926	2185	0
TCGA-THCA	TCGA-BJ-A0ZC-01	10.2828	352	0
TCGA-BLCA	TCGA-XF-A9T3-01	12.7041	68	0
TCGA-LUSC	TCGA-98-8020-01	12.817	84	1
TCGA-HNSC	TCGA-CV-5970-01	11.8562	406	1
TCGA-SARC	TCGA-DX-AB2G-01	12.2192	478	0
TCGA-BRCA	TCGA-A7-A4SE-01	12.0842	644	0
TCGA-BRCA	TCGA-A1-A0SJ-01	11.5793	416	0
TCGA-LUAD	TCGA-J2-A4AG-01	12.1527	988	0
TCGA-READ	TCGA-EI-6510-01	11.3812	556	0
TCGA-COADREAD	TCGA-EI-6510-01	11.3812	556	0
TCGA-COAD	TCGA-G4-6588-01	12.0298	796	0
TCGA-COADREAD	TCGA-G4-6588-01	12.0298	796	0
TCGA-LIHC	TCGA-RC-A7S9-01	10.0173	640	0
TCGA-DLBC	TCGA-GS-A9TZ-01	13.4245	765	0
TCGA-LUSC	TCGA-22-5471-01	11.7889	1845	0
TCGA-BRCA	TCGA-E2-A570-01	12.5143	931	0
TCGA-STAD	TCGA-VQ-A91V-01	11.6125	1297	0
TCGA-STES	TCGA-VQ-A91V-01	11.6125	1297	0
TCGA-HNSC	TCGA-CV-7425-01	11.4598	1718	1
TCGA-PCPG	TCGA-QR-A6H4-01	11.3463	2661	0
TCGA-BRCA	TCGA-BH-A201-01	11.946	856	0
TCGA-OV	TCGA-61-2016-01	11.9034	36	1
TCGA-HNSC	TCGA-CN-4733-01	11.6391	1586	0
TCGA-CESC	TCGA-IR-A3LL-01	12.4814	1106	0
TCGA-LUAD	TCGA-05-4405-01	12.7339	610	0
TCGA-GBM	TCGA-06-0125-01	12.6627	1448	1
TCGA-GBMLGG	TCGA-06-0125-01	12.6627	1448	1
TCGA-THYM	TCGA-XU-A92Z-01	11.8108	3663	0
TCGA-LIHC	TCGA-DD-AA3A-01	11.4689	410	1
TCGA-PCPG	TCGA-RW-A68A-01	10.6863	762	0
TCGA-OV	TCGA-13-0885-01	11.2684	3388	0
TCGA-STAD	TCGA-FP-A4BF-01	12.3612	168	1
TCGA-STES	TCGA-FP-A4BF-01	12.3612	168	1
TCGA-BRCA	TCGA-A8-A09E-01	11.327	1492	0
TCGA-THYM	TCGA-ZB-A964-01	11.2777	1287	0
TCGA-KIRP	TCGA-Y8-A8RZ-01	10.5532	205	0
TCGA-KIPAN	TCGA-Y8-A8RZ-01	10.5532	205	0
TCGA-HNSC	TCGA-CR-5243-01	11.6504	2562	0
TCGA-HNSC	TCGA-MT-A51W-01	12.1492	437	0
TCGA-THYM	TCGA-ZB-A96C-01	11.6242	2163	0
TCGA-BRCA	TCGA-D8-A27V-01	11.3923	381	0
TCGA-BLCA	TCGA-ZF-AA4V-01	12.6185	1806	0
TCGA-LUAD	TCGA-50-5944-01	12.2295	1750	0
TCGA-STAD	TCGA-RD-A8N1-01	12.091	3519	0
TCGA-STES	TCGA-RD-A8N1-01	12.091	3519	0
TCGA-STAD	TCGA-BR-8687-01	11.9428	250	1
TCGA-STES	TCGA-BR-8687-01	11.9428	250	1
TCGA-ACC	TCGA-OR-A5JV-01	11.1917	2023	0
TCGA-THCA	TCGA-EM-A2CO-01	11.0941	184	0
TCGA-LUAD	TCGA-86-7955-01	11.904	1072	0
TCGA-STAD	TCGA-BR-A4IY-01	12.5179	392	0
TCGA-STES	TCGA-BR-A4IY-01	12.5179	392	0
TCGA-PRAD	TCGA-V1-A9OQ-01	10.3892	371	0
TCGA-LGG	TCGA-FG-A6IZ-01	11.5878	457	0
TCGA-GBMLGG	TCGA-FG-A6IZ-01	11.5878	457	0
TCGA-CESC	TCGA-C5-A1M5-01	11.8228	2052	1
TCGA-HNSC	TCGA-DQ-7592-01	12.4287	1143	0
TCGA-BRCA	TCGA-E2-A14Y-01	12.3245	2109	0
TCGA-THCA	TCGA-EM-A3AN-01	11.1319	1006	0
TCGA-PRAD	TCGA-YL-A9WI-01	10.4961	1623	0
TCGA-LUAD	TCGA-55-7727-01	12.1192	119	0
TCGA-PCPG	TCGA-QR-A6H0-01	10.9866	280	0
TCGA-LGG	TCGA-CS-4941-01	12.1506	234	1
TCGA-GBMLGG	TCGA-CS-4941-01	12.1506	234	1
TCGA-OV	TCGA-59-2351-01	10.8464	3532	0
TCGA-ACC	TCGA-OU-A5PI-01	11.0827	1171	0
TCGA-THYM	TCGA-XU-A92Q-01	11.5334	1092	0
TCGA-LUAD	TCGA-55-8510-01	12.2377	539	0
TCGA-BRCA	TCGA-MS-A51U-01	11.4541	681	0
TCGA-BRCA	TCGA-A8-A06Y-01	11.1275	791	0
TCGA-BLCA	TCGA-XF-AAMW-01	12.2571	253	1
TCGA-BRCA	TCGA-GI-A2C8-01	11.6026	225	0
TCGA-LAML	TCGA-AB-3012-03	11.2363	1887	0
TCGA-HNSC	TCGA-CN-4722-01	11.8938	1483	0
TCGA-THCA	TCGA-EL-A3ZM-01	11.6806	1096	0
TCGA-THCA	TCGA-DJ-A13X-01	11.2869	253	0
TCGA-SARC	TCGA-DX-A1L3-01	12.009	1020	1
TCGA-HNSC	TCGA-HD-A633-01	12.5506	421	0
TCGA-BRCA	TCGA-AR-A1AM-01	11.3855	2991	0
TCGA-OV	TCGA-13-0890-01	12.3683	4424	0
TCGA-TGCT	TCGA-VF-A8AE-01	12.7449	727	0
TCGA-LGG	TCGA-DH-A7UT-01	11.4752	531	1
TCGA-GBMLGG	TCGA-DH-A7UT-01	11.4752	531	1
TCGA-COAD	TCGA-A6-6138-01	12.0408	685	0
TCGA-COADREAD	TCGA-A6-6138-01	12.0408	685	0
TCGA-LGG	TCGA-DU-5871-01	11.4294	576	0
TCGA-GBMLGG	TCGA-DU-5871-01	11.4294	576	0
TCGA-HNSC	TCGA-CV-7238-01	11.9629	2727	0
TCGA-LAML	TCGA-AB-2841-03	11.8793	1401	1
TCGA-THCA	TCGA-EL-A3T7-01	10.6912	1256	0
TCGA-COAD	TCGA-F4-6808-01	12.2477	1024	0
TCGA-COADREAD	TCGA-F4-6808-01	12.2477	1024	0
TCGA-HNSC	TCGA-CN-5367-01	11.7194	352	1
TCGA-LUAD	TCGA-MP-A4T8-01	11.9672	161	1
TCGA-HNSC	TCGA-D6-A74Q-01	11.9042	710	0
TCGA-LUAD	TCGA-86-8279-01	12.3883	949	0
TCGA-PCPG	TCGA-W2-A7HB-01	10.1877	604	0
TCGA-DLBC	TCGA-GR-A4D4-01	13.2436	1581	0
TCGA-HNSC	TCGA-CR-5250-01	11.4979	799	0
TCGA-KIRC	TCGA-B0-5100-01	12.923	1913	1
TCGA-KIPAN	TCGA-B0-5100-01	12.923	1913	1
TCGA-PRAD	TCGA-EJ-7218-01	10.139	2542	0
TCGA-PRAD	TCGA-XK-AAJR-01	10.5309	1124	0
TCGA-LUAD	TCGA-55-A494-01	11.7419	481	0
TCGA-KIRC	TCGA-BP-4991-01	11.2119	1413	0
TCGA-KIPAN	TCGA-BP-4991-01	11.2119	1413	0
TCGA-LUAD	TCGA-44-3917-01	8.5699	1183	0
TCGA-OV	TCGA-61-2000-01	11.3541	441	0
TCGA-KIRP	TCGA-A4-7288-01	11.855	1857	0
TCGA-KIPAN	TCGA-A4-7288-01	11.855	1857	0
TCGA-LUAD	TCGA-75-5125-01	12.1734	2027	1
TCGA-KIRC	TCGA-B0-5400-01	12.0782	1733	0
TCGA-KIPAN	TCGA-B0-5400-01	12.0782	1733	0
TCGA-COAD	TCGA-G4-6317-01	12.0053	1095	0
TCGA-COADREAD	TCGA-G4-6317-01	12.0053	1095	0
TCGA-STAD	TCGA-HU-8244-01	11.2449	742	0
TCGA-STES	TCGA-HU-8244-01	11.2449	742	0
TCGA-OV	TCGA-25-2404-01	12.143	883	1
TCGA-HNSC	TCGA-CV-7437-01	12.3822	506	1
TCGA-THCA	TCGA-EL-A3T3-01	11.0366	4017	0
TCGA-LIHC	TCGA-K7-A5RG-01	10.5779	519	0
TCGA-PRAD	TCGA-ZG-A9LU-01	11.3202	579	0
TCGA-OV	TCGA-13-0768-01	12.9519	1784	1
TCGA-BRCA	TCGA-B6-A409-01	12.3752	573	1
TCGA-PRAD	TCGA-KC-A7F5-01	10.7789	91	0
TCGA-CESC	TCGA-C5-A7X8-01	12.436	83	0
TCGA-KIRC	TCGA-BP-4330-01	11.1957	1888	0
TCGA-KIPAN	TCGA-BP-4330-01	11.1957	1888	0
TCGA-LUSC	TCGA-21-1078-01	11.0821	474	1
TCGA-LUSC	TCGA-34-2600-01	11.704	1874	1
TCGA-CESC	TCGA-EA-A3HS-01	11.2352	959	0
TCGA-SKCM-M	TCGA-W3-AA1W-06	12.1259	6666	0
TCGA-SKCM	TCGA-W3-AA1W-06	12.1259	6666	0
TCGA-SARC	TCGA-3B-A9HZ-01	13.0063	1170	0
TCGA-KIRC	TCGA-CJ-4873-01	11.7656	2259	0
TCGA-KIPAN	TCGA-CJ-4873-01	11.7656	2259	0
TCGA-KIRP	TCGA-SX-A7SL-01	11.2811	823	0
TCGA-KIPAN	TCGA-SX-A7SL-01	11.2811	823	0
TCGA-LAML	TCGA-AB-2836-03	12.4011	518	1
TCGA-BRCA	TCGA-BH-A1EX-01	12.6547	1508	1
TCGA-LGG	TCGA-HW-8321-01	11.6149	1294	0
TCGA-GBMLGG	TCGA-HW-8321-01	11.6149	1294	0
TCGA-COAD	TCGA-CK-4952-01	11.3796	475	0
TCGA-COADREAD	TCGA-CK-4952-01	11.3796	475	0
TCGA-COAD	TCGA-G4-6309-01	12.1439	2600	0
TCGA-COADREAD	TCGA-G4-6309-01	12.1439	2600	0
TCGA-LGG	TCGA-EZ-7264-01	11.2334	1201	0
TCGA-GBMLGG	TCGA-EZ-7264-01	11.2334	1201	0
TCGA-THYM	TCGA-X7-A8M0-01	12.0916	441	0
TCGA-THCA	TCGA-E8-A433-01	11.4231	951	0
TCGA-LUAD	TCGA-55-8615-01	11.5251	446	0
TCGA-PAAD	TCGA-HZ-A4BK-01	11.7872	657	0
TCGA-THCA	TCGA-EL-A3GQ-01	11.0324	1528	0
TCGA-LUAD	TCGA-MP-A4TF-01	11.9179	336	1
TCGA-BLCA	TCGA-G2-A2EO-01	12.1377	1804	1
TCGA-HNSC	TCGA-D6-A6EO-01	11.342	759	0
TCGA-LIHC	TCGA-RC-A7SF-01	10.2279	579	0
TCGA-SKCM-P	TCGA-EB-A24C-01	11.1528	632	0
TCGA-SKCM	TCGA-EB-A24C-01	11.1528	632	0
TCGA-KIRC	TCGA-AK-3443-01	10.8956	1423	0
TCGA-KIPAN	TCGA-AK-3443-01	10.8956	1423	0
TCGA-BRCA	TCGA-A7-A0CJ-01	11.1757	931	0
TCGA-LGG	TCGA-CS-6666-01	11.7879	1428	0
TCGA-GBMLGG	TCGA-CS-6666-01	11.7879	1428	0
TCGA-KIRC	TCGA-BP-4992-01	11.5451	501	0
TCGA-KIPAN	TCGA-BP-4992-01	11.5451	501	0
TCGA-COAD	TCGA-CM-5868-01	12.5104	518	0
TCGA-COADREAD	TCGA-CM-5868-01	12.5104	518	0
TCGA-UVM	TCGA-WC-A885-01	10.3778	686	0
TCGA-UCEC	TCGA-D1-A3DA-01	12.0989	483	0
TCGA-LUAD	TCGA-55-6979-01	12.0051	237	1
TCGA-KIRP	TCGA-P4-AAVO-01	11.2771	2400	0
TCGA-KIPAN	TCGA-P4-AAVO-01	11.2771	2400	0
TCGA-LUSC	TCGA-NC-A5HK-01	11.9686	128	0
TCGA-STAD	TCGA-VQ-A91Z-01	10.5113	1690	0
TCGA-STES	TCGA-VQ-A91Z-01	10.5113	1690	0
TCGA-SARC	TCGA-DX-A8BR-01	12.6145	4573	0
TCGA-CHOL	TCGA-W5-AA2X-01	11.3598	271	1
TCGA-THCA	TCGA-BJ-A291-01	10.5541	696	0
TCGA-CESC	TCGA-IR-A3LH-01	12.1635	2394	0
TCGA-KICH	TCGA-KO-8410-01	10.7449	3136	0
TCGA-KIPAN	TCGA-KO-8410-01	10.7449	3136	0
TCGA-BRCA	TCGA-BH-A0H0-01	11.9011	461	0
TCGA-ESCA	TCGA-LN-A4A9-01	12.0898	351	1
TCGA-STES	TCGA-LN-A4A9-01	12.0898	351	1
TCGA-BRCA	TCGA-LL-A5YO-01	11.6892	440	0
TCGA-LUAD	TCGA-86-A4JF-01	12.5925	737	1
TCGA-READ	TCGA-DC-6156-01	11.9972	943	0
TCGA-COADREAD	TCGA-DC-6156-01	11.9972	943	0
TCGA-PRAD	TCGA-QU-A6IP-01	10.64	2620	0
TCGA-UCEC	TCGA-FI-A3PV-01	11.4688	1249	1
TCGA-PRAD	TCGA-V1-A9O9-01	10.8605	2870	0
TCGA-SKCM-M	TCGA-FS-A1Z3-06	11.4021	636	1
TCGA-SKCM	TCGA-FS-A1Z3-06	11.4021	636	1
TCGA-STAD	TCGA-VQ-A8PH-01	12.1357	389	1
TCGA-STES	TCGA-VQ-A8PH-01	12.1357	389	1
TCGA-BRCA	TCGA-AC-A6IX-01	11.7044	373	0
TCGA-BLCA	TCGA-XF-A8HH-01	11.3893	57	1
TCGA-SKCM-P	TCGA-EB-A551-01	11.3356	590	0
TCGA-SKCM	TCGA-EB-A551-01	11.3356	590	0
TCGA-THCA	TCGA-EL-A4K2-01	11.419	928	0
TCGA-LGG	TCGA-HW-7491-01	11.6777	2078	0
TCGA-GBMLGG	TCGA-HW-7491-01	11.6777	2078	0
TCGA-SKCM-M	TCGA-FS-A1ZD-06	12.0037	1628	1
TCGA-SKCM	TCGA-FS-A1ZD-06	12.0037	1628	1
TCGA-LUAD	TCGA-86-7701-01	11.5326	947	0
TCGA-PRAD	TCGA-EJ-A8FO-01	10.7387	282	0
TCGA-LUAD	TCGA-62-8398-01	11.938	444	1
TCGA-KIRC	TCGA-A3-3307-01	11.2054	1436	0
TCGA-KIPAN	TCGA-A3-3307-01	11.2054	1436	0
TCGA-KIRC	TCGA-A3-3320-01	11.0633	1508	0
TCGA-KIPAN	TCGA-A3-3320-01	11.0633	1508	0
TCGA-THCA	TCGA-EM-A3O7-01	10.2938	223	0
TCGA-SKCM-M	TCGA-D3-A8GP-06	10.8767	4646	0
TCGA-SKCM	TCGA-D3-A8GP-06	10.8767	4646	0
TCGA-LUAD	TCGA-L9-A443-01	12.6103	193	1
TCGA-KIRC	TCGA-CZ-5469-01	11.5427	946	1
TCGA-KIPAN	TCGA-CZ-5469-01	11.5427	946	1
TCGA-LGG	TCGA-S9-A6U1-01	11.4514	785	0
TCGA-GBMLGG	TCGA-S9-A6U1-01	11.4514	785	0
TCGA-BRCA	TCGA-A2-A04Y-01	12.187	1099	0
TCGA-SKCM-M	TCGA-D3-A2JF-06	11.5617	1888	0
TCGA-SKCM	TCGA-D3-A2JF-06	11.5617	1888	0
TCGA-LUSC	TCGA-66-2767-01	11.554	61	0
TCGA-LIHC	TCGA-MR-A520-01	9.4041	229	0
TCGA-THYM	TCGA-X7-A8M4-01	12.2816	3808	0
TCGA-BLCA	TCGA-FD-A3B7-01	13.1439	122	1
TCGA-LGG	TCGA-E1-5307-01	11.2178	1762	1
TCGA-GBMLGG	TCGA-E1-5307-01	11.2178	1762	1
TCGA-LUAD	TCGA-78-8660-01	12.4767	321	1
TCGA-LGG	TCGA-DU-A76L-01	12.5342	814	1
TCGA-GBMLGG	TCGA-DU-A76L-01	12.5342	814	1
TCGA-CESC	TCGA-C5-A1M9-01	11.8556	1065	1
TCGA-KICH	TCGA-KL-8325-01	11.0362	725	1
TCGA-KIPAN	TCGA-KL-8325-01	11.0362	725	1
TCGA-LGG	TCGA-HW-7495-01	11.2613	1078	0
TCGA-GBMLGG	TCGA-HW-7495-01	11.2613	1078	0
TCGA-BLCA	TCGA-K4-A3WU-01	11.6747	105	0
TCGA-READ	TCGA-AG-4021-01	11.7539	121	1
TCGA-COADREAD	TCGA-AG-4021-01	11.7539	121	1
TCGA-BRCA	TCGA-E2-A156-01	11.0073	726	0
TCGA-LGG	TCGA-CS-6669-01	10.743	1494	0
TCGA-GBMLGG	TCGA-CS-6669-01	10.743	1494	0
TCGA-THCA	TCGA-EL-A3GW-01	10.999	1527	0
TCGA-THCA	TCGA-EM-A2CL-01	11.2652	401	0
TCGA-BLCA	TCGA-CF-A47V-01	11.0493	379	0
TCGA-BRCA	TCGA-AR-A24R-01	11.456	3430	0
TCGA-MESO	TCGA-3H-AB3O-01	12.3153	1302	1
TCGA-PRAD	TCGA-J4-A67L-01	10.9225	770	0
TCGA-LGG	TCGA-HT-7481-01	11.1337	2918	0
TCGA-GBMLGG	TCGA-HT-7481-01	11.1337	2918	0
TCGA-LAML	TCGA-AB-2894-03	10.9333	181	1
TCGA-LUSC	TCGA-NC-A5HO-01	11.1084	1336	0
TCGA-SARC	TCGA-QQ-A5VA-01	12.0155	550	1
TCGA-UCEC	TCGA-AJ-A3BG-01	11.5643	550	0
TCGA-SKCM-P	TCGA-BF-A1PZ-01	11.8142	853	0
TCGA-SKCM	TCGA-BF-A1PZ-01	11.8142	853	0
TCGA-LAML	TCGA-AB-2844-03	11.5108	122	1
TCGA-LAML	TCGA-AB-2828-03	12.2143	2284	0
TCGA-PRAD	TCGA-XQ-A8TA-01	9.829	146	1
TCGA-LUAD	TCGA-78-7148-01	11.4336	626	1
TCGA-LGG	TCGA-DU-8163-01	11.4775	629	0
TCGA-GBMLGG	TCGA-DU-8163-01	11.4775	629	0
TCGA-SKCM-M	TCGA-FS-A4FB-06	11.8094	813	1
TCGA-SKCM	TCGA-FS-A4FB-06	11.8094	813	1
TCGA-BRCA	TCGA-D8-A1JP-01	11.8713	639	0
TCGA-BRCA	TCGA-E2-A1IK-01	10.9829	1800	0
TCGA-OV	TCGA-24-0970-01	11.8824	354	1
TCGA-LUSC	TCGA-43-6773-01	11.3754	116	1
TCGA-OV	TCGA-24-1424-01	11.794	183	0
TCGA-SKCM-M	TCGA-EB-A44Q-06	11.6427	422	0
TCGA-SKCM	TCGA-EB-A44Q-06	11.6427	422	0
TCGA-BRCA	TCGA-AN-A0FS-01	11.512	210	0
TCGA-LUSC	TCGA-77-8154-01	11.3562	1841	0
TCGA-TGCT	TCGA-2G-AAFM-01	12.6787	503	0
TCGA-THCA	TCGA-DJ-A3V5-01	10.8884	584	0
TCGA-SKCM-M	TCGA-WE-A8ZX-06	12.389	1089	0
TCGA-SKCM	TCGA-WE-A8ZX-06	12.389	1089	0
TCGA-BRCA	TCGA-AC-A3TM-01	12.3189	762	0
TCGA-THCA	TCGA-DJ-A2Q3-01	11.3575	1224	0
TCGA-HNSC	TCGA-CV-7446-01	11.3356	1093	1
TCGA-DLBC	TCGA-G8-6909-01	12.7824	3553	1
TCGA-STAD	TCGA-VQ-A91N-01	12.5869	570	1
TCGA-STES	TCGA-VQ-A91N-01	12.5869	570	1
TCGA-BLCA	TCGA-DK-A3X1-01	11.6264	2009	0
TCGA-KIRP	TCGA-B9-A5W7-01	11.4198	585	0
TCGA-KIPAN	TCGA-B9-A5W7-01	11.4198	585	0
TCGA-BRCA	TCGA-AR-A2LE-01	10.3042	5062	0
TCGA-COAD	TCGA-AD-6964-01	11.605	331	1
TCGA-COADREAD	TCGA-AD-6964-01	11.605	331	1
TCGA-LUSC	TCGA-37-A5EL-01	12.5702	1143	1
TCGA-GBM	TCGA-26-1442-01	12.0311	953	0
TCGA-GBMLGG	TCGA-26-1442-01	12.0311	953	0
TCGA-KIRC	TCGA-B0-4688-01	12.4582	101	1
TCGA-KIPAN	TCGA-B0-4688-01	12.4582	101	1
TCGA-BRCA	TCGA-BH-A0HK-01	10.7773	178	0
TCGA-PRAD	TCGA-J4-A67O-01	11.7185	839	0
TCGA-COAD	TCGA-G4-6295-01	11.3129	254	0
TCGA-COADREAD	TCGA-G4-6295-01	11.3129	254	0
TCGA-STAD	TCGA-RD-A8NB-01	12.9645	513	1
TCGA-STES	TCGA-RD-A8NB-01	12.9645	513	1
TCGA-KIRC	TCGA-B2-4101-01	10.8453	648	0
TCGA-KIPAN	TCGA-B2-4101-01	10.8453	648	0
TCGA-KIRP	TCGA-BQ-7048-01	10.8704	2839	0
TCGA-KIPAN	TCGA-BQ-7048-01	10.8704	2839	0
TCGA-CESC	TCGA-DG-A2KJ-01	12.0908	2893	0
TCGA-LUAD	TCGA-67-6215-01	11.7923	174	0
TCGA-LUAD	TCGA-55-A490-01	12.383	99	1
TCGA-BLCA	TCGA-4Z-AA81-01	12.378	1270	1
TCGA-BLCA	TCGA-CF-A3MG-01	11.8167	369	0
TCGA-PCPG	TCGA-QR-A708-01	11.2304	35	0
TCGA-OV	TCGA-24-2023-01	11.7268	1364	1
TCGA-STAD	TCGA-BR-A4PE-01	12.0476	621	0
TCGA-STES	TCGA-BR-A4PE-01	12.0476	621	0
TCGA-COAD	TCGA-NH-A50T-01	11.4413	553	0
TCGA-COADREAD	TCGA-NH-A50T-01	11.4413	553	0
TCGA-THCA	TCGA-FE-A237-01	11.4316	3431	0
TCGA-TGCT	TCGA-2G-AAFI-01	11.8253	675	0
TCGA-LIHC	TCGA-ZS-A9CE-01	10.1532	1241	0
TCGA-BRCA	TCGA-AR-A250-01	11.5621	2707	0
TCGA-PRAD	TCGA-HC-7230-01	10.563	1001	0
TCGA-BLCA	TCGA-S5-AA26-01	11.3186	503	0
TCGA-LGG	TCGA-HT-8110-01	11.6636	419	0
TCGA-GBMLGG	TCGA-HT-8110-01	11.6636	419	0
TCGA-BRCA	TCGA-D8-A1JG-01	11.3448	1612	0
TCGA-KICH	TCGA-KL-8337-01	10.3518	1364	0
TCGA-KIPAN	TCGA-KL-8337-01	10.3518	1364	0
TCGA-BLCA	TCGA-ZF-A9R4-01	11.5232	921	0
TCGA-BLCA	TCGA-GC-A3OO-01	12.3686	481	0
TCGA-COAD	TCGA-D5-5539-01	11.7155	596	0
TCGA-COADREAD	TCGA-D5-5539-01	11.7155	596	0
TCGA-SKCM-P	TCGA-GN-A26C-01	12.7013	821	1
TCGA-SKCM	TCGA-GN-A26C-01	12.7013	821	1
TCGA-PRAD	TCGA-HC-A6AL-01	10.7612	67	0
TCGA-LUAD	TCGA-69-7974-01	12.1535	184	0
TCGA-BRCA	TCGA-C8-A134-01	13.1008	383	0
TCGA-SKCM-M	TCGA-D3-A1Q7-06	12.2523	4053	0
TCGA-SKCM	TCGA-D3-A1Q7-06	12.2523	4053	0
TCGA-KIRC	TCGA-AK-3429-01	11.3794	3328	0
TCGA-KIPAN	TCGA-AK-3429-01	11.3794	3328	0
TCGA-SARC	TCGA-JV-A5VF-01	12.6267	32	1
TCGA-READ	TCGA-AH-6903-01	11.3692	592	0
TCGA-COADREAD	TCGA-AH-6903-01	11.3692	592	0
TCGA-KIRP	TCGA-5P-A9K8-01	11.1009	1309	0
TCGA-KIPAN	TCGA-5P-A9K8-01	11.1009	1309	0
TCGA-UCEC	TCGA-BS-A0V4-01	12.285	1810	0
TCGA-ESCA	TCGA-Z6-A9VB-01	11.7605	40	0
TCGA-STES	TCGA-Z6-A9VB-01	11.7605	40	0
TCGA-CESC	TCGA-Q1-A5R3-01	12.7849	485	0
TCGA-BRCA	TCGA-AC-A62V-01	11.7227	348	1
TCGA-LIHC	TCGA-G3-AAV0-01	10.5333	476	0
TCGA-THCA	TCGA-ET-A39O-01	11.1602	3059	0
TCGA-PRAD	TCGA-G9-6369-01	10.8387	1215	0
TCGA-THCA	TCGA-FK-A3S3-01	11.4069	2162	0
TCGA-PAAD	TCGA-FB-AAQ1-01	12.1476	123	1
TCGA-KIRC	TCGA-AK-3455-01	11.3728	683	1
TCGA-KIPAN	TCGA-AK-3455-01	11.3728	683	1
TCGA-PRAD	TCGA-HC-7211-01	11.1516	1221	0
TCGA-KIRP	TCGA-2Z-A9J3-01	12.0053	1771	1
TCGA-KIPAN	TCGA-2Z-A9J3-01	12.0053	1771	1
TCGA-SKCM-M	TCGA-GF-A3OT-06	12.5395	301	0
TCGA-SKCM	TCGA-GF-A3OT-06	12.5395	301	0
TCGA-BRCA	TCGA-GM-A3XN-01	12.3105	2019	0
TCGA-LUAD	TCGA-49-AAR4-01	12.4424	879	1
TCGA-MESO	TCGA-UD-AAC7-01	12.3802	406	1
TCGA-PRAD	TCGA-4L-AA1F-01	11.8834	350	0
TCGA-KIRC	TCGA-AK-3433-01	10.4206	3409	0
TCGA-KIPAN	TCGA-AK-3433-01	10.4206	3409	0
TCGA-LIHC	TCGA-DD-AAD8-01	11.3225	1219	0
TCGA-BRCA	TCGA-AO-A129-01	12.6204	3286	0
TCGA-HNSC	TCGA-P3-A6T3-01	12.7879	577	1
TCGA-SKCM-M	TCGA-ER-A19G-06	11.8752	9188	0
TCGA-SKCM	TCGA-ER-A19G-06	11.8752	9188	0
TCGA-STAD	TCGA-R5-A7ZR-01	11.8267	185	1
TCGA-STES	TCGA-R5-A7ZR-01	11.8267	185	1
TCGA-HNSC	TCGA-CV-A468-01	11.9571	464	1
TCGA-PRAD	TCGA-EJ-5516-01	11.0276	1889	0
TCGA-SARC	TCGA-DX-A8BV-01	12.1357	1845	1
TCGA-UCEC	TCGA-EY-A2OO-01	11.6845	1392	0
TCGA-BLCA	TCGA-YF-AA3L-01	10.9149	364	0
TCGA-STAD	TCGA-BR-8059-01	12.769	439	1
TCGA-STES	TCGA-BR-8059-01	12.769	439	1
TCGA-THCA	TCGA-EL-A3MZ-01	11.0709	1597	1
TCGA-STAD	TCGA-CD-8527-01	12.0858	218	1
TCGA-STES	TCGA-CD-8527-01	12.0858	218	1
TCGA-LIHC	TCGA-DD-AACU-01	10.9235	1567	0
TCGA-BRCA	TCGA-BH-A1F8-01	11.9845	763	1
TCGA-LIHC	TCGA-G3-AAV3-01	10.5165	412	0
TCGA-HNSC	TCGA-QK-A6V9-01	11.4518	833	0
TCGA-KIRC	TCGA-A3-3306-01	10.5045	1120	0
TCGA-KIPAN	TCGA-A3-3306-01	10.5045	1120	0
TCGA-BLCA	TCGA-XF-A9SJ-01	12.2468	98	1
TCGA-BRCA	TCGA-D8-A1JK-01	12.8568	612	0
TCGA-SKCM-M	TCGA-WE-A8ZO-06	11.67	2145	0
TCGA-SKCM	TCGA-WE-A8ZO-06	11.67	2145	0
TCGA-BLCA	TCGA-ZF-A9R0-01	11.0703	680	1
TCGA-LGG	TCGA-RY-A840-01	11.2301	854	0
TCGA-GBMLGG	TCGA-RY-A840-01	11.2301	854	0
TCGA-BRCA	TCGA-A8-A08X-01	11.4768	1308	0
TCGA-BRCA	TCGA-AR-A2LN-01	11.6641	1161	0
TCGA-LAML	TCGA-AB-2949-03	10.9596	699	0
TCGA-READ	TCGA-EI-6882-01	11.8069	262	0
TCGA-COADREAD	TCGA-EI-6882-01	11.8069	262	0
TCGA-THCA	TCGA-MK-A4N6-01	11.2691	1098	0
TCGA-COAD	TCGA-AZ-4315-01	11.9023	1776	0
TCGA-COADREAD	TCGA-AZ-4315-01	11.9023	1776	0
TCGA-LIHC	TCGA-DD-AADO-01	11.1235	453	0
TCGA-STAD	TCGA-3M-AB46-01	12.019	1765	0
TCGA-STES	TCGA-3M-AB46-01	12.019	1765	0
TCGA-SARC	TCGA-DX-A48R-01	13.2703	805	0
TCGA-LGG	TCGA-VM-A8C9-01	12.6665	1314	0
TCGA-GBMLGG	TCGA-VM-A8C9-01	12.6665	1314	0
TCGA-SKCM-P	TCGA-EB-A85I-01	11.8056	362	0
TCGA-SKCM	TCGA-EB-A85I-01	11.8056	362	0
TCGA-SARC	TCGA-DX-A7ET-01	13.4823	463	0
TCGA-KIRC	TCGA-CJ-4869-01	12.0535	2554	0
TCGA-KIPAN	TCGA-CJ-4869-01	12.0535	2554	0
TCGA-COAD	TCGA-AA-3506-01	11.869	1765	0
TCGA-COADREAD	TCGA-AA-3506-01	11.869	1765	0
TCGA-PAAD	TCGA-3A-A9I9-01	11.681	634	1
TCGA-KIRP	TCGA-A4-8098-01	10.6113	896	0
TCGA-KIPAN	TCGA-A4-8098-01	10.6113	896	0
TCGA-STAD	TCGA-BR-8286-01	12.3254	895	0
TCGA-STES	TCGA-BR-8286-01	12.3254	895	0
TCGA-PAAD	TCGA-F2-6879-01	11.9546	334	1
TCGA-STAD	TCGA-IN-A7NT-01	12.69	323	0
TCGA-STES	TCGA-IN-A7NT-01	12.69	323	0
TCGA-LIHC	TCGA-G3-A3CJ-01	10.7543	594	0
TCGA-PCPG	TCGA-SR-A6MU-01	10.7475	3362	0
TCGA-PRAD	TCGA-ZG-A9LM-01	11.2444	378	0
TCGA-SKCM-P	TCGA-EB-A4OZ-01	12.2883	620	0
TCGA-SKCM	TCGA-EB-A4OZ-01	12.2883	620	0
TCGA-THCA	TCGA-J8-A3YD-01	10.827	968	0
TCGA-LIHC	TCGA-DD-A73C-01	9.2519	701	0
TCGA-OV	TCGA-61-2111-01	11.6686	3825	0
TCGA-STAD	TCGA-R5-A7ZI-01	11.9792	2267	0
TCGA-STES	TCGA-R5-A7ZI-01	11.9792	2267	0
TCGA-UCEC	TCGA-AJ-A3NC-01	11.3568	1125	0
TCGA-THYM	TCGA-4V-A9QI-01	13.2067	2936	0
TCGA-BLCA	TCGA-BT-A42C-01	11.2857	873	0
TCGA-PCPG	TCGA-QR-A70K-01	10.9712	274	0
TCGA-LAML	TCGA-AB-2955-03	11.0936	489	1
TCGA-LIHC	TCGA-G3-A25X-01	12.1161	1779	0
TCGA-LUAD	TCGA-05-4418-01	10.9429	274	1
TCGA-KIRC	TCGA-BP-4983-01	12.2046	1413	0
TCGA-KIPAN	TCGA-BP-4983-01	12.2046	1413	0
TCGA-KIRC	TCGA-B4-5378-01	10.8443	175	0
TCGA-KIPAN	TCGA-B4-5378-01	10.8443	175	0
TCGA-CESC	TCGA-HG-A2PA-01	11.5106	773	1
TCGA-BRCA	TCGA-A8-A09A-01	11.0696	304	0
TCGA-KIRP	TCGA-BQ-7056-01	11.4257	612	0
TCGA-KIPAN	TCGA-BQ-7056-01	11.4257	612	0
TCGA-STAD	TCGA-BR-6801-01	12.0711	1223	0
TCGA-STES	TCGA-BR-6801-01	12.0711	1223	0
TCGA-KIRP	TCGA-F9-A4JJ-01	11.4262	325	1
TCGA-KIPAN	TCGA-F9-A4JJ-01	11.4262	325	1
TCGA-HNSC	TCGA-CV-A6K2-01	12.136	317	1
TCGA-KIRP	TCGA-5P-A9JZ-01	11.2452	2744	0
TCGA-KIPAN	TCGA-5P-A9JZ-01	11.2452	2744	0
TCGA-HNSC	TCGA-HD-A6I0-01	12.2054	210	0
TCGA-UVM	TCGA-WC-A87W-01	10.6127	1703	0
TCGA-DLBC	TCGA-FA-A82F-01	12.8667	427	0
TCGA-THCA	TCGA-EM-A3AR-01	11.2159	1133	0
TCGA-LGG	TCGA-HW-8319-01	11.1107	1209	1
TCGA-GBMLGG	TCGA-HW-8319-01	11.1107	1209	1
TCGA-BRCA	TCGA-E2-A1IJ-01	11.9651	865	0
TCGA-SARC	TCGA-HB-A3L4-01	11.8944	1061	1
TCGA-PAAD	TCGA-3A-A9IB-01	12.2341	224	1
TCGA-KIRP	TCGA-G7-6792-01	12.1739	2765	0
TCGA-KIPAN	TCGA-G7-6792-01	12.1739	2765	0
TCGA-OV	TCGA-31-1946-01	11.7814	918	0
TCGA-PAAD	TCGA-IB-AAUV-01	12.1354	404	0
TCGA-LIHC	TCGA-BD-A2L6-01	10.5903	1363	0
TCGA-KIRC	TCGA-B2-5639-01	11.619	1003	1
TCGA-KIPAN	TCGA-B2-5639-01	11.619	1003	1
TCGA-KIRC	TCGA-GK-A6C7-01	11.3936	61	0
TCGA-KIPAN	TCGA-GK-A6C7-01	11.3936	61	0
TCGA-SKCM-M	TCGA-EE-A2MS-06	11.7692	4942	0
TCGA-SKCM	TCGA-EE-A2MS-06	11.7692	4942	0
TCGA-THCA	TCGA-EL-A4K7-01	11.2976	1251	0
TCGA-PRAD	TCGA-ZG-A9LY-01	10.9197	370	0
TCGA-UCEC	TCGA-B5-A1MW-01	12.5431	447	0
TCGA-THCA	TCGA-DJ-A2PQ-01	10.8519	1077	0
TCGA-ACC	TCGA-OR-A5KO-01	11.514	1414	0
TCGA-BRCA	TCGA-A8-A08O-01	11.5149	943	0
TCGA-OV	TCGA-13-0720-01	12.4707	1355	1
TCGA-THCA	TCGA-EM-A22M-01	10.6517	442	0
TCGA-THCA	TCGA-EM-A3FO-01	11.8185	532	0
TCGA-UVM	TCGA-V4-A9ES-01	10.5649	1511	0
TCGA-PRAD	TCGA-J4-A67K-01	10.6067	1004	0
TCGA-KIRC	TCGA-A3-3359-01	10.7895	2504	0
TCGA-KIPAN	TCGA-A3-3359-01	10.7895	2504	0
TCGA-LGG	TCGA-HT-7482-01	11.7288	3253	0
TCGA-GBMLGG	TCGA-HT-7482-01	11.7288	3253	0
TCGA-HNSC	TCGA-CV-6962-01	11.5423	126	1
TCGA-CESC	TCGA-EA-A50E-01	11.9646	227	1
TCGA-LUSC	TCGA-21-1082-01	11.6479	3644	0
TCGA-LUAD	TCGA-35-4123-01	11.9158	182	0
TCGA-BRCA	TCGA-A2-A4RY-01	11.8301	648	0
TCGA-LGG	TCGA-QH-A6CW-01	11.813	414	0
TCGA-GBMLGG	TCGA-QH-A6CW-01	11.813	414	0
[truncated: 10,108 more rows]

## Sheet: ACTN4
CODE	Sample	value	time	status
TCGA-GBM	TCGA-19-1787-01	8.3267	385	1
TCGA-GBMLGG	TCGA-19-1787-01	8.3267	385	1
TCGA-LGG	TCGA-S9-A7J2-01	6.9439	62	0
TCGA-GBMLGG	TCGA-S9-A7J2-01	6.9439	62	0
TCGA-CESC	TCGA-EK-A2RE-01	8.1022	57	0
TCGA-LUAD	TCGA-44-6778-01	7.643	1864	0
TCGA-LAML	TCGA-AB-2863-03	7.7789	31	1
TCGA-BRCA	TCGA-C8-A1HL-01	6.5706	317	0
TCGA-BRCA	TCGA-EW-A2FS-01	7.2883	1604	0
TCGA-CESC	TCGA-IR-A3L7-01	7.9047	4483	0
TCGA-LUAD	TCGA-05-4420-01	6.3009	912	0
TCGA-ESCA	TCGA-R6-A8WC-01	9.4739	70	0
TCGA-STES	TCGA-R6-A8WC-01	9.4739	70	0
TCGA-SARC	TCGA-DX-A3U8-01	8.3786	138	1
TCGA-KIRP	TCGA-GL-8500-01	7.7554	841	0
TCGA-KIPAN	TCGA-GL-8500-01	7.7554	841	0
TCGA-PRAD	TCGA-EJ-7125-01	7.4701	2850	0
TCGA-STAD	TCGA-IN-7808-01	8.7265	105	1
TCGA-STES	TCGA-IN-7808-01	8.7265	105	1
TCGA-ESCA	TCGA-L5-A4OH-01	9.9564	992	0
TCGA-STES	TCGA-L5-A4OH-01	9.9564	992	0
TCGA-KIRP	TCGA-B9-A8YH-01	7.7636	532	0
TCGA-KIPAN	TCGA-B9-A8YH-01	7.7636	532	0
TCGA-LGG	TCGA-E1-A7YI-01	8.48	111	1
TCGA-GBMLGG	TCGA-E1-A7YI-01	8.48	111	1
TCGA-SARC	TCGA-PC-A5DM-01	8.3349	193	1
TCGA-STAD	TCGA-BR-A4QL-01	7.3181	491	1
TCGA-STES	TCGA-BR-A4QL-01	7.3181	491	1
TCGA-PRAD	TCGA-CH-5751-01	7.4371	1065	0
TCGA-BRCA	TCGA-A2-A3XX-01	9.2298	1439	1
TCGA-HNSC	TCGA-DQ-5624-01	8.3786	1778	0
TCGA-PRAD	TCGA-KK-A7B3-01	7.2316	899	0
TCGA-HNSC	TCGA-DQ-7591-01	7.3455	622	0
TCGA-GBM	TCGA-06-5412-01	7.4795	138	1
TCGA-GBMLGG	TCGA-06-5412-01	7.4795	138	1
TCGA-KIRC	TCGA-BP-4989-01	7.2657	118	0
TCGA-KIPAN	TCGA-BP-4989-01	7.2657	118	0
TCGA-PRAD	TCGA-EJ-8468-01	7.5639	2347	0
TCGA-KIRC	TCGA-CZ-5459-01	7.483	1683	0
TCGA-KIPAN	TCGA-CZ-5459-01	7.483	1683	0
TCGA-COAD	TCGA-D5-5538-01	8.7077	1661	1
TCGA-COADREAD	TCGA-D5-5538-01	8.7077	1661	1
TCGA-LUSC	TCGA-56-8305-01	7.9372	105	0
TCGA-THYM	TCGA-4X-A9FA-01	7.3363	392	0
TCGA-LIHC	TCGA-DD-AAW0-01	6.9921	2015	0
TCGA-COAD	TCGA-AA-3511-01	8.8394	212	0
TCGA-COADREAD	TCGA-AA-3511-01	8.8394	212	0
TCGA-BRCA	TCGA-Z7-A8R5-01	6.6978	3287	0
TCGA-LUSC	TCGA-39-5031-01	6.5959	1841	1
TCGA-PRAD	TCGA-ZG-A8QW-01	7.4498	94	0
TCGA-LGG	TCGA-DU-7302-01	7.2122	1834	0
TCGA-GBMLGG	TCGA-DU-7302-01	7.2122	1834	0
TCGA-THCA	TCGA-DJ-A3UX-01	7.7882	345	0
TCGA-MESO	TCGA-ZN-A9VQ-01	8.5228	499	0
TCGA-READ	TCGA-EI-6512-01	9.3792	538	0
TCGA-COADREAD	TCGA-EI-6512-01	9.3792	538	0
TCGA-PRAD	TCGA-J4-A83K-01	7.5282	328	0
TCGA-SKCM-M	TCGA-EE-A17X-06	8.4416	907	1
TCGA-SKCM	TCGA-EE-A17X-06	8.4416	907	1
TCGA-LIHC	TCGA-DD-AACA-01	7.5645	2301	0
TCGA-SKCM-M	TCGA-D3-A8GD-06	7.7785	718	0
TCGA-SKCM	TCGA-D3-A8GD-06	7.7785	718	0
TCGA-OV	TCGA-13-1485-01	8.6656	629	1
TCGA-COAD	TCGA-QG-A5YX-01	8.7453	1003	0
TCGA-COADREAD	TCGA-QG-A5YX-01	8.7453	1003	0
TCGA-PRAD	TCGA-ZG-A9MC-01	8.0141	455	0
TCGA-LGG	TCGA-DU-A7TI-01	7.4316	1183	1
TCGA-GBMLGG	TCGA-DU-A7TI-01	7.4316	1183	1
TCGA-KIRC	TCGA-A3-3335-01	6.8277	1886	0
TCGA-KIPAN	TCGA-A3-3335-01	6.8277	1886	0
TCGA-STAD	TCGA-BR-8372-01	8.5211	951	0
TCGA-STES	TCGA-BR-8372-01	8.5211	951	0
TCGA-PRAD	TCGA-HC-7742-01	7.6921	938	0
TCGA-LUAD	TCGA-64-1679-01	10.0967	2488	0
TCGA-HNSC	TCGA-CV-5976-01	8.5783	1478	0
TCGA-OV	TCGA-25-1315-01	7.2336	1583	1
TCGA-TGCT	TCGA-2G-AAFZ-01	8.2958	1353	0
TCGA-ESCA	TCGA-LN-A4MQ-01	8.4188	375	0
TCGA-STES	TCGA-LN-A4MQ-01	8.4188	375	0
TCGA-HNSC	TCGA-CV-6948-01	7.6725	1289	1
TCGA-LIHC	TCGA-K7-AAU7-01	7.3073	359	0
TCGA-KIRC	TCGA-CJ-6028-01	7.4915	1625	1
TCGA-KIPAN	TCGA-CJ-6028-01	7.4915	1625	1
TCGA-BRCA	TCGA-B6-A0RL-01	7.9756	2469	1
TCGA-KIRC	TCGA-CZ-5456-01	7.8067	2422	0
TCGA-KIPAN	TCGA-CZ-5456-01	7.8067	2422	0
TCGA-THCA	TCGA-EL-A3D0-01	7.6096	4254	0
TCGA-THCA	TCGA-EM-A22Q-01	6.9639	433	0
TCGA-LUAD	TCGA-49-6744-01	7.473	1683	0
TCGA-ESCA	TCGA-L5-A4ON-01	9.0816	558	1
TCGA-STES	TCGA-L5-A4ON-01	9.0816	558	1
TCGA-SKCM-M	TCGA-FS-A1ZF-06	6.8282	470	1
TCGA-SKCM	TCGA-FS-A1ZF-06	6.8282	470	1
TCGA-MESO	TCGA-ZN-A9VU-01	8.2111	977	0
TCGA-PAAD	TCGA-Q3-A5QY-01	7.2596	416	0
TCGA-UCEC	TCGA-AJ-A3BI-01	4.8238	575	0
TCGA-PCPG	TCGA-W2-A7UY-01	5.3965	450	0
TCGA-THCA	TCGA-E3-A3E2-01	7.5722	1922	0
TCGA-PAAD	TCGA-FB-A545-01	9.0775	732	1
TCGA-COAD	TCGA-G4-6320-01	8.0592	804	0
TCGA-COADREAD	TCGA-G4-6320-01	8.0592	804	0
TCGA-SKCM-P	TCGA-EB-A41A-01	8.3333	262	0
TCGA-SKCM	TCGA-EB-A41A-01	8.3333	262	0
TCGA-LUAD	TCGA-55-6982-01	7.6532	995	1
TCGA-LIHC	TCGA-RC-A7SH-01	7.1106	468	0
TCGA-LIHC	TCGA-CC-A3MA-01	7.7701	303	1
TCGA-LIHC	TCGA-RC-A7SB-01	6.6418	588	0
TCGA-COAD	TCGA-CM-6164-01	9.3914	883	0
TCGA-COADREAD	TCGA-CM-6164-01	9.3914	883	0
TCGA-THCA	TCGA-ET-A3BW-01	8.2509	1419	0
TCGA-OV	TCGA-09-0369-01	8.319	1082	1
TCGA-BRCA	TCGA-E2-A2P6-01	7.9554	1051	0
TCGA-UVM	TCGA-VD-A8KF-01	8.5442	40	1
TCGA-THCA	TCGA-EL-A4JZ-01	7.9208	1856	0
TCGA-PRAD	TCGA-M7-A722-01	4.402	1060	0
TCGA-HNSC	TCGA-CV-A6K0-01	8.2749	606	0
TCGA-OV	TCGA-24-1419-01	8.7522	239	0
TCGA-TGCT	TCGA-S6-A8JY-01	7.272	278	0
TCGA-BRCA	TCGA-AO-A1KT-01	6.9325	541	0
TCGA-UCS	TCGA-N9-A4Q1-01	5.6279	2043	1
TCGA-GBM	TCGA-12-5299-01	7.7197	98	1
TCGA-GBMLGG	TCGA-12-5299-01	7.7197	98	1
TCGA-OV	TCGA-29-1761-01	6.4318	528	1
TCGA-THCA	TCGA-BJ-A0ZJ-01	7.8008	1280	0
TCGA-LGG	TCGA-P5-A5EX-01	6.8117	243	0
TCGA-GBMLGG	TCGA-P5-A5EX-01	6.8117	243	0
TCGA-THCA	TCGA-DJ-A4V2-01	7.7608	95	0
TCGA-LGG	TCGA-HT-8563-01	7.0545	860	0
TCGA-GBMLGG	TCGA-HT-8563-01	7.0545	860	0
TCGA-THCA	TCGA-J8-A3O2-01	7.3383	342	0
TCGA-BRCA	TCGA-E9-A3HO-01	7.0565	1158	0
TCGA-COAD	TCGA-A6-A567-01	9.8505	1881	1
TCGA-COADREAD	TCGA-A6-A567-01	9.8505	1881	1
TCGA-LUSC	TCGA-58-A46N-01	7.9882	910	0
TCGA-SKCM-M	TCGA-D3-A3ML-06	8.2322	422	1
TCGA-SKCM	TCGA-D3-A3ML-06	8.2322	422	1
TCGA-STAD	TCGA-CG-4466-01	7.7717	577	0
TCGA-STES	TCGA-CG-4466-01	7.7717	577	0
TCGA-KIRC	TCGA-A3-3383-01	7.0776	861	0
TCGA-KIPAN	TCGA-A3-3383-01	7.0776	861	0
TCGA-BRCA	TCGA-D8-A1XJ-01	8.4124	664	0
TCGA-SARC	TCGA-VT-A80J-01	9.4294	796	0
TCGA-CESC	TCGA-Q1-A73Q-01	7.7241	284	0
TCGA-KIRP	TCGA-BQ-5880-01	7.2339	1314	1
TCGA-KIPAN	TCGA-BQ-5880-01	7.2339	1314	1
TCGA-SKCM-M	TCGA-EE-A2GB-06	8.5132	1803	0
TCGA-SKCM	TCGA-EE-A2GB-06	8.5132	1803	0
TCGA-OV	TCGA-24-1845-01	7.2292	116	0
TCGA-THYM	TCGA-ZB-A96L-01	8.6892	1529	0
TCGA-HNSC	TCGA-BA-6870-01	7.2187	451	1
TCGA-LUAD	TCGA-73-4666-01	8.3709	800	0
TCGA-BLCA	TCGA-MV-A51V-01	7.8113	410	0
TCGA-LUSC	TCGA-77-A5G6-01	8.7434	678	1
TCGA-KIRP	TCGA-5P-A9K4-01	8.3516	2184	0
TCGA-KIPAN	TCGA-5P-A9K4-01	8.3516	2184	0
TCGA-UVM	TCGA-VD-A8KE-01	7.3216	821	0
TCGA-LUSC	TCGA-56-A4BX-01	9.62	405	0
TCGA-LUSC	TCGA-34-7107-01	9.0732	34	1
TCGA-THCA	TCGA-BJ-A290-01	7.9623	919	0
TCGA-HNSC	TCGA-CV-6955-01	8.3916	334	1
TCGA-HNSC	TCGA-P3-A5Q6-01	7.0786	480	1
TCGA-LGG	TCGA-FG-A60K-01	6.2365	542	0
TCGA-GBMLGG	TCGA-FG-A60K-01	6.2365	542	0
TCGA-STAD	TCGA-D7-A4Z0-01	8.5159	449	0
TCGA-STES	TCGA-D7-A4Z0-01	8.5159	449	0
TCGA-OV	TCGA-24-2293-01	8.5367	506	1
TCGA-HNSC	TCGA-QK-A64Z-01	8.2244	641	1
TCGA-BRCA	TCGA-AC-A2FK-01	8.6165	2650	0
TCGA-PRAD	TCGA-VP-A879-01	7.8785	728	1
TCGA-OV	TCGA-29-A5NZ-01	9.9425	1088	1
TCGA-PRAD	TCGA-HC-8265-01	5.41577	483	0
TCGA-LUSC	TCGA-37-4129-01	6.1973	242	0
TCGA-LIHC	TCGA-DD-AAVZ-01	6.8525	1900	0
TCGA-THCA	TCGA-DJ-A13R-01	5.7911	565	0
TCGA-BRCA	TCGA-E9-A1R4-01	8.696	186	0
TCGA-MESO	TCGA-3U-A98F-01	8.4165	536	1
TCGA-CESC	TCGA-C5-A1MF-01	6.1833	1617	0
TCGA-LUSC	TCGA-77-8145-01	8.516	212	1
TCGA-BRCA	TCGA-LL-A740-01	7.6413	441	0
TCGA-READ	TCGA-F5-6863-01	8.4716	361	1
TCGA-COADREAD	TCGA-F5-6863-01	8.4716	361	1
TCGA-GBM	TCGA-06-2565-01	8.6246	506	1
TCGA-GBMLGG	TCGA-06-2565-01	8.6246	506	1
TCGA-LUSC	TCGA-33-AASD-01	9.5595	3376	1
TCGA-THCA	TCGA-ET-A3BS-01	6.8748	176	0
TCGA-BRCA	TCGA-BH-A0BZ-01	8.2871	2255	0
TCGA-LUAD	TCGA-MN-A4N1-01	7.4538	827	0
TCGA-HNSC	TCGA-IQ-A61O-01	7.9728	421	1
TCGA-LUSC	TCGA-92-8063-01	8.8041	122	0
TCGA-LUAD	TCGA-55-7911-01	7.1977	537	0
TCGA-LIHC	TCGA-ED-A627-01	7.1745	423	0
TCGA-UCS	TCGA-N6-A4VC-01	7.3902	597	1
TCGA-LUSC	TCGA-39-5028-01	7.3388	52	1
TCGA-BRCA	TCGA-C8-A3M8-01	8.5865	394	0
TCGA-THCA	TCGA-BJ-A0ZF-01	7.8867	1217	0
TCGA-BRCA	TCGA-BH-A0BM-01	7.0432	1876	0
TCGA-LAML	TCGA-AB-2914-03	7.3254	792	0
TCGA-SKCM-M	TCGA-ER-A19S-06	8.7315	1505	0
TCGA-SKCM	TCGA-ER-A19S-06	8.7315	1505	0
TCGA-COAD	TCGA-DM-A0X9-01	8.9588	3641	0
TCGA-COADREAD	TCGA-DM-A0X9-01	8.9588	3641	0
TCGA-COAD	TCGA-AY-A69D-01	10.2071	543	0
TCGA-COADREAD	TCGA-AY-A69D-01	10.2071	543	0
TCGA-BRCA	TCGA-AN-A0XW-01	8.0007	170	0
TCGA-LUAD	TCGA-55-A4DG-01	6.9195	608	0
TCGA-PCPG	TCGA-RW-A684-01	6.3982	32	0
TCGA-THCA	TCGA-BJ-A45C-01	7.5952	243	1
TCGA-THCA	TCGA-ET-A2N4-01	7.9612	81	0
TCGA-LUSC	TCGA-58-A46J-01	7.2264	2589	0
TCGA-SKCM-M	TCGA-EE-A3AB-06	8.5356	3733	0
TCGA-SKCM	TCGA-EE-A3AB-06	8.5356	3733	0
TCGA-OV	TCGA-24-1426-01	8.5626	163	0
TCGA-OV	TCGA-24-1551-01	8.8478	1579	1
TCGA-GBM	TCGA-06-2561-01	6.963	537	1
TCGA-GBMLGG	TCGA-06-2561-01	6.963	537	1
TCGA-PRAD	TCGA-KK-A8I5-01	7.1966	3096	0
TCGA-STAD	TCGA-IN-8663-01	10.5023	103	1
TCGA-STES	TCGA-IN-8663-01	10.5023	103	1
TCGA-LIHC	TCGA-DD-AAVV-01	7.0839	2455	0
TCGA-CESC	TCGA-ZJ-A8QQ-01	7.6571	2056	0
TCGA-LUSC	TCGA-37-4133-01	5.2103	238	0
TCGA-LUSC	TCGA-77-8146-01	8.4838	3189	0
TCGA-TGCT	TCGA-2G-AAHN-01	6.6851	6445	0
TCGA-LUAD	TCGA-L9-A5IP-01	8.5095	58	1
TCGA-KIRC	TCGA-CJ-5672-01	8.2841	2190	1
TCGA-KIPAN	TCGA-CJ-5672-01	8.2841	2190	1
TCGA-LUAD	TCGA-73-4662-01	7.6344	2515	0
TCGA-MESO	TCGA-3U-A98I-01	8.9707	860	1
TCGA-HNSC	TCGA-CQ-5327-01	8.3192	1660	0
TCGA-BRCA	TCGA-E2-A1LL-01	8.7529	1309	0
TCGA-BLCA	TCGA-FD-A3SR-01	9.9184	602	1
TCGA-PRAD	TCGA-KK-A8II-01	7.6014	3467	1
TCGA-OV	TCGA-24-1923-01	8.7146	690	1
TCGA-BRCA	TCGA-BH-A18K-01	7.1477	2763	1
TCGA-BRCA	TCGA-BH-A28O-01	8.1789	1120	0
TCGA-LUAD	TCGA-55-6712-01	8.4782	171	1
TCGA-SKCM-P	TCGA-XV-AAZW-01	7.7756	393	1
TCGA-SKCM	TCGA-XV-AAZW-01	7.7756	393	1
TCGA-PAAD	TCGA-F2-7276-01	8.5813	216	1
TCGA-THCA	TCGA-BJ-A0Z2-01	7.776	1514	0
TCGA-BLCA	TCGA-DK-A6B0-01	6.941	2330	0
TCGA-LUAD	TCGA-97-7553-01	7.8786	1870	0
TCGA-THCA	TCGA-ET-A2N0-01	6.5382	1600	0
TCGA-PAAD	TCGA-FB-A7DR-01	9.6025	353	1
TCGA-SKCM-M	TCGA-D3-A5GR-06	8.5404	5424	0
TCGA-SKCM	TCGA-D3-A5GR-06	8.5404	5424	0
TCGA-PAAD	TCGA-YB-A89D-01	8.8586	350	0
TCGA-PRAD	TCGA-CH-5752-01	7.3627	943	0
TCGA-LUSC	TCGA-77-7142-01	8.0769	2227	0
TCGA-THCA	TCGA-KS-A4I1-01	7.9301	812	0
TCGA-LUSC	TCGA-60-2719-01	8.5296	1297	0
TCGA-ESCA	TCGA-VR-A8Q7-01	7.7094	1590	0
TCGA-STES	TCGA-VR-A8Q7-01	7.7094	1590	0
TCGA-BRCA	TCGA-A7-A4SC-01	8.1282	446	0
TCGA-BLCA	TCGA-FD-A5BS-01	5.9479	1639	0
TCGA-KIRP	TCGA-J7-6720-01	7.0907	388	0
TCGA-KIPAN	TCGA-J7-6720-01	7.0907	388	0
TCGA-BRCA	TCGA-E9-A24A-01	7.4088	747	0
TCGA-LUAD	TCGA-49-AARE-01	9.0085	1229	1
TCGA-LIHC	TCGA-BC-4073-01	7.3159	849	0
TCGA-BRCA	TCGA-AC-A6IV-01	8.1413	568	0
TCGA-BLCA	TCGA-DK-A1AD-01	7.8325	3420	0
TCGA-BRCA	TCGA-B6-A400-01	9.9998	215	0
TCGA-THCA	TCGA-EM-A2OW-01	7.2881	1227	0
TCGA-BLCA	TCGA-XF-AAMQ-01	8.7899	2177	0
TCGA-THCA	TCGA-EM-A2OZ-01	8.3879	1033	0
TCGA-PCPG	TCGA-WB-A816-01	7.4919	1254	0
TCGA-THCA	TCGA-EM-A1CS-01	8.8349	817	0
TCGA-KIRC	TCGA-B0-5075-01	7.8094	637	1
TCGA-KIPAN	TCGA-B0-5075-01	7.8094	637	1
TCGA-SKCM-M	TCGA-W3-AA1R-06	8.797	3379	1
TCGA-SKCM	TCGA-W3-AA1R-06	8.797	3379	1
TCGA-HNSC	TCGA-P3-A6T0-01	9.3985	578	0
TCGA-OV	TCGA-13-0899-01	6.7534	2012	1
TCGA-COAD	TCGA-AY-A8YK-01	9.2155	573	0
TCGA-COADREAD	TCGA-AY-A8YK-01	9.2155	573	0
TCGA-LIHC	TCGA-QA-A7B7-01	7.3302	94	0
TCGA-SKCM-M	TCGA-DA-A1IC-06	9.1137	2071	1
TCGA-SKCM	TCGA-DA-A1IC-06	9.1137	2071	1
TCGA-UCEC	TCGA-A5-AB3J-01	7.8034	512	0
TCGA-LUAD	TCGA-50-8460-01	7.3572	829	0
TCGA-UCEC	TCGA-PG-A917-01	6.9564	212	0
TCGA-PAAD	TCGA-IB-7889-01	7.3866	481	1
TCGA-THCA	TCGA-EM-A3SY-01	6.7342	411	0
TCGA-PRAD	TCGA-ZG-A9L1-01	6.5661	1302	0
TCGA-HNSC	TCGA-CN-5361-01	9.1762	2120	1
TCGA-LAML	TCGA-AB-2967-03	7.2951	1035	0
TCGA-CESC	TCGA-EX-A3L1-01	8.7687	463	0
TCGA-LUAD	TCGA-50-5933-01	8.5451	2393	1
TCGA-BLCA	TCGA-FT-A3EE-01	8.4199	99	1
TCGA-SARC	TCGA-IE-A4EH-01	8.3308	819	0
TCGA-THYM	TCGA-ZB-A96E-01	7.5023	1819	0
TCGA-LUSC	TCGA-43-3394-01	7.9082	1190	1
TCGA-BLCA	TCGA-ZF-AA4T-01	7.5627	599	1
TCGA-MESO	TCGA-MQ-A6BQ-01	6.8563	2359	0
TCGA-BRCA	TCGA-E2-A1LH-01	7.5616	3247	0
TCGA-THCA	TCGA-ET-A39P-01	8.273	2900	0
TCGA-OV	TCGA-29-1769-01	7.1263	699	0
TCGA-PAAD	TCGA-IB-7890-01	9.1175	598	1
TCGA-LUSC	TCGA-18-3409-01	8.1165	3747	0
TCGA-KIRC	TCGA-CJ-4899-01	8.9109	1528	0
TCGA-KIPAN	TCGA-CJ-4899-01	8.9109	1528	0
TCGA-BLCA	TCGA-E7-A3X6-01	8.6216	904	1
TCGA-COAD	TCGA-5M-AAT4-01	7.9667	49	1
TCGA-COADREAD	TCGA-5M-AAT4-01	7.9667	49	1
TCGA-OV	TCGA-24-1474-01	8.7144	676	1
TCGA-MESO	TCGA-3H-AB3U-01	8.1806	826	1
TCGA-ESCA	TCGA-2H-A9GF-01	9.7085	784	1
TCGA-STES	TCGA-2H-A9GF-01	9.7085	784	1
TCGA-COAD	TCGA-CM-6167-01	7.9687	456	0
TCGA-COADREAD	TCGA-CM-6167-01	7.9687	456	0
TCGA-KIRC	TCGA-CW-5590-01	8.1237	1075	1
TCGA-KIPAN	TCGA-CW-5590-01	8.1237	1075	1
TCGA-HNSC	TCGA-CR-7370-01	8.9715	105	0
TCGA-KIRP	TCGA-BQ-5888-01	7.2702	403	0
TCGA-KIPAN	TCGA-BQ-5888-01	7.2702	403	0
TCGA-BRCA	TCGA-B6-A0RH-01	7.1436	6456	1
TCGA-THCA	TCGA-EL-A3ZG-01	7.6911	2724	0
TCGA-THCA	TCGA-EL-A3CR-01	7.3465	233	1
TCGA-BRCA	TCGA-A8-A07W-01	8.8928	304	0
TCGA-PCPG	TCGA-QR-A6GY-01	7.2776	32	0
TCGA-UVM	TCGA-VD-A8KA-01	8.074	1178	0
TCGA-PRAD	TCGA-YL-A8HJ-01	7.8673	1611	0
TCGA-LUAD	TCGA-44-6774-01	7.7241	658	0
TCGA-BLCA	TCGA-GU-A762-01	7.6202	232	1
TCGA-KIRP	TCGA-2Z-A9JK-01	8.1	1186	0
TCGA-KIPAN	TCGA-2Z-A9JK-01	8.1	1186	0
TCGA-LGG	TCGA-CS-5397-01	7.9005	194	1
TCGA-GBMLGG	TCGA-CS-5397-01	7.9005	194	1
TCGA-UCEC	TCGA-AX-A3G8-01	5.437	36	0
TCGA-ACC	TCGA-OR-A5K3-01	7.083	3465	0
TCGA-LAML	TCGA-AB-2892-03	6.9912	943	0
TCGA-KIRC	TCGA-CZ-4860-01	7.1591	206	1
TCGA-KIPAN	TCGA-CZ-4860-01	7.1591	206	1
TCGA-THCA	TCGA-BJ-A28S-01	7.8914	640	0
TCGA-LAML	TCGA-AB-2862-03	8.1835	1430	0
TCGA-OV	TCGA-09-2048-01	7.3635	138	1
TCGA-LGG	TCGA-E1-5322-01	6.8839	3978	1
TCGA-GBMLGG	TCGA-E1-5322-01	6.8839	3978	1
TCGA-LUAD	TCGA-73-4670-01	7.2891	131	0
TCGA-PRAD	TCGA-ZG-A9L5-01	6.611	908	0
TCGA-HNSC	TCGA-CN-5365-01	7.7113	351	1
TCGA-HNSC	TCGA-MT-A7BN-01	7.3624	469	0
TCGA-LAML	TCGA-AB-2976-03	7.1597	915	1
TCGA-KIRC	TCGA-B0-5700-01	8.1372	1790	0
TCGA-KIPAN	TCGA-B0-5700-01	8.1372	1790	0
TCGA-KIRC	TCGA-B0-4847-01	6.8742	793	1
TCGA-KIPAN	TCGA-B0-4847-01	6.8742	793	1
TCGA-SKCM-P	TCGA-BF-A5ER-01	7.3435	327	0
TCGA-SKCM	TCGA-BF-A5ER-01	7.3435	327	0
TCGA-CESC	TCGA-JW-A5VI-01	8.9465	747	0
TCGA-PRAD	TCGA-XK-AAJT-01	6.7011	1434	0
TCGA-LUSC	TCGA-56-A4BW-01	8.433	585	0
TCGA-LUSC	TCGA-56-8308-01	8.4251	517	0
TCGA-HNSC	TCGA-CV-6956-01	8.0411	217	1
TCGA-HNSC	TCGA-DQ-5631-01	9.5063	548	1
TCGA-LUSC	TCGA-85-8353-01	8.7428	94	1
TCGA-OV	TCGA-36-1580-01	7.6535	737	1
TCGA-STAD	TCGA-BR-7716-01	9.9617	1210	0
TCGA-STES	TCGA-BR-7716-01	9.9617	1210	0
TCGA-LIHC	TCGA-HP-A5N0-01	6.4172	1147	1
TCGA-HNSC	TCGA-CR-7369-01	8.7841	1090	1
TCGA-LUAD	TCGA-55-A48Z-01	8.9921	651	0
TCGA-LGG	TCGA-HT-8558-01	7.6372	418	0
TCGA-GBMLGG	TCGA-HT-8558-01	7.6372	418	0
TCGA-BLCA	TCGA-FD-A43S-01	6.7359	455	0
TCGA-UCEC	TCGA-5B-A90C-01	7.8827	1202	0
TCGA-BRCA	TCGA-B6-A0X7-01	7.5018	1781	1
TCGA-BRCA	TCGA-EW-A1P0-01	7.5907	1251	0
TCGA-THCA	TCGA-DE-A7U5-01	8.136	84	0
TCGA-SKCM-M	TCGA-D3-A5GU-06	7.2075	3808	0
TCGA-SKCM	TCGA-D3-A5GU-06	7.2075	3808	0
TCGA-BLCA	TCGA-XF-A8HE-01	7.777	3817	0
TCGA-HNSC	TCGA-QK-A6IG-01	7.6355	222	1
TCGA-LUSC	TCGA-22-4604-01	7.0493	399	1
TCGA-BLCA	TCGA-BT-A42F-01	7.353	864	0
TCGA-OV	TCGA-61-1900-01	8.3052	176	0
TCGA-KIRP	TCGA-Y8-A894-01	8.371	567	0
TCGA-KIPAN	TCGA-Y8-A894-01	8.371	567	0
TCGA-LGG	TCGA-S9-A6U8-01	7.2657	2988	1
TCGA-GBMLGG	TCGA-S9-A6U8-01	7.2657	2988	1
TCGA-READ	TCGA-DC-5337-01	7.5315	792	0
TCGA-COADREAD	TCGA-DC-5337-01	7.5315	792	0
TCGA-HNSC	TCGA-CV-7261-01	8.5138	1512	0
TCGA-THCA	TCGA-BJ-A192-01	7.4706	1349	0
TCGA-KICH	TCGA-KL-8345-01	7.8352	1665	0
TCGA-KIPAN	TCGA-KL-8345-01	7.8352	1665	0
TCGA-KIRC	TCGA-BP-4998-01	8.4031	932	0
TCGA-KIPAN	TCGA-BP-4998-01	8.4031	932	0
TCGA-CHOL	TCGA-ZH-A8Y5-01	7.8776	1229	0
TCGA-THCA	TCGA-EL-A3T9-01	7.8754	174	1
TCGA-ACC	TCGA-OR-A5J2-01	8.5656	1677	1
TCGA-HNSC	TCGA-T2-A6X2-01	8.4787	987	0
TCGA-HNSC	TCGA-CR-6492-01	8.0513	479	0
TCGA-BLCA	TCGA-G2-A3IB-01	8.9662	220	1
TCGA-BRCA	TCGA-EW-A1PC-01	7.7885	187	0
TCGA-THCA	TCGA-FK-A3SB-01	8.9911	125	0
TCGA-KIRC	TCGA-CJ-5675-01	8.1295	3936	0
TCGA-KIPAN	TCGA-CJ-5675-01	8.1295	3936	0
TCGA-BLCA	TCGA-CU-A3KJ-01	8.0738	562	0
TCGA-BRCA	TCGA-A7-A0CH-01	7.7945	1079	0
TCGA-COAD	TCGA-CM-6168-01	8.7659	395	0
TCGA-COADREAD	TCGA-CM-6168-01	8.7659	395	0
TCGA-HNSC	TCGA-QK-A6IF-01	8.9217	704	0
TCGA-BRCA	TCGA-E9-A2JS-01	7.5693	904	1
TCGA-CESC	TCGA-EA-A1QT-01	7.562	1243	0
TCGA-BRCA	TCGA-A2-A1G6-01	7.2623	501	0
TCGA-SARC	TCGA-LI-A67I-01	7.3152	922	0
TCGA-TGCT	TCGA-W4-A7U4-01	8.6494	738	0
TCGA-THCA	TCGA-EL-A3ZL-01	7.4315	1895	0
TCGA-TGCT	TCGA-XY-A8S3-01	7.9403	843	0
TCGA-LGG	TCGA-HT-7854-01	7.6187	1201	0
TCGA-GBMLGG	TCGA-HT-7854-01	7.6187	1201	0
TCGA-LUAD	TCGA-44-A47A-01	8.0673	466	0
TCGA-BRCA	TCGA-B6-A0WV-01	8.4084	2417	1
TCGA-PCPG	TCGA-WB-A81J-01	6.5531	741	0
TCGA-TGCT	TCGA-2G-AAL5-01	7.6309	7437	0
TCGA-KIRP	TCGA-HE-7129-01	8.693	2492	0
TCGA-KIPAN	TCGA-HE-7129-01	8.693	2492	0
TCGA-LUAD	TCGA-05-4398-01	7.9497	1431	0
TCGA-HNSC	TCGA-HD-7753-01	8.8649	866	0
TCGA-HNSC	TCGA-BA-5559-01	8.8295	2083	1
TCGA-PRAD	TCGA-KK-A59X-01	7.2131	2535	0
TCGA-BRCA	TCGA-UL-AAZ6-01	7.5861	518	0
TCGA-BRCA	TCGA-B6-A0RG-01	8.3827	2082	0
TCGA-PCPG	TCGA-SP-A6QC-01	5.7767	3491	0
TCGA-LUSC	TCGA-56-7579-01	8.1435	951	1
TCGA-LUAD	TCGA-67-3773-01	6.5815	427	0
TCGA-OV	TCGA-24-1562-01	8.6566	1384	1
TCGA-THCA	TCGA-FE-A235-01	7.8242	3571	0
TCGA-THCA	TCGA-EM-A3SU-01	6.5806	911	0
TCGA-LGG	TCGA-HT-7874-01	7.5624	1130	0
TCGA-GBMLGG	TCGA-HT-7874-01	7.5624	1130	0
TCGA-LUSC	TCGA-77-8007-01	8.9868	198	1
TCGA-SKCM-M	TCGA-FS-A1ZB-06	8.3033	1486	1
TCGA-SKCM	TCGA-FS-A1ZB-06	8.3033	1486	1
TCGA-BRCA	TCGA-A7-A0DC-01	7.54162	906	0
TCGA-OV	TCGA-24-2297-01	8.7138	1699	1
TCGA-BRCA	TCGA-A2-A0CR-01	6.9722	3283	0
TCGA-BRCA	TCGA-GM-A2DD-01	7.1218	2282	0
TCGA-LUSC	TCGA-77-7463-01	7.3727	1423	1
TCGA-LGG	TCGA-S9-A6TV-01	7.2271	571	0
TCGA-GBMLGG	TCGA-S9-A6TV-01	7.2271	571	0
TCGA-BRCA	TCGA-BH-A6R9-01	8.2801	160	0
TCGA-LUSC	TCGA-39-5039-01	8.3595	544	1
TCGA-CESC	TCGA-UC-A7PG-01	8.5676	370	1
TCGA-BLCA	TCGA-DK-A3IS-01	7.9998	1529	0
TCGA-HNSC	TCGA-CV-6943-01	9.0828	602	1
TCGA-LUAD	TCGA-64-5781-01	7.7409	1559	0
TCGA-BRCA	TCGA-HN-A2OB-01	8.0064	1900	1
TCGA-HNSC	TCGA-CQ-7068-01	8.3495	1309	0
TCGA-LGG	TCGA-VM-A8CD-01	7.6828	240	1
TCGA-GBMLGG	TCGA-VM-A8CD-01	7.6828	240	1
TCGA-LUAD	TCGA-97-7552-01	8.418	1932	0
TCGA-BRCA	TCGA-UU-A93S-01	6.246	116	1
TCGA-SARC	TCGA-QC-AA9N-01	7.9871	537	0
TCGA-THCA	TCGA-EM-A2CJ-01	7.1978	1447	0
TCGA-COAD	TCGA-AA-3697-01	8.5238	2587	0
TCGA-COADREAD	TCGA-AA-3697-01	8.5238	2587	0
TCGA-LUAD	TCGA-49-AARN-01	7.4231	1135	1
TCGA-HNSC	TCGA-CV-5444-01	8.2195	2437	0
TCGA-BRCA	TCGA-AR-A24P-01	7.8248	84	0
TCGA-LUSC	TCGA-18-5595-01	8.5584	827	1
TCGA-KIRP	TCGA-SX-A7SM-01	8.2926	363	1
TCGA-KIPAN	TCGA-SX-A7SM-01	8.2926	363	1
TCGA-THCA	TCGA-DJ-A4V5-01	8.1898	1076	0
TCGA-LIHC	TCGA-DD-AAEI-01	6.7061	1531	0
TCGA-COAD	TCGA-AZ-4615-01	8.3819	1002	0
TCGA-COADREAD	TCGA-AZ-4615-01	8.3819	1002	0
TCGA-GBM	TCGA-06-0132-01	6.6529	771	1
TCGA-GBMLGG	TCGA-06-0132-01	6.6529	771	1
TCGA-ESCA	TCGA-VR-A8EO-01	8.5169	785	0
TCGA-STES	TCGA-VR-A8EO-01	8.5169	785	0
TCGA-KIRP	TCGA-HE-A5NK-01	7.2415	2228	0
TCGA-KIPAN	TCGA-HE-A5NK-01	7.2415	2228	0
TCGA-THCA	TCGA-ET-A25G-01	8.3973	2492	0
TCGA-HNSC	TCGA-CR-7395-01	7.8728	930	0
TCGA-STAD	TCGA-VQ-A91D-01	9.1301	356	1
TCGA-STES	TCGA-VQ-A91D-01	9.1301	356	1
TCGA-STAD	TCGA-BR-7196-01	8.9732	666	0
TCGA-STES	TCGA-BR-7196-01	8.9732	666	0
TCGA-OV	TCGA-23-1113-01	8.0021	949	1
TCGA-KIRC	TCGA-BP-4777-01	7.1599	1731	0
TCGA-KIPAN	TCGA-BP-4777-01	7.1599	1731	0
TCGA-OV	TCGA-24-2290-01	8.5343	1102	1
TCGA-THCA	TCGA-ET-A39J-01	8.4365	3227	0
TCGA-BRCA	TCGA-E9-A1N9-01	7.8119	1101	0
TCGA-BRCA	TCGA-B6-A0I9-01	7.9112	362	1
TCGA-HNSC	TCGA-CN-6022-01	9.1527	281	1
TCGA-THCA	TCGA-E8-A242-01	7.8663	950	0
TCGA-THCA	TCGA-DJ-A2Q5-01	7.4764	1140	0
TCGA-KIRP	TCGA-DW-7963-01	6.0354	1240	0
TCGA-KIPAN	TCGA-DW-7963-01	6.0354	1240	0
TCGA-DLBC	TCGA-FA-A7DS-01	6.9532	719	0
TCGA-BRCA	TCGA-E2-A1L9-01	7.2095	598	0
TCGA-BRCA	TCGA-AC-A23H-01	8.0483	174	1
TCGA-CESC	TCGA-EA-A3QD-01	7.1628	397	0
TCGA-BLCA	TCGA-E5-A4U1-01	6.9103	1181	0
TCGA-PAAD	TCGA-OE-A75W-01	7.8625	267	1
TCGA-SARC	TCGA-DX-AB3C-01	6.5592	2169	0
TCGA-KIRC	TCGA-BP-4762-01	8.2279	1343	1
TCGA-KIPAN	TCGA-BP-4762-01	8.2279	1343	1
TCGA-BRCA	TCGA-AR-A1AP-01	8.4676	2856	0
TCGA-LGG	TCGA-KT-A7W1-01	9.0594	438	0
TCGA-GBMLGG	TCGA-KT-A7W1-01	9.0594	438	0
TCGA-LUAD	TCGA-44-3919-01	7.6466	1026	1
TCGA-COAD	TCGA-AZ-6598-01	7.4431	1503	1
TCGA-COADREAD	TCGA-AZ-6598-01	7.4431	1503	1
TCGA-COAD	TCGA-A6-6653-01	9.655	742	0
TCGA-COADREAD	TCGA-A6-6653-01	9.655	742	0
TCGA-HNSC	TCGA-CV-6952-01	8.1343	185	1
TCGA-COAD	TCGA-NH-A50V-01	8.0652	588	0
TCGA-COADREAD	TCGA-NH-A50V-01	8.0652	588	0
TCGA-KIRC	TCGA-B0-5109-01	8.5032	587	1
TCGA-KIPAN	TCGA-B0-5109-01	8.5032	587	1
TCGA-BRCA	TCGA-BH-A0H5-01	7.5946	1620	0
TCGA-BRCA	TCGA-OK-A5Q2-01	7.8866	64	0
TCGA-UCEC	TCGA-B5-A0K9-01	7.282	409	1
TCGA-HNSC	TCGA-CV-A45P-01	7.7038	639	0
TCGA-BRCA	TCGA-BH-A0E6-01	7.4179	293	0
TCGA-BRCA	TCGA-D8-A1JA-01	6.9147	502	0
TCGA-LUSC	TCGA-56-7221-01	8.5582	608	0
TCGA-COAD	TCGA-AD-6899-01	9.2805	176	1
TCGA-COADREAD	TCGA-AD-6899-01	9.2805	176	1
TCGA-CHOL	TCGA-4G-AAZT-01	6.7598	420	0
TCGA-ESCA	TCGA-VR-A8EX-01	9.1362	855	1
TCGA-STES	TCGA-VR-A8EX-01	9.1362	855	1
TCGA-HNSC	TCGA-CQ-6228-01	7.9673	456	1
TCGA-LGG	TCGA-P5-A5F2-01	7.1787	242	0
TCGA-GBMLGG	TCGA-P5-A5F2-01	7.1787	242	0
TCGA-KIRC	TCGA-BP-4352-01	8.2318	344	1
TCGA-KIPAN	TCGA-BP-4352-01	8.2318	344	1
TCGA-LUAD	TCGA-99-8032-01	6.3393	44	0
TCGA-BRCA	TCGA-BH-A0BW-01	8.9649	2371	0
TCGA-KIRP	TCGA-DW-7841-01	7.7586	445	0
TCGA-KIPAN	TCGA-DW-7841-01	7.7586	445	0
TCGA-HNSC	TCGA-CV-A6JN-01	6.1611	906	0
TCGA-ACC	TCGA-OR-A5LN-01	5.9327	2342	0
TCGA-STAD	TCGA-CD-8528-01	9.9668	375	0
TCGA-STES	TCGA-CD-8528-01	9.9668	375	0
TCGA-OV	TCGA-29-1695-01	9.4216	1229	1
TCGA-THCA	TCGA-H2-A2K9-01	8.1813	659	0
TCGA-PRAD	TCGA-G9-7509-01	7.5354	1610	0
TCGA-PRAD	TCGA-J4-A67R-01	6.089	910	0
TCGA-GBM	TCGA-19-2629-01	7.785	737	1
TCGA-GBMLGG	TCGA-19-2629-01	7.785	737	1
TCGA-DLBC	TCGA-GS-A9TT-01	7.2448	1163	0
TCGA-KIRC	TCGA-B2-4098-01	7.2351	51	1
TCGA-KIPAN	TCGA-B2-4098-01	7.2351	51	1
TCGA-STAD	TCGA-D7-8575-01	9.1719	554	1
TCGA-STES	TCGA-D7-8575-01	9.1719	554	1
TCGA-LGG	TCGA-HT-7607-01	7.3361	96	1
TCGA-GBMLGG	TCGA-HT-7607-01	7.3361	96	1
TCGA-HNSC	TCGA-CR-7380-01	8.5163	606	1
TCGA-LUSC	TCGA-43-2576-01	8.1376	1223	0
TCGA-THCA	TCGA-DJ-A2PW-01	8.0938	1060	0
TCGA-UCS	TCGA-N8-A56S-01	8.0778	371	1
TCGA-STAD	TCGA-BR-8367-01	9.7126	801	1
TCGA-STES	TCGA-BR-8367-01	9.7126	801	1
TCGA-CESC	TCGA-C5-A1ME-01	7.2881	1756	0
TCGA-GBM	TCGA-06-0238-01	5.9451	405	1
TCGA-GBMLGG	TCGA-06-0238-01	5.9451	405	1
TCGA-PRAD	TCGA-QU-A6IL-01	5.2044	97	0
TCGA-PAAD	TCGA-FB-AAQ3-01	6.4421	31	1
TCGA-SARC	TCGA-3B-A9HX-01	8.9318	1303	0
TCGA-KIRC	TCGA-CJ-5679-01	7.3198	679	1
TCGA-KIPAN	TCGA-CJ-5679-01	7.3198	679	1
TCGA-CESC	TCGA-C5-A8YR-01	8.9091	837	1
TCGA-READ	TCGA-DC-6682-01	6.8831	762	0
TCGA-COADREAD	TCGA-DC-6682-01	6.8831	762	0
TCGA-PRAD	TCGA-V1-A9Z7-01	7.0612	874	0
TCGA-KICH	TCGA-KL-8346-01	7.4931	1897	0
TCGA-KIPAN	TCGA-KL-8346-01	7.4931	1897	0
TCGA-STAD	TCGA-VQ-A91Q-01	8.7692	633	1
TCGA-STES	TCGA-VQ-A91Q-01	8.7692	633	1
TCGA-THCA	TCGA-FE-A239-01	8.7215	1023	1
TCGA-HNSC	TCGA-DQ-7594-01	8.6397	1218	0
TCGA-BLCA	TCGA-XF-A8HF-01	6.6785	2954	1
TCGA-BLCA	TCGA-KQ-A41P-01	7.211	1094	0
TCGA-KIRC	TCGA-BP-4766-01	8.507	1462	0
TCGA-KIPAN	TCGA-BP-4766-01	8.507	1462	0
TCGA-LIHC	TCGA-DD-AACT-01	6.7787	1562	0
TCGA-BLCA	TCGA-BL-A13I-01	6.85846	223	1
TCGA-SARC	TCGA-DX-A7EU-01	6.5746	721	0
TCGA-BRCA	TCGA-B6-A0WZ-01	8.0037	6292	0
TCGA-BRCA	TCGA-C8-A135-01	7.631	393	0
TCGA-THYM	TCGA-XU-A92W-01	6.3925	3279	0
TCGA-LUAD	TCGA-55-8299-01	7.7781	469	1
TCGA-LUSC	TCGA-39-5027-01	7.0672	3108	0
TCGA-HNSC	TCGA-HD-7917-01	7.481	836	1
TCGA-OV	TCGA-09-1674-01	9.2844	260	0
TCGA-LUSC	TCGA-22-5485-01	7.2938	916	1
TCGA-THCA	TCGA-EL-A4K1-01	6.6956	1046	0
TCGA-BRCA	TCGA-BH-A0E2-01	8.0736	435	0
TCGA-THCA	TCGA-DJ-A2PX-01	7.4046	881	0
TCGA-BRCA	TCGA-BH-A0BJ-01	8.578	660	0
TCGA-BRCA	TCGA-BH-A203-01	7.7275	1174	1
TCGA-THCA	TCGA-BJ-A190-01	7.4034	626	0
TCGA-THCA	TCGA-DJ-A3VM-01	7.8358	840	0
TCGA-BRCA	TCGA-A2-A1G1-01	8.2635	584	0
TCGA-KIRP	TCGA-GL-A9DD-01	6.8496	341	0
TCGA-KIPAN	TCGA-GL-A9DD-01	6.8496	341	0
TCGA-OV	TCGA-13-A5FT-01	8.72	2143	0
TCGA-PAAD	TCGA-IB-AAUW-01	8.0823	230	1
TCGA-PCPG	TCGA-WB-A81M-01	7.4799	1394	0
TCGA-LGG	TCGA-HT-7873-01	7.6924	718	0
TCGA-GBMLGG	TCGA-HT-7873-01	7.6924	718	0
TCGA-KIRC	TCGA-BP-5183-01	8.6136	1291	0
TCGA-KIPAN	TCGA-BP-5183-01	8.6136	1291	0
TCGA-LUAD	TCGA-55-A491-01	9.2564	626	0
TCGA-THCA	TCGA-FY-A3NM-01	8.4251	885	0
TCGA-GBM	TCGA-06-0749-01	6.3808	82	1
TCGA-GBMLGG	TCGA-06-0749-01	6.3808	82	1
TCGA-SKCM-M	TCGA-D3-A3CE-06	7.8811	1832	1
TCGA-SKCM	TCGA-D3-A3CE-06	7.8811	1832	1
TCGA-LUSC	TCGA-46-6025-01	9.0192	324	0
TCGA-THCA	TCGA-FE-A236-01	8.2012	2031	0
TCGA-BLCA	TCGA-ZF-AA4W-01	7.5754	1830	0
TCGA-BLCA	TCGA-UY-A9PA-01	8.9087	1072	0
TCGA-KICH	TCGA-KL-8330-01	8.1736	3304	0
TCGA-KIPAN	TCGA-KL-8330-01	8.1736	3304	0
TCGA-THCA	TCGA-ET-A3DP-01	8.8537	2877	0
TCGA-LGG	TCGA-HT-7603-01	5.8273	705	0
TCGA-GBMLGG	TCGA-HT-7603-01	5.8273	705	0
TCGA-UCEC	TCGA-AJ-A3NF-01	7.5965	645	0
TCGA-THYM	TCGA-4V-A9QT-01	5.4343	813	0
TCGA-PRAD	TCGA-HC-7752-01	5.8071	782	0
TCGA-CESC	TCGA-FU-A40J-01	7.4753	426	0
TCGA-KIRP	TCGA-B9-4116-01	8.1031	627	0
TCGA-KIPAN	TCGA-B9-4116-01	8.1031	627	0
TCGA-BRCA	TCGA-BH-A0C7-01	8.5886	2767	0
TCGA-LUAD	TCGA-50-6595-01	8.6003	189	1
TCGA-LGG	TCGA-DB-A64P-01	6.2474	916	0
TCGA-GBMLGG	TCGA-DB-A64P-01	6.2474	916	0
TCGA-KIRC	TCGA-BP-4981-01	7.6253	1097	1
TCGA-KIPAN	TCGA-BP-4981-01	7.6253	1097	1
TCGA-CESC	TCGA-VS-A9V5-01	8.2291	494	1
TCGA-KIRC	TCGA-AK-3428-01	7.7804	3728	0
TCGA-KIPAN	TCGA-AK-3428-01	7.7804	3728	0
TCGA-BRCA	TCGA-E2-A14X-01	8.6965	972	0
TCGA-COAD	TCGA-G4-6311-01	8.9775	1199	0
TCGA-COADREAD	TCGA-G4-6311-01	8.9775	1199	0
TCGA-BRCA	TCGA-BH-A8FZ-01	8.3868	574	0
TCGA-BRCA	TCGA-S3-AA17-01	7.782	424	0
TCGA-UCEC	TCGA-DF-A2L0-01	4.9369	788	1
TCGA-READ	TCGA-CI-6619-01	8.8208	184	0
TCGA-COADREAD	TCGA-CI-6619-01	8.8208	184	0
TCGA-STAD	TCGA-B7-A5TI-01	8.9022	595	0
TCGA-STES	TCGA-B7-A5TI-01	8.9022	595	0
TCGA-BRCA	TCGA-AR-A1AR-01	7.0477	524	1
TCGA-BRCA	TCGA-D8-A13Z-01	8.8329	635	0
TCGA-HNSC	TCGA-BA-5152-01	7.7447	1288	0
TCGA-CESC	TCGA-MY-A913-01	8.7237	524	0
TCGA-DLBC	TCGA-G8-6325-01	5.7562	1581	0
TCGA-SKCM-M	TCGA-ER-A19M-06	8.6818	1857	1
TCGA-SKCM	TCGA-ER-A19M-06	8.6818	1857	1
TCGA-KIRP	TCGA-A4-7997-01	8.4866	927	0
TCGA-KIPAN	TCGA-A4-7997-01	8.4866	927	0
TCGA-ESCA	TCGA-L5-A88T-01	9.8932	694	0
TCGA-STES	TCGA-L5-A88T-01	9.8932	694	0
TCGA-SARC	TCGA-DX-A48O-01	8.2908	1605	0
TCGA-OV	TCGA-13-1512-01	8.4065	442	0
TCGA-OV	TCGA-23-2078-01	8.7393	2661	0
TCGA-BRCA	TCGA-A7-A6VX-01	8.9745	317	0
TCGA-CESC	TCGA-VS-A8Q9-01	6.6946	1630	0
TCGA-LIHC	TCGA-DD-A39V-01	5.5002	643	1
TCGA-PRAD	TCGA-EJ-A65F-01	6.7447	560	0
TCGA-LUAD	TCGA-95-A4VP-01	6.6794	605	0
TCGA-KIRC	TCGA-BP-4340-01	8.3642	562	1
TCGA-KIPAN	TCGA-BP-4340-01	8.3642	562	1
TCGA-SKCM-M	TCGA-EE-A3AF-06	8.9194	420	1
TCGA-SKCM	TCGA-EE-A3AF-06	8.9194	420	1
TCGA-PRAD	TCGA-HC-8261-01	6.22153	546	0
TCGA-UCEC	TCGA-AX-A3G3-01	7.6889	42	0
TCGA-LUSC	TCGA-85-A512-01	6.751	465	0
TCGA-THCA	TCGA-ET-A25P-01	8.6507	559	0
TCGA-THCA	TCGA-DJ-A3VI-01	7.9421	95	0
TCGA-LUAD	TCGA-55-8302-01	8.4721	478	0
TCGA-LUAD	TCGA-44-4112-01	5.69363	808	1
TCGA-LUSC	TCGA-60-2710-01	9.0424	2024	0
TCGA-READ	TCGA-AF-3911-01	8.6204	1148	0
TCGA-COADREAD	TCGA-AF-3911-01	8.6204	1148	0
TCGA-HNSC	TCGA-UF-A7JJ-01	8.3651	549	0
TCGA-LUAD	TCGA-05-4430-01	7.2242	761	0
TCGA-BRCA	TCGA-AR-A255-01	8.1164	2161	0
TCGA-PCPG	TCGA-WB-A81F-01	7.669	1737	0
TCGA-UVM	TCGA-V4-A9EQ-01	8.5697	455	1
TCGA-PAAD	TCGA-HZ-7919-01	9.2513	593	1
TCGA-HNSC	TCGA-CN-5366-01	8.2326	360	1
TCGA-BRCA	TCGA-AR-A1AT-01	7.5635	1272	1
TCGA-BLCA	TCGA-E5-A2PC-01	8.5328	1326	0
TCGA-BRCA	TCGA-A2-A0CU-01	8.6804	158	1
TCGA-KIRP	TCGA-V9-A7HT-01	7.5589	965	0
TCGA-KIPAN	TCGA-V9-A7HT-01	7.5589	965	0
TCGA-PRAD	TCGA-YL-A8HM-01	6.7313	1482	0
TCGA-STAD	TCGA-CD-A486-01	6.9825	192	1
TCGA-STES	TCGA-CD-A486-01	6.9825	192	1
TCGA-SKCM-M	TCGA-DA-A95Y-06	7.1053	430	1
TCGA-SKCM	TCGA-DA-A95Y-06	7.1053	430	1
TCGA-BLCA	TCGA-UY-A9PE-01	7.4177	189	0
TCGA-HNSC	TCGA-CQ-7071-01	7.9583	1311	0
TCGA-UCEC	TCGA-D1-A3DG-01	7.5464	130	1
TCGA-STAD	TCGA-VQ-A8PX-01	8.5424	1964	0
TCGA-STES	TCGA-VQ-A8PX-01	8.5424	1964	0
TCGA-BLCA	TCGA-XF-A9SV-01	7.7558	388	1
TCGA-OV	TCGA-24-1924-01	7.5212	919	1
TCGA-KIRC	TCGA-B0-5120-01	8.0975	1169	0
TCGA-KIPAN	TCGA-B0-5120-01	8.0975	1169	0
TCGA-SARC	TCGA-DX-A6BG-01	7.4903	1121	0
TCGA-BRCA	TCGA-BH-A0AZ-01	7.6056	1919	0
TCGA-SKCM-M	TCGA-EE-A184-06	8.2747	2073	1
TCGA-SKCM	TCGA-EE-A184-06	8.2747	2073	1
TCGA-BLCA	TCGA-E7-A6MF-01	8.3318	750	0
TCGA-KIRC	TCGA-MM-A84U-01	7.8932	700	0
TCGA-KIPAN	TCGA-MM-A84U-01	7.8932	700	0
TCGA-HNSC	TCGA-CV-6933-01	7.7996	2741	1
TCGA-ESCA	TCGA-LN-A8HZ-01	9.2296	375	0
TCGA-STES	TCGA-LN-A8HZ-01	9.2296	375	0
TCGA-CESC	TCGA-DS-A0VL-01	8.829	81	0
TCGA-LUSC	TCGA-63-6202-01	7.438	1602	0
TCGA-TGCT	TCGA-SB-A76C-01	7.7162	42	0
TCGA-SKCM-M	TCGA-FS-A1YY-06	9.0034	6953	1
TCGA-SKCM	TCGA-FS-A1YY-06	9.0034	6953	1
TCGA-LUSC	TCGA-46-3767-01	8.3204	396	0
TCGA-BRCA	TCGA-E2-A1IH-01	6.7454	1026	0
TCGA-OV	TCGA-13-1496-01	8.0852	129	1
TCGA-KIRC	TCGA-B0-5095-01	8.2327	245	1
TCGA-KIPAN	TCGA-B0-5095-01	8.2327	245	1
TCGA-GBM	TCGA-06-0174-01	8.166	98	1
TCGA-GBMLGG	TCGA-06-0174-01	8.166	98	1
TCGA-READ	TCGA-CI-6622-01	9.0078	1362	0
TCGA-COADREAD	TCGA-CI-6622-01	9.0078	1362	0
TCGA-KIRC	TCGA-BP-4167-01	7.4436	2718	0
TCGA-KIPAN	TCGA-BP-4167-01	7.4436	2718	0
TCGA-LGG	TCGA-HW-7486-01	7.399	1721	0
TCGA-GBMLGG	TCGA-HW-7486-01	7.399	1721	0
TCGA-LIHC	TCGA-ZP-A9D2-01	8.2795	765	1
TCGA-BRCA	TCGA-BH-A18R-01	7.9446	1142	1
TCGA-HNSC	TCGA-BA-7269-01	6.4014	1273	0
TCGA-BLCA	TCGA-ZF-AA56-01	8.7898	259	1
TCGA-STAD	TCGA-HU-A4G3-01	8.3596	170	0
TCGA-STES	TCGA-HU-A4G3-01	8.3596	170	0
TCGA-ACC	TCGA-OR-A5KY-01	8.608	391	1
TCGA-SKCM-M	TCGA-ER-A19A-06	9.1795	2365	0
TCGA-SKCM	TCGA-ER-A19A-06	9.1795	2365	0
TCGA-COAD	TCGA-NH-A6GC-01	7.9868	389	0
TCGA-COADREAD	TCGA-NH-A6GC-01	7.9868	389	0
TCGA-SARC	TCGA-DX-A48K-01	7.7525	1399	0
TCGA-LIHC	TCGA-DD-A73B-01	7.1249	283	1
TCGA-BRCA	TCGA-AC-A4ZE-01	8.2955	890	0
TCGA-LGG	TCGA-P5-A5F1-01	6.393	179	0
TCGA-GBMLGG	TCGA-P5-A5F1-01	6.393	179	0
TCGA-BLCA	TCGA-DK-AA6X-01	6.9361	467	0
TCGA-LAML	TCGA-AB-2877-03	8.1664	638	0
TCGA-STAD	TCGA-BR-7722-01	9.0208	466	1
TCGA-STES	TCGA-BR-7722-01	9.0208	466	1
TCGA-BRCA	TCGA-B6-A0RS-01	7.5854	3063	1
TCGA-LUSC	TCGA-33-AAS8-01	7.6943	1114	1
TCGA-BRCA	TCGA-AR-A24H-01	7.9255	4894	0
TCGA-COAD	TCGA-F4-6570-01	8.6818	188	1
TCGA-COADREAD	TCGA-F4-6570-01	8.6818	188	1
TCGA-THCA	TCGA-E8-A432-01	8.2926	931	0
TCGA-HNSC	TCGA-MZ-A5BI-01	7.2179	217	1
TCGA-OV	TCGA-24-1928-01	8.2761	336	1
TCGA-LGG	TCGA-DU-7011-01	6.9039	3200	1
TCGA-GBMLGG	TCGA-DU-7011-01	6.9039	3200	1
TCGA-COAD	TCGA-G4-6627-01	8.5569	2275	0
TCGA-COADREAD	TCGA-G4-6627-01	8.5569	2275	0
TCGA-PRAD	TCGA-J9-A8CP-01	7.1209	386	0
TCGA-BLCA	TCGA-ZF-A9R9-01	6.5401	864	1
TCGA-PCPG	TCGA-P8-A6RX-01	7.6976	540	0
TCGA-HNSC	TCGA-UF-A7JF-01	7.6275	1686	0
TCGA-BRCA	TCGA-A8-A099-01	8.1054	304	0
TCGA-COAD	TCGA-CM-6679-01	8.6581	306	0
TCGA-COADREAD	TCGA-CM-6679-01	8.6581	306	0
TCGA-DLBC	TCGA-G8-6907-01	5.7388	595	1
TCGA-PAAD	TCGA-HV-A5A4-01	8.2431	232	0
TCGA-READ	TCGA-DC-6157-01	8.9647	1581	0
TCGA-COADREAD	TCGA-DC-6157-01	8.9647	1581	0
TCGA-CESC	TCGA-VS-A9UU-01	8.0748	442	0
TCGA-LUSC	TCGA-66-2790-01	8.0037	699	0
TCGA-LUAD	TCGA-75-7027-01	8.1953	3059	0
TCGA-PRAD	TCGA-V1-A8WS-01	6.9522	474	0
TCGA-THCA	TCGA-CE-A3MD-01	7.7572	389	0
TCGA-STAD	TCGA-HU-A4GD-01	8.3255	692	0
TCGA-STES	TCGA-HU-A4GD-01	8.3255	692	0
TCGA-STAD	TCGA-VQ-A94U-01	8.4903	819	0
TCGA-STES	TCGA-VQ-A94U-01	8.4903	819	0
TCGA-MESO	TCGA-LK-A4O0-01	8.4011	185	1
TCGA-PAAD	TCGA-XD-AAUG-01	7.5528	420	0
TCGA-LIHC	TCGA-FV-A4ZP-01	5.7732	2486	1
TCGA-KICH	TCGA-KN-8435-01	8.5925	3498	0
TCGA-KIPAN	TCGA-KN-8435-01	8.5925	3498	0
TCGA-COAD	TCGA-A6-4105-01	8.9365	442	1
TCGA-COADREAD	TCGA-A6-4105-01	8.9365	442	1
TCGA-OV	TCGA-04-1514-01	9.1094	1720	1
TCGA-LGG	TCGA-P5-A77X-01	6.1936	105	0
TCGA-GBMLGG	TCGA-P5-A77X-01	6.1936	105	0
TCGA-LUSC	TCGA-NC-A5HI-01	7.4046	1743	0
TCGA-KIRC	TCGA-BP-4781-01	7.8181	2080	0
TCGA-KIPAN	TCGA-BP-4781-01	7.8181	2080	0
TCGA-HNSC	TCGA-CV-6937-01	8.4963	624	1
TCGA-UCEC	TCGA-AJ-A3QS-01	7.283	513	0
TCGA-LIHC	TCGA-DD-AACS-01	7.3717	1804	0
TCGA-CESC	TCGA-VS-A9U6-01	8.5554	1320	0
TCGA-SKCM-P	TCGA-EB-A6QZ-01	8.086	352	1
TCGA-SKCM	TCGA-EB-A6QZ-01	8.086	352	1
TCGA-HNSC	TCGA-IQ-7631-01	7.8433	1172	0
TCGA-ESCA	TCGA-L5-A4OI-01	10.3903	608	0
TCGA-STES	TCGA-L5-A4OI-01	10.3903	608	0
TCGA-SKCM-P	TCGA-EB-A1NK-01	7.965	1039	0
TCGA-SKCM	TCGA-EB-A1NK-01	7.965	1039	0
TCGA-SKCM-M	TCGA-D3-A8GQ-06	8.9658	884	1
TCGA-SKCM	TCGA-D3-A8GQ-06	8.9658	884	1
TCGA-BRCA	TCGA-A8-A09R-01	9.0432	273	0
TCGA-BLCA	TCGA-DK-AA6S-01	7.2477	5050	0
TCGA-PRAD	TCGA-V1-A9Z8-01	7.4816	827	0
TCGA-LIHC	TCGA-DD-A4NK-01	6.6758	1210	1
TCGA-THYM	TCGA-3S-A8YW-01	7.301	643	0
TCGA-STAD	TCGA-VQ-A8PJ-01	9.4119	82	1
TCGA-STES	TCGA-VQ-A8PJ-01	9.4119	82	1
TCGA-BLCA	TCGA-KQ-A41S-01	7.4477	35	0
TCGA-LUAD	TCGA-44-2668-01	7.26515	761	1
TCGA-LUAD	TCGA-55-8507-01	7.1848	418	0
TCGA-THCA	TCGA-DJ-A3UN-01	8.15	986	0
TCGA-LAML	TCGA-AB-2869-03	8.9504	243	0
TCGA-LGG	TCGA-HW-7493-01	7.3906	2107	0
TCGA-GBMLGG	TCGA-HW-7493-01	7.3906	2107	0
TCGA-LIHC	TCGA-CC-5261-01	7.8574	97	1
TCGA-CESC	TCGA-C5-A2LX-01	6.8551	2526	0
TCGA-HNSC	TCGA-CR-6471-01	8.6796	1202	1
TCGA-LGG	TCGA-VM-A8CA-01	6.0146	411	0
TCGA-GBMLGG	TCGA-VM-A8CA-01	6.0146	411	0
TCGA-BRCA	TCGA-EW-A6SC-01	8.4044	952	0
TCGA-KIRC	TCGA-B0-5699-01	8.7925	3841	0
TCGA-KIPAN	TCGA-B0-5699-01	8.7925	3841	0
TCGA-PRAD	TCGA-XQ-A8TB-01	7.64	770	0
TCGA-LUSC	TCGA-37-5819-01	7.3841	103	0
TCGA-LGG	TCGA-DU-7015-01	7.0854	2761	0
TCGA-GBMLGG	TCGA-DU-7015-01	7.0854	2761	0
TCGA-MESO	TCGA-MQ-A4LJ-01	8.4982	709	1
TCGA-CESC	TCGA-C5-A1M8-01	7.9722	919	0
TCGA-CESC	TCGA-C5-A7CJ-01	8.5392	3097	1
TCGA-LUSC	TCGA-22-A5C4-01	8.5196	671	0
TCGA-SARC	TCGA-HB-A2OT-01	7.2313	2057	0
TCGA-LUSC	TCGA-85-A4CL-01	8.3336	921	1
TCGA-LGG	TCGA-TM-A7C5-01	6.5905	1500	0
TCGA-GBMLGG	TCGA-TM-A7C5-01	6.5905	1500	0
TCGA-SARC	TCGA-DX-A3UB-01	8.6346	2247	0
TCGA-KIRC	TCGA-BP-4801-01	8.4595	1124	0
TCGA-KIPAN	TCGA-BP-4801-01	8.4595	1124	0
TCGA-BRCA	TCGA-D8-A1XC-01	7.6557	377	1
TCGA-LGG	TCGA-DU-8162-01	7.7706	444	1
TCGA-GBMLGG	TCGA-DU-8162-01	7.7706	444	1
TCGA-LGG	TCGA-TM-A84O-01	6.992	1011	1
TCGA-GBMLGG	TCGA-TM-A84O-01	6.992	1011	1
TCGA-GBM	TCGA-06-5410-01	7.2797	108	1
TCGA-GBMLGG	TCGA-06-5410-01	7.2797	108	1
TCGA-READ	TCGA-DC-6158-01	9.0297	334	1
TCGA-COADREAD	TCGA-DC-6158-01	9.0297	334	1
TCGA-SKCM-M	TCGA-FW-A3TU-06	7.3602	1691	1
TCGA-SKCM	TCGA-FW-A3TU-06	7.3602	1691	1
TCGA-LUAD	TCGA-69-8254-01	8.5091	409	0
TCGA-THYM	TCGA-3T-AA9L-01	5.3377	1050	0
TCGA-PRAD	TCGA-HC-A6HY-01	6.5488	134	0
TCGA-THCA	TCGA-EM-A3FM-01	8.0999	639	0
TCGA-CESC	TCGA-GH-A9DA-01	9.2644	540	0
TCGA-HNSC	TCGA-TN-A7HL-01	7.248	619	0
TCGA-SARC	TCGA-3B-A9HT-01	8.3094	1665	0
TCGA-LAML	TCGA-AB-2896-03	8.5039	214	1
TCGA-HNSC	TCGA-CN-4742-01	8.7452	397	1
TCGA-OV	TCGA-04-1348-01	8.8805	1483	1
TCGA-STAD	TCGA-RD-A8N6-01	8.9253	272	1
TCGA-STES	TCGA-RD-A8N6-01	8.9253	272	1
TCGA-LIHC	TCGA-DD-AACX-01	6.6244	170	0
TCGA-LUAD	TCGA-78-8640-01	7.9098	7062	0
TCGA-THCA	TCGA-DJ-A3UY-01	8.477	1091	0
TCGA-BRCA	TCGA-EW-A1PE-01	8.4621	320	0
TCGA-LUAD	TCGA-69-7979-01	8.1726	408	0
TCGA-BRCA	TCGA-E2-A1II-01	7.5533	1025	0
TCGA-BRCA	TCGA-S3-AA14-01	8.2862	529	0
TCGA-HNSC	TCGA-CR-7392-01	8.5043	1425	0
TCGA-LGG	TCGA-S9-A7R3-01	6.8241	3013	0
TCGA-GBMLGG	TCGA-S9-A7R3-01	6.8241	3013	0
TCGA-BRCA	TCGA-A8-A09B-01	7.9033	365	0
TCGA-LUSC	TCGA-60-2714-01	7.858	1531	0
TCGA-SKCM-M	TCGA-GN-A9SD-06	7.1291	1807	1
TCGA-SKCM	TCGA-GN-A9SD-06	7.1291	1807	1
TCGA-TGCT	TCGA-2G-AAFO-01	7.1336	685	0
TCGA-BRCA	TCGA-AR-A5QP-01	7.4988	1185	0
TCGA-UCS	TCGA-NF-A4WX-01	7.2269	452	0
TCGA-LIHC	TCGA-DD-AAE0-01	6.9639	555	0
TCGA-SKCM-M	TCGA-D9-A6EG-06	8.3242	698	1
TCGA-SKCM	TCGA-D9-A6EG-06	8.3242	698	1
TCGA-BRCA	TCGA-E9-A6HE-01	6.8473	847	0
TCGA-STAD	TCGA-BR-8291-01	9.0178	607	1
TCGA-STES	TCGA-BR-8291-01	9.0178	607	1
TCGA-LIHC	TCGA-DD-AADA-01	6.0894	1233	0
TCGA-LGG	TCGA-TQ-A7RN-01	6.8099	1026	0
TCGA-GBMLGG	TCGA-TQ-A7RN-01	6.8099	1026	0
TCGA-TGCT	TCGA-ZM-AA0B-01	6.0881	838	0
TCGA-KIRP	TCGA-GL-A9DE-01	8.5928	496	0
TCGA-KIPAN	TCGA-GL-A9DE-01	8.5928	496	0
TCGA-PAAD	TCGA-2J-AABI-01	7.4358	969	0
TCGA-BRCA	TCGA-BH-A0HI-01	7.6062	620	0
TCGA-LAML	TCGA-AB-2985-03	7.1735	273	1
TCGA-TGCT	TCGA-XE-AANI-01	7.3774	1041	0
TCGA-THCA	TCGA-ET-A3DT-01	7.3354	1330	0
TCGA-LIHC	TCGA-DD-A1EI-01	7.1155	183	0
TCGA-KIRC	TCGA-BP-4790-01	8.2717	1111	1
TCGA-KIPAN	TCGA-BP-4790-01	8.2717	1111	1
TCGA-KIRC	TCGA-BP-5008-01	8.6375	1071	0
TCGA-KIPAN	TCGA-BP-5008-01	8.6375	1071	0
TCGA-KIRC	TCGA-BP-4170-01	7.962	2343	1
TCGA-KIPAN	TCGA-BP-4170-01	7.962	2343	1
TCGA-UCEC	TCGA-AJ-A3BK-01	6.6279	1031	0
TCGA-OV	TCGA-04-1530-01	7.9999	3622	1
TCGA-SKCM-M	TCGA-FS-A4FC-06	8.603	1655	1
TCGA-SKCM	TCGA-FS-A4FC-06	8.603	1655	1
TCGA-HNSC	TCGA-CR-6480-01	9.6672	362	0
TCGA-THCA	TCGA-EL-A3D1-01	7.8655	2997	0
TCGA-HNSC	TCGA-CV-6942-01	7.8027	4282	0
TCGA-COAD	TCGA-D5-6924-01	9.1402	435	0
TCGA-COADREAD	TCGA-D5-6924-01	9.1402	435	0
TCGA-GBM	TCGA-28-2513-01	7.6624	222	0
TCGA-GBMLGG	TCGA-28-2513-01	7.6624	222	0
TCGA-BRCA	TCGA-EW-A1P1-01	8.5284	1210	0
TCGA-LIHC	TCGA-BC-A5W4-01	6.8934	547	1
TCGA-LUSC	TCGA-39-5019-01	7.2964	3387	0
TCGA-UCEC	TCGA-JU-AAVI-01	9.3328	540	1
TCGA-PCPG	TCGA-QR-A70R-01	6.8447	432	0
TCGA-BRCA	TCGA-OL-A66P-01	6.2112	428	0
TCGA-UCS	TCGA-NG-A4VW-01	7.3077	949	1
TCGA-SKCM-M	TCGA-EE-A3JA-06	7.8741	1618	1
TCGA-SKCM	TCGA-EE-A3JA-06	7.8741	1618	1
TCGA-BRCA	TCGA-A2-A1G4-01	7.7112	595	0
TCGA-BRCA	TCGA-E2-A105-01	7.3631	1308	0
TCGA-LUAD	TCGA-55-7573-01	8.1297	487	0
TCGA-UCS	TCGA-N5-A4RA-01	6.9091	1591	1
TCGA-PCPG	TCGA-WB-A80M-01	6.9852	136	0
TCGA-ESCA	TCGA-L5-A4OR-01	9.6084	96	1
TCGA-STES	TCGA-L5-A4OR-01	9.6084	96	1
TCGA-OV	TCGA-25-2042-01	9.3738	396	1
TCGA-HNSC	TCGA-CV-A45W-01	7.3855	1398	1
TCGA-BRCA	TCGA-E2-A573-01	7.4987	1062	0
TCGA-KIRC	TCGA-B0-5085-01	7.4033	770	1
TCGA-KIPAN	TCGA-B0-5085-01	7.4033	770	1
TCGA-LGG	TCGA-DU-A6S6-01	6.966	2893	0
TCGA-GBMLGG	TCGA-DU-A6S6-01	6.966	2893	0
TCGA-TGCT	TCGA-YU-AA61-01	7.9765	864	0
TCGA-KIRC	TCGA-DV-A4W0-01	8.1887	2470	0
TCGA-KIPAN	TCGA-DV-A4W0-01	8.1887	2470	0
TCGA-COAD	TCGA-AD-6965-01	9.4591	805	0
TCGA-COADREAD	TCGA-AD-6965-01	9.4591	805	0
TCGA-THCA	TCGA-BJ-A3PR-01	7.0647	1107	0
TCGA-MESO	TCGA-SH-A7BD-01	7.0299	459	1
TCGA-THCA	TCGA-H2-A422-01	8.4292	566	0
TCGA-UCEC	TCGA-EY-A549-01	6.6253	605	0
TCGA-SARC	TCGA-DX-A6YU-01	8.1672	1045	0
TCGA-LGG	TCGA-P5-A735-01	6.988	292	0
TCGA-GBMLGG	TCGA-P5-A735-01	6.988	292	0
TCGA-LAML	TCGA-AB-2994-03	8.8262	1798	0
TCGA-STAD	TCGA-VQ-A928-01	9.3033	174	1
TCGA-STES	TCGA-VQ-A928-01	9.3033	174	1
TCGA-COAD	TCGA-D5-6931-01	9.9082	365	0
TCGA-COADREAD	TCGA-D5-6931-01	9.9082	365	0
TCGA-SARC	TCGA-DX-A6Z2-01	8.126	3079	0
TCGA-LIHC	TCGA-BC-A10T-01	7.1706	837	1
TCGA-CESC	TCGA-EA-A5O9-01	7.773	788	0
TCGA-LUSC	TCGA-43-5668-01	9.6837	559	1
TCGA-PAAD	TCGA-FB-AAQ0-01	8.2098	473	1
TCGA-SKCM-P	TCGA-BF-AAP1-01	8.1553	409	0
TCGA-SKCM	TCGA-BF-AAP1-01	8.1553	409	0
TCGA-BRCA	TCGA-A2-A0EV-01	8.2741	968	0
TCGA-OV	TCGA-31-1950-01	9.2824	571	0
TCGA-LUSC	TCGA-18-4083-01	6.9438	188	1
TCGA-LGG	TCGA-FG-A6J1-01	5.17	500	0
TCGA-GBMLGG	TCGA-FG-A6J1-01	5.17	500	0
TCGA-LGG	TCGA-S9-A7R7-01	8.1038	3000	0
TCGA-GBMLGG	TCGA-S9-A7R7-01	8.1038	3000	0
TCGA-LAML	TCGA-AB-2870-03	8.4615	153	1
TCGA-STAD	TCGA-CD-8526-01	9.3515	381	0
TCGA-STES	TCGA-CD-8526-01	9.3515	381	0
TCGA-STAD	TCGA-BR-7703-01	8.9256	1100	0
TCGA-STES	TCGA-BR-7703-01	8.9256	1100	0
TCGA-KIRP	TCGA-AL-3471-01	6.8769	1500	1
TCGA-KIPAN	TCGA-AL-3471-01	6.8769	1500	1
TCGA-TGCT	TCGA-2G-AAH0-01	7.225	5477	0
TCGA-THYM	TCGA-YT-A95D-01	8.657	750	0
TCGA-BRCA	TCGA-E9-A1RG-01	7.4322	647	0
TCGA-BLCA	TCGA-YF-AA3M-01	8.5597	415	0
TCGA-GBM	TCGA-76-4929-01	7.3576	111	1
TCGA-GBMLGG	TCGA-76-4929-01	7.3576	111	1
TCGA-OV	TCGA-24-1413-01	7.2101	192	0
TCGA-SKCM-M	TCGA-EE-A2MU-06	8.4688	1620	0
TCGA-SKCM	TCGA-EE-A2MU-06	8.4688	1620	0
TCGA-LAML	TCGA-AB-2981-03	8.0991	487	0
TCGA-TGCT	TCGA-SN-A84W-01	7.7762	293	0
TCGA-COAD	TCGA-A6-5656-01	7.30415	1001	0
TCGA-COADREAD	TCGA-A6-5656-01	7.30415	1001	0
TCGA-LUSC	TCGA-43-8115-01	8.5097	407	0
TCGA-PAAD	TCGA-3A-A9IX-01	7.6427	1037	0
TCGA-READ	TCGA-EI-6884-01	8.8253	328	0
TCGA-COADREAD	TCGA-EI-6884-01	8.8253	328	0
TCGA-LGG	TCGA-DU-6402-01	9.0338	214	1
TCGA-GBMLGG	TCGA-DU-6402-01	9.0338	214	1
TCGA-CESC	TCGA-Q1-A73P-01	8.4295	483	0
TCGA-UVM	TCGA-V4-A9EI-01	7.9455	389	1
TCGA-LGG	TCGA-HT-7684-01	6.0246	184	0
TCGA-GBMLGG	TCGA-HT-7684-01	6.0246	184	0
TCGA-BRCA	TCGA-D8-A1XL-01	6.5859	606	0
TCGA-SKCM-M	TCGA-ER-A3EV-06	7.2292	1429	1
TCGA-SKCM	TCGA-ER-A3EV-06	7.2292	1429	1
TCGA-THCA	TCGA-E8-A413-01	7.6369	912	0
TCGA-HNSC	TCGA-BA-6871-01	7.43	108	1
TCGA-LGG	TCGA-HT-8104-01	8.5279	372	0
TCGA-GBMLGG	TCGA-HT-8104-01	8.5279	372	0
TCGA-HNSC	TCGA-CN-6017-01	7.9035	853	1
TCGA-LIHC	TCGA-CC-A7IH-01	6.9228	365	0
TCGA-STAD	TCGA-D7-A747-01	8.6604	255	1
TCGA-STES	TCGA-D7-A747-01	8.6604	255	1
TCGA-KIRP	TCGA-A4-7585-01	7.9265	1070	1
TCGA-KIPAN	TCGA-A4-7585-01	7.9265	1070	1
TCGA-MESO	TCGA-TS-A7P6-01	8.0374	283	1
TCGA-PAAD	TCGA-3A-A9IO-01	6.1473	1942	0
TCGA-LIHC	TCGA-DD-A4NG-01	6.0411	802	1
TCGA-KIRC	TCGA-BP-5170-01	7.3436	2412	0
TCGA-KIPAN	TCGA-BP-5170-01	7.3436	2412	0
TCGA-LGG	TCGA-FN-7833-01	7.0185	837	0
TCGA-GBMLGG	TCGA-FN-7833-01	7.0185	837	0
TCGA-KICH	TCGA-KN-8436-01	7.528	1288	0
TCGA-KIPAN	TCGA-KN-8436-01	7.528	1288	0
TCGA-CESC	TCGA-C5-A8XK-01	7.614	3039	0
TCGA-LUSC	TCGA-43-A474-01	7.6929	353	0
TCGA-LGG	TCGA-HT-7473-01	7.2757	503	0
TCGA-GBMLGG	TCGA-HT-7473-01	7.2757	503	0
TCGA-GBM	TCGA-06-0645-01	7.6987	175	1
TCGA-GBMLGG	TCGA-06-0645-01	7.6987	175	1
TCGA-LAML	TCGA-AB-2884-03	8.4939	731	1
TCGA-LUSC	TCGA-33-AASI-01	8.0009	1344	1
TCGA-COAD	TCGA-DM-A1DA-01	7.381	228	1
TCGA-COADREAD	TCGA-DM-A1DA-01	7.381	228	1
TCGA-KIRP	TCGA-UZ-A9PV-01	7.8571	1444	0
TCGA-KIPAN	TCGA-UZ-A9PV-01	7.8571	1444	0
TCGA-THCA	TCGA-BJ-A2N9-01	6.6033	623	0
TCGA-SKCM-M	TCGA-EE-A2M5-06	8.9636	659	1
TCGA-SKCM	TCGA-EE-A2M5-06	8.9636	659	1
TCGA-BLCA	TCGA-CF-A7I0-01	7.6941	368	0
TCGA-OV	TCGA-25-1625-01	8.9278	840	1
TCGA-LIHC	TCGA-WJ-A86L-01	6.5159	345	0
TCGA-LAML	TCGA-AB-2998-03	8.8005	31	1
TCGA-SARC	TCGA-DX-AB2X-01	7.9868	404	1
TCGA-PRAD	TCGA-HC-A632-01	6.4251	61	0
TCGA-SARC	TCGA-MJ-A850-01	6.7479	681	0
TCGA-CESC	TCGA-C5-A907-01	9.376	448	0
TCGA-LUAD	TCGA-49-4506-01	5.639	999	1
TCGA-LGG	TCGA-HT-8019-01	6.8647	1004	0
TCGA-GBMLGG	TCGA-HT-8019-01	6.8647	1004	0
TCGA-KIRP	TCGA-BQ-5877-01	8.6004	270	1
TCGA-KIPAN	TCGA-BQ-5877-01	8.6004	270	1
TCGA-STAD	TCGA-BR-6564-01	9.4019	794	1
TCGA-STES	TCGA-BR-6564-01	9.4019	794	1
TCGA-KIRC	TCGA-B2-5633-01	7.59035	963	0
TCGA-KIPAN	TCGA-B2-5633-01	7.59035	963	0
TCGA-PRAD	TCGA-G9-6353-01	7.333	1542	0
TCGA-BRCA	TCGA-A2-A0ER-01	8.5811	2263	0
TCGA-ESCA	TCGA-IG-A8O2-01	8.3272	142	1
TCGA-STES	TCGA-IG-A8O2-01	8.3272	142	1
TCGA-CESC	TCGA-VS-A9UD-01	7.3676	739	0
TCGA-UCEC	TCGA-AX-A1C7-01	5.5389	1054	0
TCGA-LGG	TCGA-TQ-A7RU-01	7.0911	1032	0
TCGA-GBMLGG	TCGA-TQ-A7RU-01	7.0911	1032	0
TCGA-KIRC	TCGA-BP-4982-01	8.7197	1014	0
TCGA-KIPAN	TCGA-BP-4982-01	8.7197	1014	0
TCGA-SKCM-M	TCGA-EE-A2GP-06	8.9639	423	1
TCGA-SKCM	TCGA-EE-A2GP-06	8.9639	423	1
TCGA-BLCA	TCGA-XF-A9T8-01	7.6515	418	1
TCGA-TGCT	TCGA-2G-AAG0-01	8.3769	1529	0
TCGA-BLCA	TCGA-CU-A0YR-01	7.9358	460	1
TCGA-UCEC	TCGA-EO-A22X-01	7.2993	1752	0
TCGA-LIHC	TCGA-DD-A4ND-01	7.3514	2746	0
TCGA-THYM	TCGA-X7-A8DB-01	5.5844	1992	0
TCGA-LUSC	TCGA-66-2785-01	7.4919	60	0
TCGA-OV	TCGA-25-1630-01	8.1972	1162	1
TCGA-BRCA	TCGA-OL-A66K-01	7.419	1275	1
TCGA-KIRP	TCGA-P4-A5E8-01	8.0551	1306	1
TCGA-KIPAN	TCGA-P4-A5E8-01	8.0551	1306	1
TCGA-ESCA	TCGA-Q9-A6FW-01	8.8645	238	0
TCGA-STES	TCGA-Q9-A6FW-01	8.8645	238	0
TCGA-STAD	TCGA-IN-7806-01	9.1038	1106	0
TCGA-STES	TCGA-IN-7806-01	9.1038	1106	0
TCGA-OV	TCGA-36-1574-01	8.4238	686	0
TCGA-HNSC	TCGA-QK-A8Z8-01	8.1364	171	1
TCGA-HNSC	TCGA-CQ-5326-01	9.2173	89	1
TCGA-LGG	TCGA-DB-A4XF-01	7.3063	1021	0
TCGA-GBMLGG	TCGA-DB-A4XF-01	7.3063	1021	0
TCGA-LIHC	TCGA-2Y-A9H2-01	7.2834	1731	0
TCGA-CESC	TCGA-C5-A7CM-01	8.4886	619	0
TCGA-TGCT	TCGA-4K-AAAL-01	6.6125	483	0
TCGA-PRAD	TCGA-G9-6367-01	7.6511	1222	0
TCGA-KIRP	TCGA-A4-A5Y1-01	7.681	395	1
TCGA-KIPAN	TCGA-A4-A5Y1-01	7.681	395	1
TCGA-LUSC	TCGA-56-8201-01	7.3162	397	1
TCGA-PRAD	TCGA-G9-6342-01	7.1916	1696	0
TCGA-HNSC	TCGA-KU-A66T-01	8.509	552	0
TCGA-LIHC	TCGA-DD-AAVW-01	6.6109	2317	0
TCGA-KIRC	TCGA-CJ-4905-01	8.9932	1496	0
TCGA-KIPAN	TCGA-CJ-4905-01	8.9932	1496	0
TCGA-ESCA	TCGA-LN-A7HY-01	8.0371	366	0
TCGA-STES	TCGA-LN-A7HY-01	8.0371	366	0
TCGA-PRAD	TCGA-KK-A7AQ-01	6.5839	1610	0
TCGA-SARC	TCGA-IE-A3OV-01	8.8695	2448	1
TCGA-KIRP	TCGA-G7-6790-01	8.3736	1575	0
TCGA-KIPAN	TCGA-G7-6790-01	8.3736	1575	0
TCGA-TGCT	TCGA-XY-A89B-01	7.2049	471	0
TCGA-LIHC	TCGA-CC-A7IL-01	5.911	278	1
TCGA-BRCA	TCGA-EW-A1OX-01	8.0801	911	0
TCGA-BRCA	TCGA-S3-AA10-01	9.3988	586	0
TCGA-LAML	TCGA-AB-2978-03	6.3142	699	0
TCGA-UVM	TCGA-YZ-A984-01	7.5461	1396	1
TCGA-PRAD	TCGA-EJ-A65M-01	5.7811	230	0
TCGA-KIRC	TCGA-BP-5174-01	8.4215	2257	0
TCGA-KIPAN	TCGA-BP-5174-01	8.4215	2257	0
TCGA-PCPG	TCGA-QR-A705-01	5.8194	317	0
TCGA-OV	TCGA-20-1684-01	8.3078	581	0
TCGA-UCS	TCGA-N8-A4PI-01	7.312	810	1
TCGA-LUAD	TCGA-05-4402-01	7.8342	244	1
TCGA-TGCT	TCGA-2G-AAH4-01	7.0533	6210	0
TCGA-HNSC	TCGA-CX-7086-01	8.5555	573	0
TCGA-THCA	TCGA-ET-A25L-01	7.835	1721	0
TCGA-KIRP	TCGA-UZ-A9PZ-01	7.107	657	0
TCGA-KIPAN	TCGA-UZ-A9PZ-01	7.107	657	0
TCGA-BRCA	TCGA-A8-A0A9-01	8.5422	822	0
TCGA-THCA	TCGA-DE-A2OL-01	8.0051	1145	0
TCGA-KIRP	TCGA-G7-A4TM-01	7.5893	768	0
TCGA-KIPAN	TCGA-G7-A4TM-01	7.5893	768	0
TCGA-KIRP	TCGA-BQ-7060-01	7.9062	214	0
TCGA-KIPAN	TCGA-BQ-7060-01	7.9062	214	0
TCGA-LIHC	TCGA-DD-A4NS-01	7.4761	2456	1
TCGA-HNSC	TCGA-CN-5356-01	8.806	1409	0
TCGA-KIRC	TCGA-EU-5905-01	8.5157	119	0
TCGA-KIPAN	TCGA-EU-5905-01	8.5157	119	0
TCGA-KIRC	TCGA-B0-4697-01	5.6244	578	1
TCGA-KIPAN	TCGA-B0-4697-01	5.6244	578	1
TCGA-PCPG	TCGA-QR-A6GO-01	6.8554	1065	0
TCGA-STAD	TCGA-IN-AB1X-01	8.8717	411	0
TCGA-STES	TCGA-IN-AB1X-01	8.8717	411	0
TCGA-BRCA	TCGA-BH-A1FB-01	8.1438	3669	1
TCGA-LUAD	TCGA-44-8119-01	7.9985	285	0
TCGA-OV	TCGA-13-0886-01	7.871	4665	0
TCGA-SKCM-M	TCGA-EE-A29X-06	9.1322	545	1
TCGA-SKCM	TCGA-EE-A29X-06	9.1322	545	1
TCGA-KIRC	TCGA-BP-4759-01	7.391	2372	0
TCGA-KIPAN	TCGA-BP-4759-01	7.391	2372	0
TCGA-SKCM-M	TCGA-GN-A262-06	6.8792	4255	0
TCGA-SKCM	TCGA-GN-A262-06	6.8792	4255	0
TCGA-LGG	TCGA-FG-A713-01	6.8818	622	0
TCGA-GBMLGG	TCGA-FG-A713-01	6.8818	622	0
TCGA-UVM	TCGA-V4-A9EZ-01	7.452	599	0
TCGA-CESC	TCGA-VS-A9V2-01	7.019	555	0
TCGA-CESC	TCGA-VS-A94Y-01	8.4423	144	1
TCGA-COAD	TCGA-F4-6461-01	8.4935	338	1
TCGA-COADREAD	TCGA-F4-6461-01	8.4935	338	1
TCGA-LUSC	TCGA-90-A4EE-01	7.3616	688	0
TCGA-CESC	TCGA-C5-A8ZZ-01	8.9903	636	0
TCGA-MESO	TCGA-MQ-A6BS-01	7.6347	608	1
TCGA-STAD	TCGA-CD-8533-01	8.8359	468	0
TCGA-STES	TCGA-CD-8533-01	8.8359	468	0
TCGA-SARC	TCGA-IS-A3K8-01	8.207	4845	0
TCGA-LGG	TCGA-E1-A7YL-01	7.1632	492	1
TCGA-GBMLGG	TCGA-E1-A7YL-01	7.1632	492	1
TCGA-BRCA	TCGA-A2-A04T-01	7.8807	2246	0
TCGA-KIRC	TCGA-CJ-6030-01	7.3079	2299	1
TCGA-KIPAN	TCGA-CJ-6030-01	7.3079	2299	1
TCGA-BRCA	TCGA-OL-A5S0-01	8.4074	620	0
TCGA-MESO	TCGA-UD-AAC5-01	8.2698	253	1
TCGA-LIHC	TCGA-DD-AADI-01	5.8205	1085	0
TCGA-PRAD	TCGA-FC-7961-01	6.9369	469	0
TCGA-LIHC	TCGA-CC-A7IG-01	6.9515	299	1
TCGA-LIHC	TCGA-MR-A8JO-01	6.4233	330	0
TCGA-BLCA	TCGA-GC-A3YS-01	8.2507	758	0
TCGA-ACC	TCGA-OR-A5LG-01	7.5467	1589	0
TCGA-UVM	TCGA-VD-A8KH-01	7.3554	1158	0
TCGA-SKCM-M	TCGA-EE-A3JB-06	9.5706	6138	0
TCGA-SKCM	TCGA-EE-A3JB-06	9.5706	6138	0
TCGA-KIRC	TCGA-CJ-4918-01	8.1999	93	1
TCGA-KIPAN	TCGA-CJ-4918-01	8.1999	93	1
TCGA-BRCA	TCGA-A8-A07J-01	8.1758	365	0
TCGA-BRCA	TCGA-E9-A229-01	8.3088	1148	0
TCGA-ESCA	TCGA-L5-A4OU-01	8.5089	882	0
TCGA-STES	TCGA-L5-A4OU-01	8.5089	882	0
TCGA-SARC	TCGA-X9-A971-01	10.0212	831	0
TCGA-HNSC	TCGA-D6-6826-01	8.9922	348	1
TCGA-BRCA	TCGA-A2-A0SX-01	10.2252	1534	0
TCGA-OV	TCGA-57-1994-01	9.3813	761	0
TCGA-SKCM-M	TCGA-ER-A19E-06	8.7163	396	1
TCGA-SKCM	TCGA-ER-A19E-06	8.7163	396	1
TCGA-PRAD	TCGA-KK-A8I4-01	7.6317	2259	0
TCGA-KIRP	TCGA-UZ-A9PM-01	7.0387	3811	0
TCGA-KIPAN	TCGA-UZ-A9PM-01	7.0387	3811	0
TCGA-KIRC	TCGA-B8-5545-01	8.8591	1525	0
TCGA-KIPAN	TCGA-B8-5545-01	8.8591	1525	0
TCGA-PAAD	TCGA-US-A776-01	8.4759	1216	0
TCGA-STAD	TCGA-BR-8484-01	8.9895	766	1
TCGA-STES	TCGA-BR-8484-01	8.9895	766	1
TCGA-LUAD	TCGA-55-7724-01	7.6579	705	0
TCGA-COAD	TCGA-F4-6703-01	8.6264	1456	0
TCGA-COADREAD	TCGA-F4-6703-01	8.6264	1456	0
TCGA-STAD	TCGA-HU-A4G8-01	9.4485	690	0
TCGA-STES	TCGA-HU-A4G8-01	9.4485	690	0
TCGA-THCA	TCGA-FY-A3I4-01	8.6105	542	0
TCGA-SARC	TCGA-DX-AB2Q-01	7.9504	2030	0
TCGA-LUAD	TCGA-44-6776-01	8.0172	2616	0
TCGA-LUAD	TCGA-49-4514-01	7.3562	1700	0
TCGA-PRAD	TCGA-HC-A6AQ-01	6.2457	106	0
TCGA-LUAD	TCGA-05-4396-01	7.5272	303	1
TCGA-THYM	TCGA-XM-A8RL-01	5.7716	2562	0
TCGA-PRAD	TCGA-EJ-7789-01	7.1144	1105	0
TCGA-LUSC	TCGA-85-A50Z-01	7.1845	493	0
TCGA-SKCM-M	TCGA-FS-A1ZT-06	8.0803	1617	0
TCGA-SKCM	TCGA-FS-A1ZT-06	8.0803	1617	0
TCGA-KIRC	TCGA-B2-3923-01	6.65936	992	0
TCGA-KIPAN	TCGA-B2-3923-01	6.65936	992	0
TCGA-LUAD	TCGA-55-8204-01	8.2388	515	0
TCGA-LUSC	TCGA-77-7337-01	8.3187	3253	1
TCGA-UCEC	TCGA-QS-A5YR-01	6.6611	719	0
TCGA-LUAD	TCGA-L4-A4E6-01	6.9656	435	0
TCGA-ESCA	TCGA-L5-A8NJ-01	9.645	501	0
TCGA-STES	TCGA-L5-A8NJ-01	9.645	501	0
TCGA-SARC	TCGA-DX-A1L0-01	7.4899	564	1
TCGA-BRCA	TCGA-BH-A0AW-01	6.8809	622	0
TCGA-CESC	TCGA-VS-A9UJ-01	9.4919	52	1
TCGA-OV	TCGA-25-2392-01	9.2496	31	1
TCGA-PAAD	TCGA-XD-AAUH-01	7.1369	395	0
TCGA-BRCA	TCGA-BH-A2L8-01	7.7873	612	0
TCGA-STAD	TCGA-HU-A4GC-01	8.6897	99	0
TCGA-STES	TCGA-HU-A4GC-01	8.6897	99	0
TCGA-SKCM-P	TCGA-EB-A5SE-01	8.6218	401	1
TCGA-SKCM	TCGA-EB-A5SE-01	8.6218	401	1
TCGA-BRCA	TCGA-BH-A0B6-01	7.6897	2483	0
TCGA-COAD	TCGA-AA-3492-01	7.304	92	1
TCGA-COADREAD	TCGA-AA-3492-01	7.304	92	1
TCGA-COAD	TCGA-G4-6293-01	8.4082	4051	0
TCGA-COADREAD	TCGA-G4-6293-01	8.4082	4051	0
TCGA-STAD	TCGA-CG-5726-01	9.4941	881	1
TCGA-STES	TCGA-CG-5726-01	9.4941	881	1
TCGA-LGG	TCGA-CS-5396-01	7.3203	1631	0
TCGA-GBMLGG	TCGA-CS-5396-01	7.3203	1631	0
TCGA-SARC	TCGA-DX-AB32-01	6.8858	3102	0
TCGA-HNSC	TCGA-CN-6998-01	8.3455	357	1
TCGA-HNSC	TCGA-BB-7866-01	8.6755	1368	0
TCGA-OV	TCGA-31-1959-01	8.9056	67	0
TCGA-HNSC	TCGA-HD-7832-01	8.9088	836	0
TCGA-KIRP	TCGA-Y8-A895-01	7.2804	484	0
TCGA-KIPAN	TCGA-Y8-A895-01	7.2804	484	0
TCGA-PCPG	TCGA-QR-A6H1-01	6.6695	431	0
TCGA-BRCA	TCGA-AO-A0JL-01	6.792	1683	0
TCGA-BRCA	TCGA-BH-A0BS-01	7.9187	2612	0
TCGA-LUSC	TCGA-56-8623-01	7.91	692	1
TCGA-THCA	TCGA-DJ-A4UL-01	7.3885	939	0
TCGA-LAML	TCGA-AB-2956-03	9.32	183	1
TCGA-STAD	TCGA-CD-A48C-01	8.7901	353	1
TCGA-STES	TCGA-CD-A48C-01	8.7901	353	1
TCGA-DLBC	TCGA-FF-8046-01	4.7666	751	0
TCGA-MESO	TCGA-TS-A7P1-01	9.8555	563	1
TCGA-STAD	TCGA-FP-8099-01	9.1815	519	0
TCGA-STES	TCGA-FP-8099-01	9.1815	519	0
TCGA-BRCA	TCGA-B6-A0IG-01	7.7762	4456	1
TCGA-PAAD	TCGA-XN-A8T5-01	8.0495	720	0
TCGA-PRAD	TCGA-ZG-A9M4-01	7.2261	547	0
TCGA-PRAD	TCGA-EJ-7793-01	7.4984	114	0
TCGA-COAD	TCGA-AA-3496-01	9.0203	31	0
TCGA-COADREAD	TCGA-AA-3496-01	9.0203	31	0
TCGA-OV	TCGA-23-1022-01	7.9604	1511	1
TCGA-PCPG	TCGA-QR-A7IN-01	6.727	377	0
TCGA-BLCA	TCGA-ZF-AA4N-01	7.9878	88	1
TCGA-BLCA	TCGA-XF-AAMG-01	6.8842	3364	0
TCGA-BLCA	TCGA-GC-A3RC-01	8.1197	484	0
TCGA-THCA	TCGA-DJ-A13T-01	8.6031	1709	0
TCGA-PCPG	TCGA-QR-A6GT-01	7.632	4185	0
TCGA-UCEC	TCGA-AX-A3FX-01	6.3377	1333	1
TCGA-PRAD	TCGA-HC-7210-01	8.205	868	0
TCGA-KIRC	TCGA-CJ-4923-01	7.6789	572	1
TCGA-KIPAN	TCGA-CJ-4923-01	7.6789	572	1
TCGA-COAD	TCGA-G4-6625-01	8.6074	2792	0
TCGA-COADREAD	TCGA-G4-6625-01	8.6074	2792	0
TCGA-LUSC	TCGA-98-A538-01	8.0932	826	0
TCGA-THCA	TCGA-ET-A3BO-01	8.1476	1533	0
TCGA-SKCM-M	TCGA-EB-A5VV-06	6.3064	214	0
TCGA-SKCM	TCGA-EB-A5VV-06	6.3064	214	0
TCGA-UCEC	TCGA-KP-A3W0-01	7.5329	404	0
TCGA-HNSC	TCGA-CV-6436-01	7.2127	1899	0
TCGA-THYM	TCGA-XM-A8RC-01	6.9671	2963	0
TCGA-PRAD	TCGA-EJ-7782-01	8.264	1167	0
TCGA-LGG	TCGA-HW-8322-01	6.7614	758	0
TCGA-GBMLGG	TCGA-HW-8322-01	6.7614	758	0
TCGA-KIRC	TCGA-BP-4159-01	6.7285	2601	1
TCGA-KIPAN	TCGA-BP-4159-01	6.7285	2601	1
TCGA-CESC	TCGA-Q1-A6DT-01	7.84	275	1
TCGA-BLCA	TCGA-CF-A8HY-01	6.6011	345	0
TCGA-ESCA	TCGA-L5-A8NN-01	9.5945	167	0
TCGA-STES	TCGA-L5-A8NN-01	9.5945	167	0
TCGA-BLCA	TCGA-ZF-A9RL-01	8.192	2703	0
TCGA-OV	TCGA-25-1633-01	9.388	1891	1
TCGA-OV	TCGA-25-2396-01	8.0394	92	1
TCGA-BRCA	TCGA-OL-A66L-01	6.9681	1301	0
TCGA-BRCA	TCGA-BH-A0DO-01	7.9844	1644	0
TCGA-PRAD	TCGA-HC-A8CY-01	7.1695	290	0
TCGA-SARC	TCGA-X6-A8C5-01	8.2994	1547	0
TCGA-THCA	TCGA-FK-A4UB-01	7.7496	3531	0
TCGA-COAD	TCGA-DM-A28E-01	9.0199	3648	0
TCGA-COADREAD	TCGA-DM-A28E-01	9.0199	3648	0
TCGA-LGG	TCGA-S9-A6U9-01	6.9264	2918	0
TCGA-GBMLGG	TCGA-S9-A6U9-01	6.9264	2918	0
TCGA-LIHC	TCGA-5R-AA1C-01	6.2967	520	0
TCGA-COAD	TCGA-CK-6747-01	8.9719	2523	0
TCGA-COADREAD	TCGA-CK-6747-01	8.9719	2523	0
TCGA-PCPG	TCGA-WB-A819-01	6.9371	1031	0
TCGA-KIRP	TCGA-Y8-A8S1-01	6.8875	404	0
TCGA-KIPAN	TCGA-Y8-A8S1-01	6.8875	404	0
TCGA-CHOL	TCGA-W5-AA2I-01	7.0534	1939	1
TCGA-KIRC	TCGA-CJ-5680-01	8.6508	768	1
TCGA-KIPAN	TCGA-CJ-5680-01	8.6508	768	1
TCGA-LUSC	TCGA-34-5234-01	5.0383	2271	0
TCGA-HNSC	TCGA-CV-7097-01	8.7562	385	1
TCGA-PAAD	TCGA-IB-8126-01	6.2026	462	0
TCGA-BLCA	TCGA-XF-A9T0-01	7.2489	799	0
TCGA-SKCM-P	TCGA-FW-A5DX-01	8.2954	640	0
TCGA-SKCM	TCGA-FW-A5DX-01	8.2954	640	0
TCGA-PAAD	TCGA-HZ-7920-01	7.7398	236	1
TCGA-LUAD	TCGA-62-A46O-01	8.2801	1454	1
TCGA-OV	TCGA-04-1517-01	8.928	608	1
TCGA-LIHC	TCGA-G3-AAV1-01	6.7659	359	1
TCGA-LGG	TCGA-HT-7469-01	7.668	351	1
TCGA-GBMLGG	TCGA-HT-7469-01	7.668	351	1
TCGA-LUAD	TCGA-78-7155-01	7.8699	1171	1
TCGA-LUSC	TCGA-56-7822-01	9.7544	532	1
TCGA-LUSC	TCGA-56-A62T-01	8.784	440	0
TCGA-BRCA	TCGA-LL-A73Y-01	9.5324	477	0
TCGA-LIHC	TCGA-BC-A10X-01	6.4525	770	1
TCGA-BLCA	TCGA-UY-A78M-01	7.3406	690	1
TCGA-BRCA	TCGA-BH-A0DK-01	7.4652	423	0
TCGA-BLCA	TCGA-K4-A4AC-01	7.3777	278	1
TCGA-KIRP	TCGA-B3-4104-01	7.2442	1049	0
TCGA-KIPAN	TCGA-B3-4104-01	7.2442	1049	0
TCGA-LUSC	TCGA-85-A4JB-01	8.3245	942	0
TCGA-LUAD	TCGA-62-A472-01	6.887	910	0
TCGA-OV	TCGA-30-1714-01	7.9889	1158	1
TCGA-LUAD	TCGA-NJ-A55R-01	6.7886	603	0
TCGA-OV	TCGA-23-1026-01	8.7288	816	0
TCGA-STAD	TCGA-VQ-A8E3-01	8.2868	661	1
TCGA-STES	TCGA-VQ-A8E3-01	8.2868	661	1
TCGA-READ	TCGA-F5-6702-01	8.7697	452	0
TCGA-COADREAD	TCGA-F5-6702-01	8.7697	452	0
TCGA-CESC	TCGA-VS-A9UQ-01	8.9844	1263	0
TCGA-BRCA	TCGA-BH-A0BG-01	8.8052	1871	0
TCGA-UCEC	TCGA-AJ-A23N-01	8.6919	439	1
TCGA-CHOL	TCGA-W5-AA34-01	7.1525	555	1
TCGA-COAD	TCGA-CA-5255-01	7.9611	376	0
TCGA-COADREAD	TCGA-CA-5255-01	7.9611	376	0
TCGA-OV	TCGA-24-1431-01	7.9261	567	1
TCGA-COAD	TCGA-CK-4947-01	8.495	534	0
TCGA-COADREAD	TCGA-CK-4947-01	8.495	534	0
TCGA-SARC	TCGA-IE-A6BZ-01	8.6001	605	0
TCGA-UVM	TCGA-WC-A88A-01	6.7149	82	1
TCGA-LAML	TCGA-AB-2808-03	6.9697	2861	0
TCGA-BLCA	TCGA-G2-A2ES-01	8.1642	1004	1
TCGA-SARC	TCGA-DX-A8BM-01	7.6261	1456	0
TCGA-PRAD	TCGA-V1-A8MU-01	7.5103	1876	0
TCGA-BRCA	TCGA-A8-A06Z-01	7.4743	31	0
TCGA-UCEC	TCGA-KP-A3W1-01	8.0708	288	0
TCGA-GBM	TCGA-32-2634-01	7.6714	693	0
TCGA-GBMLGG	TCGA-32-2634-01	7.6714	693	0
TCGA-READ	TCGA-G5-6233-01	7.7975	556	1
TCGA-COADREAD	TCGA-G5-6233-01	7.7975	556	1
TCGA-LUAD	TCGA-62-8395-01	8.3548	1216	0
TCGA-OV	TCGA-13-0800-01	9.6217	2661	0
TCGA-MESO	TCGA-3U-A98H-01	7.8392	1156	1
TCGA-LUSC	TCGA-77-8136-01	8.4842	1189	1
TCGA-UCEC	TCGA-D1-A2G0-01	7.3543	1484	0
TCGA-THCA	TCGA-ET-A40P-01	7.2844	1338	0
TCGA-OV	TCGA-13-0765-01	6.3036	1389	1
TCGA-KIRC	TCGA-CW-5589-01	8.6988	2378	0
TCGA-KIPAN	TCGA-CW-5589-01	8.6988	2378	0
TCGA-STAD	TCGA-VQ-A8E0-01	8.1897	562	1
TCGA-STES	TCGA-VQ-A8E0-01	8.1897	562	1
TCGA-TGCT	TCGA-2G-AAHG-01	8.1593	1819	0
TCGA-OV	TCGA-61-1998-01	8.2477	168	0
TCGA-OV	TCGA-23-1029-01	9.259	268	0
TCGA-LUAD	TCGA-95-7567-01	7.9634	568	0
TCGA-BRCA	TCGA-E2-A14U-01	7.7228	1318	0
TCGA-COAD	TCGA-AD-6888-01	7.4693	472	1
TCGA-COADREAD	TCGA-AD-6888-01	7.4693	472	1
TCGA-STAD	TCGA-KB-A93G-01	9.2887	613	0
TCGA-STES	TCGA-KB-A93G-01	9.2887	613	0
TCGA-COAD	TCGA-F4-6809-01	8.4328	403	1
TCGA-COADREAD	TCGA-F4-6809-01	8.4328	403	1
TCGA-KIRC	TCGA-A3-3385-01	7.835	1993	0
TCGA-KIPAN	TCGA-A3-3385-01	7.835	1993	0
TCGA-LUAD	TCGA-50-5051-01	6.9162	478	1
TCGA-KIRC	TCGA-BP-5000-01	7.3934	563	0
TCGA-KIPAN	TCGA-BP-5000-01	7.3934	563	0
TCGA-HNSC	TCGA-CN-A63U-01	7.7272	964	0
TCGA-COAD	TCGA-CK-5914-01	8.6848	669	0
TCGA-COADREAD	TCGA-CK-5914-01	8.6848	669	0
TCGA-LGG	TCGA-HT-7478-01	6.8824	194	0
TCGA-GBMLGG	TCGA-HT-7478-01	6.8824	194	0
TCGA-OV	TCGA-23-1030-01	8.4337	886	0
TCGA-KIRP	TCGA-5P-A9K6-01	7.3698	1914	0
TCGA-KIPAN	TCGA-5P-A9K6-01	7.3698	1914	0
TCGA-CESC	TCGA-VS-A8EG-01	9.1163	1386	0
TCGA-UCEC	TCGA-D1-A3JP-01	8.0968	515	0
TCGA-KIRP	TCGA-IZ-8195-01	7.2569	677	0
TCGA-KIPAN	TCGA-IZ-8195-01	7.2569	677	0
TCGA-LUSC	TCGA-43-8116-01	7.8221	358	0
TCGA-LUSC	TCGA-18-3410-01	7.6847	146	1
TCGA-STAD	TCGA-BR-7704-01	7.9126	1072	0
TCGA-STES	TCGA-BR-7704-01	7.9126	1072	0
TCGA-OV	TCGA-61-2003-01	9.8416	122	0
TCGA-KIRC	TCGA-MW-A4EC-01	7.2079	498	0
TCGA-KIPAN	TCGA-MW-A4EC-01	7.2079	498	0
TCGA-ESCA	TCGA-L5-A4OM-01	9.4177	1458	1
TCGA-STES	TCGA-L5-A4OM-01	9.4177	1458	1
TCGA-PCPG	TCGA-WB-A80Q-01	5.6843	3880	0
TCGA-UCEC	TCGA-BK-A13B-01	6.7174	966	0
TCGA-CESC	TCGA-EX-A69L-01	7.6091	602	0
TCGA-BLCA	TCGA-FJ-A871-01	7.2227	272	1
TCGA-PCPG	TCGA-WB-A817-01	7.6717	1310	0
TCGA-LUAD	TCGA-55-A48Y-01	7.0387	630	0
TCGA-THCA	TCGA-BJ-A45F-01	6.8996	105	0
TCGA-KIRC	TCGA-AK-3447-01	4.5553	1217	0
TCGA-KIPAN	TCGA-AK-3447-01	4.5553	1217	0
TCGA-CESC	TCGA-Q1-A73O-01	8.6238	428	0
TCGA-COAD	TCGA-D5-6532-01	8.6415	555	0
TCGA-COADREAD	TCGA-D5-6532-01	8.6415	555	0
TCGA-PCPG	TCGA-QR-A70J-01	7.7566	399	0
TCGA-CESC	TCGA-VS-A8QC-01	7.9002	350	1
TCGA-SKCM-M	TCGA-W3-AA1O-06	8.9274	122	1
TCGA-SKCM	TCGA-W3-AA1O-06	8.9274	122	1
TCGA-LUAD	TCGA-86-A456-01	6.4782	896	0
TCGA-LUSC	TCGA-33-AASB-01	6.7021	211	1
TCGA-CESC	TCGA-EA-A5ZE-01	7.3922	829	0
TCGA-MESO	TCGA-XT-AASU-01	8.6074	142	1
TCGA-THCA	TCGA-FE-A22Z-01	8.5088	2243	0
TCGA-KIRP	TCGA-B9-4617-01	7.1108	35	0
TCGA-KIPAN	TCGA-B9-4617-01	7.1108	35	0
TCGA-PCPG	TCGA-RW-A8AZ-01	7.1069	88	1
TCGA-LUAD	TCGA-50-5068-01	4.8724	1499	1
TCGA-LUSC	TCGA-NK-A5CR-01	7.485	2542	0
TCGA-LIHC	TCGA-ZS-A9CF-01	7.3103	2412	0
TCGA-BRCA	TCGA-AR-A24Q-01	8.9235	3172	0
TCGA-SKCM-M	TCGA-D3-A2J7-06	8.7691	3136	1
TCGA-SKCM	TCGA-D3-A2J7-06	8.7691	3136	1
TCGA-LUSC	TCGA-33-4586-01	8.8523	428	1
TCGA-LUSC	TCGA-56-7580-01	7.7558	925	0
TCGA-THCA	TCGA-E8-A416-01	7.4471	952	0
TCGA-PAAD	TCGA-S4-A8RM-01	8.6194	737	0
TCGA-LGG	TCGA-DU-A5TW-01	6.788	760	0
TCGA-GBMLGG	TCGA-DU-A5TW-01	6.788	760	0
TCGA-OV	TCGA-24-2038-01	7.5003	1354	1
TCGA-SARC	TCGA-DX-AB2S-01	7.0377	280	0
TCGA-PRAD	TCGA-G9-6329-01	7.1963	1266	0
TCGA-KIRP	TCGA-MH-A560-01	6.9726	924	0
TCGA-KIPAN	TCGA-MH-A560-01	6.9726	924	0
TCGA-BLCA	TCGA-GD-A3OP-01	8.1968	64	0
TCGA-LUSC	TCGA-90-7769-01	8.8344	358	0
TCGA-HNSC	TCGA-CR-6467-01	7.7448	1777	0
TCGA-LGG	TCGA-S9-A6TX-01	6.9383	1245	0
TCGA-GBMLGG	TCGA-S9-A6TX-01	6.9383	1245	0
TCGA-ACC	TCGA-OR-A5JC-01	8.226	1750	1
TCGA-DLBC	TCGA-GS-A9TV-01	7.5218	730	0
TCGA-LUSC	TCGA-37-4135-01	4.3356	207	0
TCGA-LGG	TCGA-RY-A83Z-01	5.9656	301	0
TCGA-GBMLGG	TCGA-RY-A83Z-01	5.9656	301	0
TCGA-CESC	TCGA-JX-A5QV-01	7.9306	636	0
TCGA-HNSC	TCGA-CN-6988-01	9.0234	318	0
TCGA-SKCM-M	TCGA-DA-A3F5-06	8.7523	6873	1
TCGA-SKCM	TCGA-DA-A3F5-06	8.7523	6873	1
TCGA-SARC	TCGA-DX-A8BQ-01	7.3501	1579	0
TCGA-BRCA	TCGA-EW-A1P5-01	8.2442	703	0
TCGA-PCPG	TCGA-QR-A6GS-01	7.4339	38	0
TCGA-BLCA	TCGA-FD-A3SL-01	9.3671	712	1
TCGA-THCA	TCGA-ET-A39L-01	8.3831	3299	0
TCGA-BRCA	TCGA-BH-A1FN-01	7.3774	2192	1
TCGA-MESO	TCGA-TS-A8AF-01	8.9979	358	1
TCGA-CESC	TCGA-EK-A2GZ-01	7.5396	383	0
TCGA-UCS	TCGA-N5-A4RM-01	7.6421	148	1
TCGA-LIHC	TCGA-DD-AACN-01	7.6691	1302	0
TCGA-KIRC	TCGA-MM-A564-01	6.6963	607	0
TCGA-KIPAN	TCGA-MM-A564-01	6.6963	607	0
TCGA-COAD	TCGA-3L-AA1B-01	8.4677	475	0
TCGA-COADREAD	TCGA-3L-AA1B-01	8.4677	475	0
TCGA-GBM	TCGA-06-0141-01	6.2259	313	1
TCGA-GBMLGG	TCGA-06-0141-01	6.2259	313	1
TCGA-HNSC	TCGA-DQ-7596-01	8.4585	1265	0
TCGA-PAAD	TCGA-HZ-8002-01	8.4918	366	1
TCGA-PAAD	TCGA-3A-A9IH-01	8.5284	1021	0
TCGA-UCEC	TCGA-B5-A3FC-01	6.4619	2185	0
TCGA-THCA	TCGA-BJ-A0ZC-01	8.2775	352	0
TCGA-BLCA	TCGA-XF-A9T3-01	8.3146	68	0
TCGA-LUSC	TCGA-98-8020-01	8.6966	84	1
TCGA-HNSC	TCGA-CV-5970-01	8.5434	406	1
TCGA-SARC	TCGA-DX-AB2G-01	6.8913	478	0
TCGA-BRCA	TCGA-A7-A4SE-01	9.4961	644	0
TCGA-BRCA	TCGA-A1-A0SJ-01	8.1767	416	0
TCGA-LUAD	TCGA-J2-A4AG-01	7.3631	988	0
TCGA-READ	TCGA-EI-6510-01	8.4253	556	0
TCGA-COADREAD	TCGA-EI-6510-01	8.4253	556	0
TCGA-COAD	TCGA-G4-6588-01	8.3652	796	0
TCGA-COADREAD	TCGA-G4-6588-01	8.3652	796	0
TCGA-LIHC	TCGA-RC-A7S9-01	6.5407	640	0
TCGA-DLBC	TCGA-GS-A9TZ-01	7.5333	765	0
TCGA-LUSC	TCGA-22-5471-01	7.7052	1845	0
TCGA-BRCA	TCGA-E2-A570-01	7.2793	931	0
TCGA-STAD	TCGA-VQ-A91V-01	9.7863	1297	0
TCGA-STES	TCGA-VQ-A91V-01	9.7863	1297	0
TCGA-HNSC	TCGA-CV-7425-01	7.6616	1718	1
TCGA-PCPG	TCGA-QR-A6H4-01	6.6839	2661	0
TCGA-BRCA	TCGA-BH-A201-01	8.3612	856	0
TCGA-OV	TCGA-61-2016-01	8.1548	36	1
TCGA-HNSC	TCGA-CN-4733-01	7.8109	1586	0
TCGA-CESC	TCGA-IR-A3LL-01	7.8895	1106	0
TCGA-LUAD	TCGA-05-4405-01	7.6609	610	0
TCGA-GBM	TCGA-06-0125-01	8.497	1448	1
TCGA-GBMLGG	TCGA-06-0125-01	8.497	1448	1
TCGA-THYM	TCGA-XU-A92Z-01	9.7418	3663	0
TCGA-LIHC	TCGA-DD-AA3A-01	7.9365	410	1
TCGA-PCPG	TCGA-RW-A68A-01	6.6767	762	0
TCGA-OV	TCGA-13-0885-01	7.7601	3388	0
TCGA-STAD	TCGA-FP-A4BF-01	9.9478	168	1
TCGA-STES	TCGA-FP-A4BF-01	9.9478	168	1
TCGA-BRCA	TCGA-A8-A09E-01	8.1028	1492	0
TCGA-THYM	TCGA-ZB-A964-01	8.8298	1287	0
TCGA-KIRP	TCGA-Y8-A8RZ-01	7.359	205	0
TCGA-KIPAN	TCGA-Y8-A8RZ-01	7.359	205	0
TCGA-HNSC	TCGA-CR-5243-01	8.5339	2562	0
TCGA-HNSC	TCGA-MT-A51W-01	7.8125	437	0
TCGA-THYM	TCGA-ZB-A96C-01	8.6328	2163	0
TCGA-BRCA	TCGA-D8-A27V-01	8.463	381	0
TCGA-BLCA	TCGA-ZF-AA4V-01	7.8218	1806	0
TCGA-LUAD	TCGA-50-5944-01	8.3444	1750	0
TCGA-STAD	TCGA-RD-A8N1-01	8.7146	3519	0
TCGA-STES	TCGA-RD-A8N1-01	8.7146	3519	0
TCGA-STAD	TCGA-BR-8687-01	8.6291	250	1
TCGA-STES	TCGA-BR-8687-01	8.6291	250	1
TCGA-ACC	TCGA-OR-A5JV-01	8.1787	2023	0
TCGA-THCA	TCGA-EM-A2CO-01	6.8353	184	0
TCGA-LUAD	TCGA-86-7955-01	7.2026	1072	0
TCGA-STAD	TCGA-BR-A4IY-01	8.9279	392	0
TCGA-STES	TCGA-BR-A4IY-01	8.9279	392	0
TCGA-PRAD	TCGA-V1-A9OQ-01	6.2602	371	0
TCGA-LGG	TCGA-FG-A6IZ-01	5.0824	457	0
TCGA-GBMLGG	TCGA-FG-A6IZ-01	5.0824	457	0
TCGA-CESC	TCGA-C5-A1M5-01	8.0833	2052	1
TCGA-HNSC	TCGA-DQ-7592-01	9.5219	1143	0
TCGA-BRCA	TCGA-E2-A14Y-01	8.019	2109	0
TCGA-THCA	TCGA-EM-A3AN-01	8.1257	1006	0
TCGA-PRAD	TCGA-YL-A9WI-01	7.1293	1623	0
TCGA-LUAD	TCGA-55-7727-01	6.7487	119	0
TCGA-PCPG	TCGA-QR-A6H0-01	7.4444	280	0
TCGA-LGG	TCGA-CS-4941-01	7.7586	234	1
TCGA-GBMLGG	TCGA-CS-4941-01	7.7586	234	1
TCGA-OV	TCGA-59-2351-01	8.7666	3532	0
TCGA-ACC	TCGA-OU-A5PI-01	7.2911	1171	0
TCGA-THYM	TCGA-XU-A92Q-01	7.4731	1092	0
TCGA-LUAD	TCGA-55-8510-01	7.357	539	0
TCGA-BRCA	TCGA-MS-A51U-01	8.3694	681	0
TCGA-BRCA	TCGA-A8-A06Y-01	7.7664	791	0
TCGA-BLCA	TCGA-XF-AAMW-01	8.8279	253	1
TCGA-BRCA	TCGA-GI-A2C8-01	7.8781	225	0
TCGA-LAML	TCGA-AB-3012-03	8.1694	1887	0
TCGA-HNSC	TCGA-CN-4722-01	8.0567	1483	0
TCGA-THCA	TCGA-EL-A3ZM-01	6.9062	1096	0
TCGA-THCA	TCGA-DJ-A13X-01	8.839	253	0
TCGA-SARC	TCGA-DX-A1L3-01	7.1566	1020	1
TCGA-HNSC	TCGA-HD-A633-01	8.0546	421	0
TCGA-BRCA	TCGA-AR-A1AM-01	7.9991	2991	0
TCGA-OV	TCGA-13-0890-01	8.9563	4424	0
TCGA-TGCT	TCGA-VF-A8AE-01	6.5019	727	0
TCGA-LGG	TCGA-DH-A7UT-01	6.8348	531	1
TCGA-GBMLGG	TCGA-DH-A7UT-01	6.8348	531	1
TCGA-COAD	TCGA-A6-6138-01	8.8689	685	0
TCGA-COADREAD	TCGA-A6-6138-01	8.8689	685	0
TCGA-LGG	TCGA-DU-5871-01	7.4536	576	0
TCGA-GBMLGG	TCGA-DU-5871-01	7.4536	576	0
TCGA-HNSC	TCGA-CV-7238-01	7.5609	2727	0
TCGA-LAML	TCGA-AB-2841-03	7.6763	1401	1
TCGA-THCA	TCGA-EL-A3T7-01	8.2309	1256	0
TCGA-COAD	TCGA-F4-6808-01	8.1987	1024	0
TCGA-COADREAD	TCGA-F4-6808-01	8.1987	1024	0
TCGA-HNSC	TCGA-CN-5367-01	7.8404	352	1
TCGA-LUAD	TCGA-MP-A4T8-01	6.9372	161	1
TCGA-HNSC	TCGA-D6-A74Q-01	8.4082	710	0
TCGA-LUAD	TCGA-86-8279-01	7.7987	949	0
TCGA-PCPG	TCGA-W2-A7HB-01	7.496	604	0
TCGA-DLBC	TCGA-GR-A4D4-01	7.4902	1581	0
TCGA-HNSC	TCGA-CR-5250-01	8.4179	799	0
TCGA-KIRC	TCGA-B0-5100-01	8.6263	1913	1
TCGA-KIPAN	TCGA-B0-5100-01	8.6263	1913	1
TCGA-PRAD	TCGA-EJ-7218-01	6.8911	2542	0
TCGA-PRAD	TCGA-XK-AAJR-01	7.9182	1124	0
TCGA-LUAD	TCGA-55-A494-01	7.4376	481	0
TCGA-KIRC	TCGA-BP-4991-01	8.6083	1413	0
TCGA-KIPAN	TCGA-BP-4991-01	8.6083	1413	0
TCGA-LUAD	TCGA-44-3917-01	3.90845	1183	0
TCGA-OV	TCGA-61-2000-01	6.8567	441	0
TCGA-KIRP	TCGA-A4-7288-01	8.782	1857	0
TCGA-KIPAN	TCGA-A4-7288-01	8.782	1857	0
TCGA-LUAD	TCGA-75-5125-01	8.8654	2027	1
TCGA-KIRC	TCGA-B0-5400-01	6.9863	1733	0
TCGA-KIPAN	TCGA-B0-5400-01	6.9863	1733	0
TCGA-COAD	TCGA-G4-6317-01	7.576	1095	0
TCGA-COADREAD	TCGA-G4-6317-01	7.576	1095	0
TCGA-STAD	TCGA-HU-8244-01	9.0903	742	0
TCGA-STES	TCGA-HU-8244-01	9.0903	742	0
TCGA-OV	TCGA-25-2404-01	11.7502	883	1
TCGA-HNSC	TCGA-CV-7437-01	8.2494	506	1
TCGA-THCA	TCGA-EL-A3T3-01	7.4303	4017	0
TCGA-LIHC	TCGA-K7-A5RG-01	6.3686	519	0
TCGA-PRAD	TCGA-ZG-A9LU-01	7.2837	579	0
TCGA-OV	TCGA-13-0768-01	9.1431	1784	1
TCGA-BRCA	TCGA-B6-A409-01	7.9993	573	1
TCGA-PRAD	TCGA-KC-A7F5-01	6.7789	91	0
TCGA-CESC	TCGA-C5-A7X8-01	7.6669	83	0
TCGA-KIRC	TCGA-BP-4330-01	8.4184	1888	0
TCGA-KIPAN	TCGA-BP-4330-01	8.4184	1888	0
TCGA-LUSC	TCGA-21-1078-01	8.1015	474	1
TCGA-LUSC	TCGA-34-2600-01	8.4401	1874	1
TCGA-CESC	TCGA-EA-A3HS-01	7.8812	959	0
TCGA-SKCM-M	TCGA-W3-AA1W-06	7.8276	6666	0
TCGA-SKCM	TCGA-W3-AA1W-06	7.8276	6666	0
TCGA-SARC	TCGA-3B-A9HZ-01	8.5862	1170	0
TCGA-KIRC	TCGA-CJ-4873-01	7.2149	2259	0
TCGA-KIPAN	TCGA-CJ-4873-01	7.2149	2259	0
TCGA-KIRP	TCGA-SX-A7SL-01	7.2895	823	0
TCGA-KIPAN	TCGA-SX-A7SL-01	7.2895	823	0
TCGA-LAML	TCGA-AB-2836-03	8.3793	518	1
TCGA-BRCA	TCGA-BH-A1EX-01	7.5506	1508	1
TCGA-LGG	TCGA-HW-8321-01	7.7884	1294	0
TCGA-GBMLGG	TCGA-HW-8321-01	7.7884	1294	0
TCGA-COAD	TCGA-CK-4952-01	8.4848	475	0
TCGA-COADREAD	TCGA-CK-4952-01	8.4848	475	0
TCGA-COAD	TCGA-G4-6309-01	8.7707	2600	0
TCGA-COADREAD	TCGA-G4-6309-01	8.7707	2600	0
TCGA-LGG	TCGA-EZ-7264-01	7.1248	1201	0
TCGA-GBMLGG	TCGA-EZ-7264-01	7.1248	1201	0
TCGA-THYM	TCGA-X7-A8M0-01	7.5213	441	0
TCGA-THCA	TCGA-E8-A433-01	6.8378	951	0
TCGA-LUAD	TCGA-55-8615-01	7.3671	446	0
TCGA-PAAD	TCGA-HZ-A4BK-01	8.2581	657	0
TCGA-THCA	TCGA-EL-A3GQ-01	7.9122	1528	0
TCGA-LUAD	TCGA-MP-A4TF-01	7.9863	336	1
TCGA-BLCA	TCGA-G2-A2EO-01	7.2903	1804	1
TCGA-HNSC	TCGA-D6-A6EO-01	8.0704	759	0
TCGA-LIHC	TCGA-RC-A7SF-01	6.5505	579	0
TCGA-SKCM-P	TCGA-EB-A24C-01	8.627	632	0
TCGA-SKCM	TCGA-EB-A24C-01	8.627	632	0
TCGA-KIRC	TCGA-AK-3443-01	8.2468	1423	0
TCGA-KIPAN	TCGA-AK-3443-01	8.2468	1423	0
TCGA-BRCA	TCGA-A7-A0CJ-01	7.1663	931	0
TCGA-LGG	TCGA-CS-6666-01	8.1249	1428	0
TCGA-GBMLGG	TCGA-CS-6666-01	8.1249	1428	0
TCGA-KIRC	TCGA-BP-4992-01	6	501	0
TCGA-KIPAN	TCGA-BP-4992-01	6	501	0
TCGA-COAD	TCGA-CM-5868-01	8.0593	518	0
TCGA-COADREAD	TCGA-CM-5868-01	8.0593	518	0
TCGA-UVM	TCGA-WC-A885-01	7.1654	686	0
TCGA-UCEC	TCGA-D1-A3DA-01	7.5185	483	0
TCGA-LUAD	TCGA-55-6979-01	7.5091	237	1
TCGA-KIRP	TCGA-P4-AAVO-01	7.6337	2400	0
TCGA-KIPAN	TCGA-P4-AAVO-01	7.6337	2400	0
TCGA-LUSC	TCGA-NC-A5HK-01	8.2368	128	0
TCGA-STAD	TCGA-VQ-A91Z-01	9.6012	1690	0
TCGA-STES	TCGA-VQ-A91Z-01	9.6012	1690	0
TCGA-SARC	TCGA-DX-A8BR-01	7.3067	4573	0
TCGA-CHOL	TCGA-W5-AA2X-01	8.2966	271	1
TCGA-THCA	TCGA-BJ-A291-01	7.6675	696	0
TCGA-CESC	TCGA-IR-A3LH-01	8.7037	2394	0
TCGA-KICH	TCGA-KO-8410-01	8.3907	3136	0
TCGA-KIPAN	TCGA-KO-8410-01	8.3907	3136	0
TCGA-BRCA	TCGA-BH-A0H0-01	9.0506	461	0
TCGA-ESCA	TCGA-LN-A4A9-01	7.7997	351	1
TCGA-STES	TCGA-LN-A4A9-01	7.7997	351	1
TCGA-BRCA	TCGA-LL-A5YO-01	6.9926	440	0
TCGA-LUAD	TCGA-86-A4JF-01	7.6032	737	1
TCGA-READ	TCGA-DC-6156-01	8.9921	943	0
TCGA-COADREAD	TCGA-DC-6156-01	8.9921	943	0
TCGA-PRAD	TCGA-QU-A6IP-01	6.8478	2620	0
TCGA-UCEC	TCGA-FI-A3PV-01	8.6117	1249	1
TCGA-PRAD	TCGA-V1-A9O9-01	7.2077	2870	0
TCGA-SKCM-M	TCGA-FS-A1Z3-06	9.4323	636	1
TCGA-SKCM	TCGA-FS-A1Z3-06	9.4323	636	1
TCGA-STAD	TCGA-VQ-A8PH-01	8.1488	389	1
TCGA-STES	TCGA-VQ-A8PH-01	8.1488	389	1
TCGA-BRCA	TCGA-AC-A6IX-01	7.9893	373	0
TCGA-BLCA	TCGA-XF-A8HH-01	7.19	57	1
TCGA-SKCM-P	TCGA-EB-A551-01	7.9076	590	0
TCGA-SKCM	TCGA-EB-A551-01	7.9076	590	0
TCGA-THCA	TCGA-EL-A4K2-01	7.6627	928	0
TCGA-LGG	TCGA-HW-7491-01	7.3103	2078	0
TCGA-GBMLGG	TCGA-HW-7491-01	7.3103	2078	0
TCGA-SKCM-M	TCGA-FS-A1ZD-06	9.2031	1628	1
TCGA-SKCM	TCGA-FS-A1ZD-06	9.2031	1628	1
TCGA-LUAD	TCGA-86-7701-01	6.2481	947	0
TCGA-PRAD	TCGA-EJ-A8FO-01	7.8707	282	0
TCGA-LUAD	TCGA-62-8398-01	8.5678	444	1
TCGA-KIRC	TCGA-A3-3307-01	8.0156	1436	0
TCGA-KIPAN	TCGA-A3-3307-01	8.0156	1436	0
TCGA-KIRC	TCGA-A3-3320-01	8.3484	1508	0
TCGA-KIPAN	TCGA-A3-3320-01	8.3484	1508	0
TCGA-THCA	TCGA-EM-A3O7-01	7.6598	223	0
TCGA-SKCM-M	TCGA-D3-A8GP-06	8.1516	4646	0
TCGA-SKCM	TCGA-D3-A8GP-06	8.1516	4646	0
TCGA-LUAD	TCGA-L9-A443-01	6.8371	193	1
TCGA-KIRC	TCGA-CZ-5469-01	7.9446	946	1
TCGA-KIPAN	TCGA-CZ-5469-01	7.9446	946	1
TCGA-LGG	TCGA-S9-A6U1-01	7.7912	785	0
TCGA-GBMLGG	TCGA-S9-A6U1-01	7.7912	785	0
TCGA-BRCA	TCGA-A2-A04Y-01	6.8288	1099	0
TCGA-SKCM-M	TCGA-D3-A2JF-06	8.7689	1888	0
TCGA-SKCM	TCGA-D3-A2JF-06	8.7689	1888	0
TCGA-LUSC	TCGA-66-2767-01	8.4832	61	0
TCGA-LIHC	TCGA-MR-A520-01	5.5031	229	0
TCGA-THYM	TCGA-X7-A8M4-01	6.0614	3808	0
TCGA-BLCA	TCGA-FD-A3B7-01	8.0512	122	1
TCGA-LGG	TCGA-E1-5307-01	7.5236	1762	1
TCGA-GBMLGG	TCGA-E1-5307-01	7.5236	1762	1
TCGA-LUAD	TCGA-78-8660-01	7.6234	321	1
TCGA-LGG	TCGA-DU-A76L-01	8.632	814	1
TCGA-GBMLGG	TCGA-DU-A76L-01	8.632	814	1
TCGA-CESC	TCGA-C5-A1M9-01	7.7266	1065	1
TCGA-KICH	TCGA-KL-8325-01	8.6798	725	1
TCGA-KIPAN	TCGA-KL-8325-01	8.6798	725	1
TCGA-LGG	TCGA-HW-7495-01	7.3701	1078	0
TCGA-GBMLGG	TCGA-HW-7495-01	7.3701	1078	0
TCGA-BLCA	TCGA-K4-A3WU-01	7.482	105	0
TCGA-READ	TCGA-AG-4021-01	8.8584	121	1
TCGA-COADREAD	TCGA-AG-4021-01	8.8584	121	1
TCGA-BRCA	TCGA-E2-A156-01	8.3285	726	0
TCGA-LGG	TCGA-CS-6669-01	6.7174	1494	0
TCGA-GBMLGG	TCGA-CS-6669-01	6.7174	1494	0
TCGA-THCA	TCGA-EL-A3GW-01	8.2471	1527	0
TCGA-THCA	TCGA-EM-A2CL-01	7.8557	401	0
TCGA-BLCA	TCGA-CF-A47V-01	7.1264	379	0
TCGA-BRCA	TCGA-AR-A24R-01	7.7523	3430	0
TCGA-MESO	TCGA-3H-AB3O-01	7.5539	1302	1
TCGA-PRAD	TCGA-J4-A67L-01	6.5151	770	0
TCGA-LGG	TCGA-HT-7481-01	6.9656	2918	0
TCGA-GBMLGG	TCGA-HT-7481-01	6.9656	2918	0
TCGA-LAML	TCGA-AB-2894-03	7.5543	181	1
TCGA-LUSC	TCGA-NC-A5HO-01	7.2767	1336	0
TCGA-SARC	TCGA-QQ-A5VA-01	7.535	550	1
TCGA-UCEC	TCGA-AJ-A3BG-01	7.4442	550	0
TCGA-SKCM-P	TCGA-BF-A1PZ-01	8.2264	853	0
TCGA-SKCM	TCGA-BF-A1PZ-01	8.2264	853	0
TCGA-LAML	TCGA-AB-2844-03	8.2043	122	1
TCGA-LAML	TCGA-AB-2828-03	7.6616	2284	0
TCGA-PRAD	TCGA-XQ-A8TA-01	6.8539	146	1
TCGA-LUAD	TCGA-78-7148-01	7.9162	626	1
TCGA-LGG	TCGA-DU-8163-01	7.4774	629	0
TCGA-GBMLGG	TCGA-DU-8163-01	7.4774	629	0
TCGA-SKCM-M	TCGA-FS-A4FB-06	7.087	813	1
TCGA-SKCM	TCGA-FS-A4FB-06	7.087	813	1
TCGA-BRCA	TCGA-D8-A1JP-01	7.2989	639	0
TCGA-BRCA	TCGA-E2-A1IK-01	6.8204	1800	0
TCGA-OV	TCGA-24-0970-01	8.1851	354	1
TCGA-LUSC	TCGA-43-6773-01	6.4639	116	1
TCGA-OV	TCGA-24-1424-01	9.4826	183	0
TCGA-SKCM-M	TCGA-EB-A44Q-06	7.6076	422	0
TCGA-SKCM	TCGA-EB-A44Q-06	7.6076	422	0
TCGA-BRCA	TCGA-AN-A0FS-01	8.1631	210	0
TCGA-LUSC	TCGA-77-8154-01	7.8064	1841	0
TCGA-TGCT	TCGA-2G-AAFM-01	6.9763	503	0
TCGA-THCA	TCGA-DJ-A3V5-01	7.9007	584	0
TCGA-SKCM-M	TCGA-WE-A8ZX-06	7.9975	1089	0
TCGA-SKCM	TCGA-WE-A8ZX-06	7.9975	1089	0
TCGA-BRCA	TCGA-AC-A3TM-01	6.8253	762	0
TCGA-THCA	TCGA-DJ-A2Q3-01	7.8769	1224	0
TCGA-HNSC	TCGA-CV-7446-01	8.2634	1093	1
TCGA-DLBC	TCGA-G8-6909-01	5.511	3553	1
TCGA-STAD	TCGA-VQ-A91N-01	9.3109	570	1
TCGA-STES	TCGA-VQ-A91N-01	9.3109	570	1
TCGA-BLCA	TCGA-DK-A3X1-01	6.8288	2009	0
TCGA-KIRP	TCGA-B9-A5W7-01	7.5877	585	0
TCGA-KIPAN	TCGA-B9-A5W7-01	7.5877	585	0
TCGA-BRCA	TCGA-AR-A2LE-01	7.5862	5062	0
TCGA-COAD	TCGA-AD-6964-01	7.5043	331	1
TCGA-COADREAD	TCGA-AD-6964-01	7.5043	331	1
TCGA-LUSC	TCGA-37-A5EL-01	7.5934	1143	1
TCGA-GBM	TCGA-26-1442-01	7.1296	953	0
TCGA-GBMLGG	TCGA-26-1442-01	7.1296	953	0
TCGA-KIRC	TCGA-B0-4688-01	8.3985	101	1
TCGA-KIPAN	TCGA-B0-4688-01	8.3985	101	1
TCGA-BRCA	TCGA-BH-A0HK-01	6.8769	178	0
TCGA-PRAD	TCGA-J4-A67O-01	5.5223	839	0
TCGA-COAD	TCGA-G4-6295-01	7.4846	254	0
TCGA-COADREAD	TCGA-G4-6295-01	7.4846	254	0
TCGA-STAD	TCGA-RD-A8NB-01	8.8579	513	1
TCGA-STES	TCGA-RD-A8NB-01	8.8579	513	1
TCGA-KIRC	TCGA-B2-4101-01	8.1355	648	0
TCGA-KIPAN	TCGA-B2-4101-01	8.1355	648	0
TCGA-KIRP	TCGA-BQ-7048-01	6.6857	2839	0
TCGA-KIPAN	TCGA-BQ-7048-01	6.6857	2839	0
TCGA-CESC	TCGA-DG-A2KJ-01	6.2659	2893	0
TCGA-LUAD	TCGA-67-6215-01	7.8803	174	0
TCGA-LUAD	TCGA-55-A490-01	7.7112	99	1
TCGA-BLCA	TCGA-4Z-AA81-01	9.2194	1270	1
TCGA-BLCA	TCGA-CF-A3MG-01	8.6727	369	0
TCGA-PCPG	TCGA-QR-A708-01	5.033	35	0
TCGA-OV	TCGA-24-2023-01	8.6072	1364	1
TCGA-STAD	TCGA-BR-A4PE-01	8.81	621	0
TCGA-STES	TCGA-BR-A4PE-01	8.81	621	0
TCGA-COAD	TCGA-NH-A50T-01	7.9767	553	0
TCGA-COADREAD	TCGA-NH-A50T-01	7.9767	553	0
TCGA-THCA	TCGA-FE-A237-01	8.3743	3431	0
TCGA-TGCT	TCGA-2G-AAFI-01	8.3859	675	0
TCGA-LIHC	TCGA-ZS-A9CE-01	6.6652	1241	0
TCGA-BRCA	TCGA-AR-A250-01	8.3658	2707	0
TCGA-PRAD	TCGA-HC-7230-01	7.5557	1001	0
TCGA-BLCA	TCGA-S5-AA26-01	7.2965	503	0
TCGA-LGG	TCGA-HT-8110-01	6.7777	419	0
TCGA-GBMLGG	TCGA-HT-8110-01	6.7777	419	0
TCGA-BRCA	TCGA-D8-A1JG-01	7.6841	1612	0
TCGA-KICH	TCGA-KL-8337-01	7.6772	1364	0
TCGA-KIPAN	TCGA-KL-8337-01	7.6772	1364	0
TCGA-BLCA	TCGA-ZF-A9R4-01	7.4017	921	0
TCGA-BLCA	TCGA-GC-A3OO-01	8.5984	481	0
TCGA-COAD	TCGA-D5-5539-01	8.2485	596	0
TCGA-COADREAD	TCGA-D5-5539-01	8.2485	596	0
TCGA-SKCM-P	TCGA-GN-A26C-01	8.3001	821	1
TCGA-SKCM	TCGA-GN-A26C-01	8.3001	821	1
TCGA-PRAD	TCGA-HC-A6AL-01	6.2441	67	0
TCGA-LUAD	TCGA-69-7974-01	8.4481	184	0
TCGA-BRCA	TCGA-C8-A134-01	9.2382	383	0
TCGA-SKCM-M	TCGA-D3-A1Q7-06	8.2095	4053	0
TCGA-SKCM	TCGA-D3-A1Q7-06	8.2095	4053	0
TCGA-KIRC	TCGA-AK-3429-01	7.5232	3328	0
TCGA-KIPAN	TCGA-AK-3429-01	7.5232	3328	0
TCGA-SARC	TCGA-JV-A5VF-01	7.7734	32	1
TCGA-READ	TCGA-AH-6903-01	8.2719	592	0
TCGA-COADREAD	TCGA-AH-6903-01	8.2719	592	0
TCGA-KIRP	TCGA-5P-A9K8-01	7.4463	1309	0
TCGA-KIPAN	TCGA-5P-A9K8-01	7.4463	1309	0
TCGA-UCEC	TCGA-BS-A0V4-01	6.4363	1810	0
TCGA-ESCA	TCGA-Z6-A9VB-01	9.2988	40	0
TCGA-STES	TCGA-Z6-A9VB-01	9.2988	40	0
TCGA-CESC	TCGA-Q1-A5R3-01	7.7352	485	0
TCGA-BRCA	TCGA-AC-A62V-01	6.8488	348	1
TCGA-LIHC	TCGA-G3-AAV0-01	6.0538	476	0
TCGA-THCA	TCGA-ET-A39O-01	8.0967	3059	0
TCGA-PRAD	TCGA-G9-6369-01	6.4697	1215	0
TCGA-THCA	TCGA-FK-A3S3-01	8.2226	2162	0
TCGA-PAAD	TCGA-FB-AAQ1-01	7.6616	123	1
TCGA-KIRC	TCGA-AK-3455-01	6.7006	683	1
TCGA-KIPAN	TCGA-AK-3455-01	6.7006	683	1
TCGA-PRAD	TCGA-HC-7211-01	8.0377	1221	0
TCGA-KIRP	TCGA-2Z-A9J3-01	7.7297	1771	1
TCGA-KIPAN	TCGA-2Z-A9J3-01	7.7297	1771	1
TCGA-SKCM-M	TCGA-GF-A3OT-06	8.7077	301	0
TCGA-SKCM	TCGA-GF-A3OT-06	8.7077	301	0
TCGA-BRCA	TCGA-GM-A3XN-01	7.5156	2019	0
TCGA-LUAD	TCGA-49-AAR4-01	7.7287	879	1
TCGA-MESO	TCGA-UD-AAC7-01	9.4017	406	1
TCGA-PRAD	TCGA-4L-AA1F-01	7.9391	350	0
TCGA-KIRC	TCGA-AK-3433-01	7.6504	3409	0
TCGA-KIPAN	TCGA-AK-3433-01	7.6504	3409	0
TCGA-LIHC	TCGA-DD-AAD8-01	6.5406	1219	0
TCGA-BRCA	TCGA-AO-A129-01	7.8065	3286	0
TCGA-HNSC	TCGA-P3-A6T3-01	8.3164	577	1
TCGA-SKCM-M	TCGA-ER-A19G-06	8.8918	9188	0
TCGA-SKCM	TCGA-ER-A19G-06	8.8918	9188	0
TCGA-STAD	TCGA-R5-A7ZR-01	9.3815	185	1
TCGA-STES	TCGA-R5-A7ZR-01	9.3815	185	1
TCGA-HNSC	TCGA-CV-A468-01	7.6094	464	1
TCGA-PRAD	TCGA-EJ-5516-01	7.7164	1889	0
TCGA-SARC	TCGA-DX-A8BV-01	8.1388	1845	1
TCGA-UCEC	TCGA-EY-A2OO-01	8.1057	1392	0
TCGA-BLCA	TCGA-YF-AA3L-01	7.2099	364	0
TCGA-STAD	TCGA-BR-8059-01	8.8805	439	1
TCGA-STES	TCGA-BR-8059-01	8.8805	439	1
TCGA-THCA	TCGA-EL-A3MZ-01	7.7473	1597	1
TCGA-STAD	TCGA-CD-8527-01	8.5063	218	1
TCGA-STES	TCGA-CD-8527-01	8.5063	218	1
TCGA-LIHC	TCGA-DD-AACU-01	7.1354	1567	0
TCGA-BRCA	TCGA-BH-A1F8-01	7.2474	763	1
TCGA-LIHC	TCGA-G3-AAV3-01	6.2996	412	0
TCGA-HNSC	TCGA-QK-A6V9-01	8.5279	833	0
TCGA-KIRC	TCGA-A3-3306-01	7.1951	1120	0
TCGA-KIPAN	TCGA-A3-3306-01	7.1951	1120	0
TCGA-BLCA	TCGA-XF-A9SJ-01	7.546	98	1
TCGA-BRCA	TCGA-D8-A1JK-01	6.9499	612	0
TCGA-SKCM-M	TCGA-WE-A8ZO-06	8.9104	2145	0
TCGA-SKCM	TCGA-WE-A8ZO-06	8.9104	2145	0
TCGA-BLCA	TCGA-ZF-A9R0-01	7.0266	680	1
TCGA-LGG	TCGA-RY-A840-01	5.9762	854	0
TCGA-GBMLGG	TCGA-RY-A840-01	5.9762	854	0
TCGA-BRCA	TCGA-A8-A08X-01	7.5222	1308	0
TCGA-BRCA	TCGA-AR-A2LN-01	8.3053	1161	0
TCGA-LAML	TCGA-AB-2949-03	7.6533	699	0
TCGA-READ	TCGA-EI-6882-01	8.9017	262	0
TCGA-COADREAD	TCGA-EI-6882-01	8.9017	262	0
TCGA-THCA	TCGA-MK-A4N6-01	8.4956	1098	0
TCGA-COAD	TCGA-AZ-4315-01	7.5491	1776	0
TCGA-COADREAD	TCGA-AZ-4315-01	7.5491	1776	0
TCGA-LIHC	TCGA-DD-AADO-01	4.1748	453	0
TCGA-STAD	TCGA-3M-AB46-01	8.0957	1765	0
TCGA-STES	TCGA-3M-AB46-01	8.0957	1765	0
TCGA-SARC	TCGA-DX-A48R-01	11.2722	805	0
TCGA-LGG	TCGA-VM-A8C9-01	5.972	1314	0
TCGA-GBMLGG	TCGA-VM-A8C9-01	5.972	1314	0
TCGA-SKCM-P	TCGA-EB-A85I-01	8.955	362	0
TCGA-SKCM	TCGA-EB-A85I-01	8.955	362	0
TCGA-SARC	TCGA-DX-A7ET-01	5.709	463	0
TCGA-KIRC	TCGA-CJ-4869-01	8.1263	2554	0
TCGA-KIPAN	TCGA-CJ-4869-01	8.1263	2554	0
TCGA-COAD	TCGA-AA-3506-01	8.5782	1765	0
TCGA-COADREAD	TCGA-AA-3506-01	8.5782	1765	0
TCGA-PAAD	TCGA-3A-A9I9-01	7.2912	634	1
TCGA-KIRP	TCGA-A4-8098-01	7.2745	896	0
TCGA-KIPAN	TCGA-A4-8098-01	7.2745	896	0
TCGA-STAD	TCGA-BR-8286-01	9.1738	895	0
TCGA-STES	TCGA-BR-8286-01	9.1738	895	0
TCGA-PAAD	TCGA-F2-6879-01	8.6358	334	1
TCGA-STAD	TCGA-IN-A7NT-01	7.6981	323	0
TCGA-STES	TCGA-IN-A7NT-01	7.6981	323	0
TCGA-LIHC	TCGA-G3-A3CJ-01	5.8706	594	0
TCGA-PCPG	TCGA-SR-A6MU-01	6.7039	3362	0
TCGA-PRAD	TCGA-ZG-A9LM-01	6.7812	378	0
TCGA-SKCM-P	TCGA-EB-A4OZ-01	7.3977	620	0
TCGA-SKCM	TCGA-EB-A4OZ-01	7.3977	620	0
TCGA-THCA	TCGA-J8-A3YD-01	7.7076	968	0
TCGA-LIHC	TCGA-DD-A73C-01	6.5393	701	0
TCGA-OV	TCGA-61-2111-01	8.9884	3825	0
TCGA-STAD	TCGA-R5-A7ZI-01	6.8092	2267	0
TCGA-STES	TCGA-R5-A7ZI-01	6.8092	2267	0
TCGA-UCEC	TCGA-AJ-A3NC-01	6.9884	1125	0
TCGA-THYM	TCGA-4V-A9QI-01	4.4033	2936	0
TCGA-BLCA	TCGA-BT-A42C-01	7.5643	873	0
TCGA-PCPG	TCGA-QR-A70K-01	6.3771	274	0
TCGA-LAML	TCGA-AB-2955-03	7.2498	489	1
TCGA-LIHC	TCGA-G3-A25X-01	7.4679	1779	0
TCGA-LUAD	TCGA-05-4418-01	7.181	274	1
TCGA-KIRC	TCGA-BP-4983-01	8.2901	1413	0
TCGA-KIPAN	TCGA-BP-4983-01	8.2901	1413	0
TCGA-KIRC	TCGA-B4-5378-01	8.6537	175	0
TCGA-KIPAN	TCGA-B4-5378-01	8.6537	175	0
TCGA-CESC	TCGA-HG-A2PA-01	7.7011	773	1
TCGA-BRCA	TCGA-A8-A09A-01	8.9448	304	0
TCGA-KIRP	TCGA-BQ-7056-01	7.28	612	0
TCGA-KIPAN	TCGA-BQ-7056-01	7.28	612	0
TCGA-STAD	TCGA-BR-6801-01	8.7049	1223	0
TCGA-STES	TCGA-BR-6801-01	8.7049	1223	0
TCGA-KIRP	TCGA-F9-A4JJ-01	7.2575	325	1
TCGA-KIPAN	TCGA-F9-A4JJ-01	7.2575	325	1
TCGA-HNSC	TCGA-CV-A6K2-01	7.7275	317	1
TCGA-KIRP	TCGA-5P-A9JZ-01	8.2908	2744	0
TCGA-KIPAN	TCGA-5P-A9JZ-01	8.2908	2744	0
TCGA-HNSC	TCGA-HD-A6I0-01	6.4461	210	0
TCGA-UVM	TCGA-WC-A87W-01	8.6923	1703	0
TCGA-DLBC	TCGA-FA-A82F-01	6.4219	427	0
TCGA-THCA	TCGA-EM-A3AR-01	7.6286	1133	0
TCGA-LGG	TCGA-HW-8319-01	7.454	1209	1
TCGA-GBMLGG	TCGA-HW-8319-01	7.454	1209	1
TCGA-BRCA	TCGA-E2-A1IJ-01	7.6127	865	0
TCGA-SARC	TCGA-HB-A3L4-01	7.3897	1061	1
TCGA-PAAD	TCGA-3A-A9IB-01	8.3464	224	1
TCGA-KIRP	TCGA-G7-6792-01	8.7674	2765	0
TCGA-KIPAN	TCGA-G7-6792-01	8.7674	2765	0
TCGA-OV	TCGA-31-1946-01	8.1048	918	0
TCGA-PAAD	TCGA-IB-AAUV-01	7.4416	404	0
TCGA-LIHC	TCGA-BD-A2L6-01	6.4072	1363	0
TCGA-KIRC	TCGA-B2-5639-01	8.3319	1003	1
TCGA-KIPAN	TCGA-B2-5639-01	8.3319	1003	1
TCGA-KIRC	TCGA-GK-A6C7-01	9.0215	61	0
TCGA-KIPAN	TCGA-GK-A6C7-01	9.0215	61	0
TCGA-SKCM-M	TCGA-EE-A2MS-06	7.9286	4942	0
TCGA-SKCM	TCGA-EE-A2MS-06	7.9286	4942	0
TCGA-THCA	TCGA-EL-A4K7-01	7.5721	1251	0
TCGA-PRAD	TCGA-ZG-A9LY-01	7.4748	370	0
TCGA-UCEC	TCGA-B5-A1MW-01	9.0414	447	0
TCGA-THCA	TCGA-DJ-A2PQ-01	7.8984	1077	0
TCGA-ACC	TCGA-OR-A5KO-01	7.9056	1414	0
TCGA-BRCA	TCGA-A8-A08O-01	9.1261	943	0
TCGA-OV	TCGA-13-0720-01	7.8072	1355	1
TCGA-THCA	TCGA-EM-A22M-01	7.0353	442	0
TCGA-THCA	TCGA-EM-A3FO-01	7.9916	532	0
TCGA-UVM	TCGA-V4-A9ES-01	7.987	1511	0
TCGA-PRAD	TCGA-J4-A67K-01	5.5512	1004	0
TCGA-KIRC	TCGA-A3-3359-01	7.904	2504	0
TCGA-KIPAN	TCGA-A3-3359-01	7.904	2504	0
TCGA-LGG	TCGA-HT-7482-01	6.958	3253	0
TCGA-GBMLGG	TCGA-HT-7482-01	6.958	3253	0
TCGA-HNSC	TCGA-CV-6962-01	7.8457	126	1
TCGA-CESC	TCGA-EA-A50E-01	9.0064	227	1
TCGA-LUSC	TCGA-21-1082-01	7.8587	3644	0
TCGA-LUAD	TCGA-35-4123-01	6.1731	182	0
TCGA-BRCA	TCGA-A2-A4RY-01	8.2865	648	0
TCGA-LGG	TCGA-QH-A6CW-01	7.1509	414	0
TCGA-GBMLGG	TCGA-QH-A6CW-01	7.1509	414	0
[truncated: 10,108 more rows]

## Sheet: INF2
CODE	Sample	value	time	status
TCGA-GBM	TCGA-19-1787-01	4.917	385	1
TCGA-GBMLGG	TCGA-19-1787-01	4.917	385	1
TCGA-LGG	TCGA-S9-A7J2-01	5.0875	62	0
TCGA-GBMLGG	TCGA-S9-A7J2-01	5.0875	62	0
TCGA-CESC	TCGA-EK-A2RE-01	5.738	57	0
TCGA-LUAD	TCGA-44-6778-01	4.7501	1864	0
TCGA-LAML	TCGA-AB-2863-03	4.2818	31	1
TCGA-BRCA	TCGA-C8-A1HL-01	5.3107	317	0
TCGA-BRCA	TCGA-EW-A2FS-01	5.0653	1604	0
TCGA-CESC	TCGA-IR-A3L7-01	6.2491	4483	0
TCGA-LUAD	TCGA-05-4420-01	4.9933	912	0
TCGA-ESCA	TCGA-R6-A8WC-01	7.04	70	0
TCGA-STES	TCGA-R6-A8WC-01	7.04	70	0
TCGA-SARC	TCGA-DX-A3U8-01	6.0736	138	1
TCGA-KIRP	TCGA-GL-8500-01	5.1954	841	0
TCGA-KIPAN	TCGA-GL-8500-01	5.1954	841	0
TCGA-PRAD	TCGA-EJ-7125-01	4.2072	2850	0
TCGA-STAD	TCGA-IN-7808-01	5.3491	105	1
TCGA-STES	TCGA-IN-7808-01	5.3491	105	1
TCGA-ESCA	TCGA-L5-A4OH-01	7.2064	992	0
TCGA-STES	TCGA-L5-A4OH-01	7.2064	992	0
TCGA-KIRP	TCGA-B9-A8YH-01	5.6846	532	0
TCGA-KIPAN	TCGA-B9-A8YH-01	5.6846	532	0
TCGA-LGG	TCGA-E1-A7YI-01	5.562	111	1
TCGA-GBMLGG	TCGA-E1-A7YI-01	5.562	111	1
TCGA-SARC	TCGA-PC-A5DM-01	6.374	193	1
TCGA-STAD	TCGA-BR-A4QL-01	5.1408	491	1
TCGA-STES	TCGA-BR-A4QL-01	5.1408	491	1
TCGA-PRAD	TCGA-CH-5751-01	4.4693	1065	0
TCGA-BRCA	TCGA-A2-A3XX-01	5.353	1439	1
TCGA-HNSC	TCGA-DQ-5624-01	5.7145	1778	0
TCGA-PRAD	TCGA-KK-A7B3-01	5.442	899	0
TCGA-HNSC	TCGA-DQ-7591-01	5.2114	622	0
TCGA-GBM	TCGA-06-5412-01	4.3534	138	1
TCGA-GBMLGG	TCGA-06-5412-01	4.3534	138	1
TCGA-KIRC	TCGA-BP-4989-01	4.166	118	0
TCGA-KIPAN	TCGA-BP-4989-01	4.166	118	0
TCGA-PRAD	TCGA-EJ-8468-01	4.2442	2347	0
TCGA-KIRC	TCGA-CZ-5459-01	5.7148	1683	0
TCGA-KIPAN	TCGA-CZ-5459-01	5.7148	1683	0
TCGA-COAD	TCGA-D5-5538-01	5.7021	1661	1
TCGA-COADREAD	TCGA-D5-5538-01	5.7021	1661	1
TCGA-LUSC	TCGA-56-8305-01	5.0798	105	0
TCGA-THYM	TCGA-4X-A9FA-01	4.774	392	0
TCGA-LIHC	TCGA-DD-AAW0-01	5.4996	2015	0
TCGA-COAD	TCGA-AA-3511-01	5.6812	212	0
TCGA-COADREAD	TCGA-AA-3511-01	5.6812	212	0
TCGA-BRCA	TCGA-Z7-A8R5-01	5.7279	3287	0
TCGA-LUSC	TCGA-39-5031-01	4.5699	1841	1
TCGA-PRAD	TCGA-ZG-A8QW-01	4.7777	94	0
TCGA-LGG	TCGA-DU-7302-01	4.5547	1834	0
TCGA-GBMLGG	TCGA-DU-7302-01	4.5547	1834	0
TCGA-THCA	TCGA-DJ-A3UX-01	5.0054	345	0
TCGA-MESO	TCGA-ZN-A9VQ-01	6.7748	499	0
TCGA-READ	TCGA-EI-6512-01	6.2546	538	0
TCGA-COADREAD	TCGA-EI-6512-01	6.2546	538	0
TCGA-PRAD	TCGA-J4-A83K-01	4.862	328	0
TCGA-SKCM-M	TCGA-EE-A17X-06	6.6442	907	1
TCGA-SKCM	TCGA-EE-A17X-06	6.6442	907	1
TCGA-LIHC	TCGA-DD-AACA-01	4.2862	2301	0
TCGA-SKCM-M	TCGA-D3-A8GD-06	6.3516	718	0
TCGA-SKCM	TCGA-D3-A8GD-06	6.3516	718	0
TCGA-OV	TCGA-13-1485-01	5.572	629	1
TCGA-COAD	TCGA-QG-A5YX-01	6.2132	1003	0
TCGA-COADREAD	TCGA-QG-A5YX-01	6.2132	1003	0
TCGA-PRAD	TCGA-ZG-A9MC-01	5.0304	455	0
TCGA-LGG	TCGA-DU-A7TI-01	4.5577	1183	1
TCGA-GBMLGG	TCGA-DU-A7TI-01	4.5577	1183	1
TCGA-KIRC	TCGA-A3-3335-01	4.81	1886	0
TCGA-KIPAN	TCGA-A3-3335-01	4.81	1886	0
TCGA-STAD	TCGA-BR-8372-01	5.8061	951	0
TCGA-STES	TCGA-BR-8372-01	5.8061	951	0
TCGA-PRAD	TCGA-HC-7742-01	4.4977	938	0
TCGA-LUAD	TCGA-64-1679-01	5.565	2488	0
TCGA-HNSC	TCGA-CV-5976-01	6.139	1478	0
TCGA-OV	TCGA-25-1315-01	4.5898	1583	1
TCGA-TGCT	TCGA-2G-AAFZ-01	5.961	1353	0
TCGA-ESCA	TCGA-LN-A4MQ-01	6.2871	375	0
TCGA-STES	TCGA-LN-A4MQ-01	6.2871	375	0
TCGA-HNSC	TCGA-CV-6948-01	4.6089	1289	1
TCGA-LIHC	TCGA-K7-AAU7-01	6.2493	359	0
TCGA-KIRC	TCGA-CJ-6028-01	4.7077	1625	1
TCGA-KIPAN	TCGA-CJ-6028-01	4.7077	1625	1
TCGA-BRCA	TCGA-B6-A0RL-01	5.0313	2469	1
TCGA-KIRC	TCGA-CZ-5456-01	4.4176	2422	0
TCGA-KIPAN	TCGA-CZ-5456-01	4.4176	2422	0
TCGA-THCA	TCGA-EL-A3D0-01	5.8066	4254	0
TCGA-THCA	TCGA-EM-A22Q-01	6.1659	433	0
TCGA-LUAD	TCGA-49-6744-01	5.104	1683	0
TCGA-ESCA	TCGA-L5-A4ON-01	7.0941	558	1
TCGA-STES	TCGA-L5-A4ON-01	7.0941	558	1
TCGA-SKCM-M	TCGA-FS-A1ZF-06	5.8197	470	1
TCGA-SKCM	TCGA-FS-A1ZF-06	5.8197	470	1
TCGA-MESO	TCGA-ZN-A9VU-01	6.2333	977	0
TCGA-PAAD	TCGA-Q3-A5QY-01	6.1855	416	0
TCGA-UCEC	TCGA-AJ-A3BI-01	5.6614	575	0
TCGA-PCPG	TCGA-W2-A7UY-01	6.0065	450	0
TCGA-THCA	TCGA-E3-A3E2-01	6.2976	1922	0
TCGA-PAAD	TCGA-FB-A545-01	8.0365	732	1
TCGA-COAD	TCGA-G4-6320-01	7.0115	804	0
TCGA-COADREAD	TCGA-G4-6320-01	7.0115	804	0
TCGA-SKCM-P	TCGA-EB-A41A-01	4.7861	262	0
TCGA-SKCM	TCGA-EB-A41A-01	4.7861	262	0
TCGA-LUAD	TCGA-55-6982-01	5.3999	995	1
TCGA-LIHC	TCGA-RC-A7SH-01	5.7019	468	0
TCGA-LIHC	TCGA-CC-A3MA-01	4.8059	303	1
TCGA-LIHC	TCGA-RC-A7SB-01	4.1036	588	0
TCGA-COAD	TCGA-CM-6164-01	6.2826	883	0
TCGA-COADREAD	TCGA-CM-6164-01	6.2826	883	0
TCGA-THCA	TCGA-ET-A3BW-01	6.6392	1419	0
TCGA-OV	TCGA-09-0369-01	6.2765	1082	1
TCGA-BRCA	TCGA-E2-A2P6-01	5.4493	1051	0
TCGA-UVM	TCGA-VD-A8KF-01	6.2334	40	1
TCGA-THCA	TCGA-EL-A4JZ-01	6.5635	1856	0
TCGA-PRAD	TCGA-M7-A722-01	3.074	1060	0
TCGA-HNSC	TCGA-CV-A6K0-01	5.1215	606	0
TCGA-OV	TCGA-24-1419-01	8.533	239	0
TCGA-TGCT	TCGA-S6-A8JY-01	3.7138	278	0
TCGA-BRCA	TCGA-AO-A1KT-01	4.4803	541	0
TCGA-UCS	TCGA-N9-A4Q1-01	4.5778	2043	1
TCGA-GBM	TCGA-12-5299-01	4.637	98	1
TCGA-GBMLGG	TCGA-12-5299-01	4.637	98	1
TCGA-OV	TCGA-29-1761-01	2.5338	528	1
TCGA-THCA	TCGA-BJ-A0ZJ-01	6.4391	1280	0
TCGA-LGG	TCGA-P5-A5EX-01	4.2766	243	0
TCGA-GBMLGG	TCGA-P5-A5EX-01	4.2766	243	0
TCGA-THCA	TCGA-DJ-A4V2-01	5.9315	95	0
TCGA-LGG	TCGA-HT-8563-01	3.1765	860	0
TCGA-GBMLGG	TCGA-HT-8563-01	3.1765	860	0
TCGA-THCA	TCGA-J8-A3O2-01	5.1815	342	0
TCGA-BRCA	TCGA-E9-A3HO-01	4.6977	1158	0
TCGA-COAD	TCGA-A6-A567-01	5.4383	1881	1
TCGA-COADREAD	TCGA-A6-A567-01	5.4383	1881	1
TCGA-LUSC	TCGA-58-A46N-01	5.8125	910	0
TCGA-SKCM-M	TCGA-D3-A3ML-06	5.879	422	1
TCGA-SKCM	TCGA-D3-A3ML-06	5.879	422	1
TCGA-STAD	TCGA-CG-4466-01	4.5711	577	0
TCGA-STES	TCGA-CG-4466-01	4.5711	577	0
TCGA-KIRC	TCGA-A3-3383-01	6.5152	861	0
TCGA-KIPAN	TCGA-A3-3383-01	6.5152	861	0
TCGA-BRCA	TCGA-D8-A1XJ-01	6.0999	664	0
TCGA-SARC	TCGA-VT-A80J-01	6.0277	796	0
TCGA-CESC	TCGA-Q1-A73Q-01	5.6165	284	0
TCGA-KIRP	TCGA-BQ-5880-01	5.4209	1314	1
TCGA-KIPAN	TCGA-BQ-5880-01	5.4209	1314	1
TCGA-SKCM-M	TCGA-EE-A2GB-06	4.5021	1803	0
TCGA-SKCM	TCGA-EE-A2GB-06	4.5021	1803	0
TCGA-OV	TCGA-24-1845-01	4.2803	116	0
TCGA-THYM	TCGA-ZB-A96L-01	4.2751	1529	0
TCGA-HNSC	TCGA-BA-6870-01	4.3751	451	1
TCGA-LUAD	TCGA-73-4666-01	5.9951	800	0
TCGA-BLCA	TCGA-MV-A51V-01	6.5423	410	0
TCGA-LUSC	TCGA-77-A5G6-01	4.8455	678	1
TCGA-KIRP	TCGA-5P-A9K4-01	6.8014	2184	0
TCGA-KIPAN	TCGA-5P-A9K4-01	6.8014	2184	0
TCGA-UVM	TCGA-VD-A8KE-01	5.0068	821	0
TCGA-LUSC	TCGA-56-A4BX-01	4.7635	405	0
TCGA-LUSC	TCGA-34-7107-01	4.735	34	1
TCGA-THCA	TCGA-BJ-A290-01	6.4028	919	0
TCGA-HNSC	TCGA-CV-6955-01	3.9251	334	1
TCGA-HNSC	TCGA-P3-A5Q6-01	6.334	480	1
TCGA-LGG	TCGA-FG-A60K-01	4.8871	542	0
TCGA-GBMLGG	TCGA-FG-A60K-01	4.8871	542	0
TCGA-STAD	TCGA-D7-A4Z0-01	6.255	449	0
TCGA-STES	TCGA-D7-A4Z0-01	6.255	449	0
TCGA-OV	TCGA-24-2293-01	5.5952	506	1
TCGA-HNSC	TCGA-QK-A64Z-01	5.7358	641	1
TCGA-BRCA	TCGA-AC-A2FK-01	5.0751	2650	0
TCGA-PRAD	TCGA-VP-A879-01	4.734	728	1
TCGA-OV	TCGA-29-A5NZ-01	5.9331	1088	1
TCGA-PRAD	TCGA-HC-8265-01	2.7693	483	0
TCGA-LUSC	TCGA-37-4129-01	3.0774	242	0
TCGA-LIHC	TCGA-DD-AAVZ-01	4.8048	1900	0
TCGA-THCA	TCGA-DJ-A13R-01	3.7486	565	0
TCGA-BRCA	TCGA-E9-A1R4-01	4.6966	186	0
TCGA-MESO	TCGA-3U-A98F-01	6.0367	536	1
TCGA-CESC	TCGA-C5-A1MF-01	5.6834	1617	0
TCGA-LUSC	TCGA-77-8145-01	5.5853	212	1
TCGA-BRCA	TCGA-LL-A740-01	5.4728	441	0
TCGA-READ	TCGA-F5-6863-01	6.3625	361	1
TCGA-COADREAD	TCGA-F5-6863-01	6.3625	361	1
TCGA-GBM	TCGA-06-2565-01	4.9874	506	1
TCGA-GBMLGG	TCGA-06-2565-01	4.9874	506	1
TCGA-LUSC	TCGA-33-AASD-01	6.2428	3376	1
TCGA-THCA	TCGA-ET-A3BS-01	4.2095	176	0
TCGA-BRCA	TCGA-BH-A0BZ-01	5.3685	2255	0
TCGA-LUAD	TCGA-MN-A4N1-01	7.1642	827	0
TCGA-HNSC	TCGA-IQ-A61O-01	5.4115	421	1
TCGA-LUSC	TCGA-92-8063-01	5.7695	122	0
TCGA-LUAD	TCGA-55-7911-01	5.6557	537	0
TCGA-LIHC	TCGA-ED-A627-01	5.6832	423	0
TCGA-UCS	TCGA-N6-A4VC-01	5.0648	597	1
TCGA-LUSC	TCGA-39-5028-01	5.0666	52	1
TCGA-BRCA	TCGA-C8-A3M8-01	6.0211	394	0
TCGA-THCA	TCGA-BJ-A0ZF-01	6.7516	1217	0
TCGA-BRCA	TCGA-BH-A0BM-01	4.7437	1876	0
TCGA-LAML	TCGA-AB-2914-03	4.8017	792	0
TCGA-SKCM-M	TCGA-ER-A19S-06	5.4861	1505	0
TCGA-SKCM	TCGA-ER-A19S-06	5.4861	1505	0
TCGA-COAD	TCGA-DM-A0X9-01	5.6747	3641	0
TCGA-COADREAD	TCGA-DM-A0X9-01	5.6747	3641	0
TCGA-COAD	TCGA-AY-A69D-01	6.2576	543	0
TCGA-COADREAD	TCGA-AY-A69D-01	6.2576	543	0
TCGA-BRCA	TCGA-AN-A0XW-01	5.5364	170	0
TCGA-LUAD	TCGA-55-A4DG-01	5.7957	608	0
TCGA-PCPG	TCGA-RW-A684-01	4.4236	32	0
TCGA-THCA	TCGA-BJ-A45C-01	5.2717	243	1
TCGA-THCA	TCGA-ET-A2N4-01	7.2327	81	0
TCGA-LUSC	TCGA-58-A46J-01	5.2925	2589	0
TCGA-SKCM-M	TCGA-EE-A3AB-06	5.4582	3733	0
TCGA-SKCM	TCGA-EE-A3AB-06	5.4582	3733	0
TCGA-OV	TCGA-24-1426-01	5.1664	163	0
TCGA-OV	TCGA-24-1551-01	4.4529	1579	1
TCGA-GBM	TCGA-06-2561-01	3.9755	537	1
TCGA-GBMLGG	TCGA-06-2561-01	3.9755	537	1
TCGA-PRAD	TCGA-KK-A8I5-01	4.2327	3096	0
TCGA-STAD	TCGA-IN-8663-01	7.1739	103	1
TCGA-STES	TCGA-IN-8663-01	7.1739	103	1
TCGA-LIHC	TCGA-DD-AAVV-01	5.3827	2455	0
TCGA-CESC	TCGA-ZJ-A8QQ-01	5.7493	2056	0
TCGA-LUSC	TCGA-37-4133-01	3.6089	238	0
TCGA-LUSC	TCGA-77-8146-01	5.8465	3189	0
TCGA-TGCT	TCGA-2G-AAHN-01	4.7619	6445	0
TCGA-LUAD	TCGA-L9-A5IP-01	6.2491	58	1
TCGA-KIRC	TCGA-CJ-5672-01	5.3636	2190	1
TCGA-KIPAN	TCGA-CJ-5672-01	5.3636	2190	1
TCGA-LUAD	TCGA-73-4662-01	4.4549	2515	0
TCGA-MESO	TCGA-3U-A98I-01	5.3893	860	1
TCGA-HNSC	TCGA-CQ-5327-01	4.9241	1660	0
TCGA-BRCA	TCGA-E2-A1LL-01	6.4741	1309	0
TCGA-BLCA	TCGA-FD-A3SR-01	5.5823	602	1
TCGA-PRAD	TCGA-KK-A8II-01	4.9589	3467	1
TCGA-OV	TCGA-24-1923-01	6.6088	690	1
TCGA-BRCA	TCGA-BH-A18K-01	5.1696	2763	1
TCGA-BRCA	TCGA-BH-A28O-01	5.3202	1120	0
TCGA-LUAD	TCGA-55-6712-01	5.0523	171	1
TCGA-SKCM-P	TCGA-XV-AAZW-01	6.0685	393	1
TCGA-SKCM	TCGA-XV-AAZW-01	6.0685	393	1
TCGA-PAAD	TCGA-F2-7276-01	5.1127	216	1
TCGA-THCA	TCGA-BJ-A0Z2-01	5.4199	1514	0
TCGA-BLCA	TCGA-DK-A6B0-01	6.5354	2330	0
TCGA-LUAD	TCGA-97-7553-01	5.468	1870	0
TCGA-THCA	TCGA-ET-A2N0-01	6.2384	1600	0
TCGA-PAAD	TCGA-FB-A7DR-01	6.2398	353	1
TCGA-SKCM-M	TCGA-D3-A5GR-06	4.6136	5424	0
TCGA-SKCM	TCGA-D3-A5GR-06	4.6136	5424	0
TCGA-PAAD	TCGA-YB-A89D-01	7.0964	350	0
TCGA-PRAD	TCGA-CH-5752-01	4.5736	943	0
TCGA-LUSC	TCGA-77-7142-01	3.5073	2227	0
TCGA-THCA	TCGA-KS-A4I1-01	6.9002	812	0
TCGA-LUSC	TCGA-60-2719-01	2.9875	1297	0
TCGA-ESCA	TCGA-VR-A8Q7-01	5.9862	1590	0
TCGA-STES	TCGA-VR-A8Q7-01	5.9862	1590	0
TCGA-BRCA	TCGA-A7-A4SC-01	5.6846	446	0
TCGA-BLCA	TCGA-FD-A5BS-01	5.1367	1639	0
TCGA-KIRP	TCGA-J7-6720-01	4.9649	388	0
TCGA-KIPAN	TCGA-J7-6720-01	4.9649	388	0
TCGA-BRCA	TCGA-E9-A24A-01	4.5324	747	0
TCGA-LUAD	TCGA-49-AARE-01	5.2025	1229	1
TCGA-LIHC	TCGA-BC-4073-01	5.2817	849	0
TCGA-BRCA	TCGA-AC-A6IV-01	5.8987	568	0
TCGA-BLCA	TCGA-DK-A1AD-01	4.0419	3420	0
TCGA-BRCA	TCGA-B6-A400-01	5.3516	215	0
TCGA-THCA	TCGA-EM-A2OW-01	3.9865	1227	0
TCGA-BLCA	TCGA-XF-AAMQ-01	6.5209	2177	0
TCGA-THCA	TCGA-EM-A2OZ-01	6.6889	1033	0
TCGA-PCPG	TCGA-WB-A816-01	4.5361	1254	0
TCGA-THCA	TCGA-EM-A1CS-01	6.6159	817	0
TCGA-KIRC	TCGA-B0-5075-01	4.5173	637	1
TCGA-KIPAN	TCGA-B0-5075-01	4.5173	637	1
TCGA-SKCM-M	TCGA-W3-AA1R-06	7.0282	3379	1
TCGA-SKCM	TCGA-W3-AA1R-06	7.0282	3379	1
TCGA-HNSC	TCGA-P3-A6T0-01	6.0832	578	0
TCGA-OV	TCGA-13-0899-01	5.906	2012	1
TCGA-COAD	TCGA-AY-A8YK-01	6.056	573	0
TCGA-COADREAD	TCGA-AY-A8YK-01	6.056	573	0
TCGA-LIHC	TCGA-QA-A7B7-01	2.2543	94	0
TCGA-SKCM-M	TCGA-DA-A1IC-06	5.1119	2071	1
TCGA-SKCM	TCGA-DA-A1IC-06	5.1119	2071	1
TCGA-UCEC	TCGA-A5-AB3J-01	4.8435	512	0
TCGA-LUAD	TCGA-50-8460-01	4.8885	829	0
TCGA-UCEC	TCGA-PG-A917-01	4.86	212	0
TCGA-PAAD	TCGA-IB-7889-01	5.2664	481	1
TCGA-THCA	TCGA-EM-A3SY-01	2.3926	411	0
TCGA-PRAD	TCGA-ZG-A9L1-01	5.4016	1302	0
TCGA-HNSC	TCGA-CN-5361-01	5.822	2120	1
TCGA-LAML	TCGA-AB-2967-03	4.4647	1035	0
TCGA-CESC	TCGA-EX-A3L1-01	6.3496	463	0
TCGA-LUAD	TCGA-50-5933-01	4.9796	2393	1
TCGA-BLCA	TCGA-FT-A3EE-01	5.7942	99	1
TCGA-SARC	TCGA-IE-A4EH-01	6.4251	819	0
TCGA-THYM	TCGA-ZB-A96E-01	4.0242	1819	0
TCGA-LUSC	TCGA-43-3394-01	3.6451	1190	1
TCGA-BLCA	TCGA-ZF-AA4T-01	5.847	599	1
TCGA-MESO	TCGA-MQ-A6BQ-01	6.1031	2359	0
TCGA-BRCA	TCGA-E2-A1LH-01	5.3611	3247	0
TCGA-THCA	TCGA-ET-A39P-01	6.2141	2900	0
TCGA-OV	TCGA-29-1769-01	4.9184	699	0
TCGA-PAAD	TCGA-IB-7890-01	6.4813	598	1
TCGA-LUSC	TCGA-18-3409-01	4.7027	3747	0
TCGA-KIRC	TCGA-CJ-4899-01	6.0074	1528	0
TCGA-KIPAN	TCGA-CJ-4899-01	6.0074	1528	0
TCGA-BLCA	TCGA-E7-A3X6-01	6.9863	904	1
TCGA-COAD	TCGA-5M-AAT4-01	6.5706	49	1
TCGA-COADREAD	TCGA-5M-AAT4-01	6.5706	49	1
TCGA-OV	TCGA-24-1474-01	4.3702	676	1
TCGA-MESO	TCGA-3H-AB3U-01	6.3733	826	1
TCGA-ESCA	TCGA-2H-A9GF-01	7.1339	784	1
TCGA-STES	TCGA-2H-A9GF-01	7.1339	784	1
TCGA-COAD	TCGA-CM-6167-01	5.516	456	0
TCGA-COADREAD	TCGA-CM-6167-01	5.516	456	0
TCGA-KIRC	TCGA-CW-5590-01	6.0389	1075	1
TCGA-KIPAN	TCGA-CW-5590-01	6.0389	1075	1
TCGA-HNSC	TCGA-CR-7370-01	6.2306	105	0
TCGA-KIRP	TCGA-BQ-5888-01	5.5999	403	0
TCGA-KIPAN	TCGA-BQ-5888-01	5.5999	403	0
TCGA-BRCA	TCGA-B6-A0RH-01	5.2862	6456	1
TCGA-THCA	TCGA-EL-A3ZG-01	7.1074	2724	0
TCGA-THCA	TCGA-EL-A3CR-01	6.7755	233	1
TCGA-BRCA	TCGA-A8-A07W-01	4.6329	304	0
TCGA-PCPG	TCGA-QR-A6GY-01	5.1006	32	0
TCGA-UVM	TCGA-VD-A8KA-01	5.7848	1178	0
TCGA-PRAD	TCGA-YL-A8HJ-01	4.3827	1611	0
TCGA-LUAD	TCGA-44-6774-01	4.9782	658	0
TCGA-BLCA	TCGA-GU-A762-01	6.5322	232	1
TCGA-KIRP	TCGA-2Z-A9JK-01	5.3803	1186	0
TCGA-KIPAN	TCGA-2Z-A9JK-01	5.3803	1186	0
TCGA-LGG	TCGA-CS-5397-01	4.652	194	1
TCGA-GBMLGG	TCGA-CS-5397-01	4.652	194	1
TCGA-UCEC	TCGA-AX-A3G8-01	6.3574	36	0
TCGA-ACC	TCGA-OR-A5K3-01	1.46	3465	0
TCGA-LAML	TCGA-AB-2892-03	3.9515	943	0
TCGA-KIRC	TCGA-CZ-4860-01	4.3306	206	1
TCGA-KIPAN	TCGA-CZ-4860-01	4.3306	206	1
TCGA-THCA	TCGA-BJ-A28S-01	4.4861	640	0
TCGA-LAML	TCGA-AB-2862-03	5.796	1430	0
TCGA-OV	TCGA-09-2048-01	4.0696	138	1
TCGA-LGG	TCGA-E1-5322-01	4.5355	3978	1
TCGA-GBMLGG	TCGA-E1-5322-01	4.5355	3978	1
TCGA-LUAD	TCGA-73-4670-01	5.9432	131	0
TCGA-PRAD	TCGA-ZG-A9L5-01	3.3379	908	0
TCGA-HNSC	TCGA-CN-5365-01	5.1425	351	1
TCGA-HNSC	TCGA-MT-A7BN-01	6.2531	469	0
TCGA-LAML	TCGA-AB-2976-03	4.8131	915	1
TCGA-KIRC	TCGA-B0-5700-01	6.1655	1790	0
TCGA-KIPAN	TCGA-B0-5700-01	6.1655	1790	0
TCGA-KIRC	TCGA-B0-4847-01	5.6966	793	1
TCGA-KIPAN	TCGA-B0-4847-01	5.6966	793	1
TCGA-SKCM-P	TCGA-BF-A5ER-01	5.4333	327	0
TCGA-SKCM	TCGA-BF-A5ER-01	5.4333	327	0
TCGA-CESC	TCGA-JW-A5VI-01	6.0847	747	0
TCGA-PRAD	TCGA-XK-AAJT-01	4.6224	1434	0
TCGA-LUSC	TCGA-56-A4BW-01	5.0896	585	0
TCGA-LUSC	TCGA-56-8308-01	4.9626	517	0
TCGA-HNSC	TCGA-CV-6956-01	6.2165	217	1
TCGA-HNSC	TCGA-DQ-5631-01	5.7991	548	1
TCGA-LUSC	TCGA-85-8353-01	5.5407	94	1
TCGA-OV	TCGA-36-1580-01	4.9265	737	1
TCGA-STAD	TCGA-BR-7716-01	6.0215	1210	0
TCGA-STES	TCGA-BR-7716-01	6.0215	1210	0
TCGA-LIHC	TCGA-HP-A5N0-01	4.9896	1147	1
TCGA-HNSC	TCGA-CR-7369-01	5.1144	1090	1
TCGA-LUAD	TCGA-55-A48Z-01	6.4305	651	0
TCGA-LGG	TCGA-HT-8558-01	7.0589	418	0
TCGA-GBMLGG	TCGA-HT-8558-01	7.0589	418	0
TCGA-BLCA	TCGA-FD-A43S-01	6.3841	455	0
TCGA-UCEC	TCGA-5B-A90C-01	4.5386	1202	0
TCGA-BRCA	TCGA-B6-A0X7-01	5.2747	1781	1
TCGA-BRCA	TCGA-EW-A1P0-01	4.97	1251	0
TCGA-THCA	TCGA-DE-A7U5-01	5.6156	84	0
TCGA-SKCM-M	TCGA-D3-A5GU-06	5.5949	3808	0
TCGA-SKCM	TCGA-D3-A5GU-06	5.5949	3808	0
TCGA-BLCA	TCGA-XF-A8HE-01	5.436	3817	0
TCGA-HNSC	TCGA-QK-A6IG-01	5.6194	222	1
TCGA-LUSC	TCGA-22-4604-01	4.2639	399	1
TCGA-BLCA	TCGA-BT-A42F-01	5.3772	864	0
TCGA-OV	TCGA-61-1900-01	5.8819	176	0
TCGA-KIRP	TCGA-Y8-A894-01	6.4258	567	0
TCGA-KIPAN	TCGA-Y8-A894-01	6.4258	567	0
TCGA-LGG	TCGA-S9-A6U8-01	5.5358	2988	1
TCGA-GBMLGG	TCGA-S9-A6U8-01	5.5358	2988	1
TCGA-READ	TCGA-DC-5337-01	5.2631	792	0
TCGA-COADREAD	TCGA-DC-5337-01	5.2631	792	0
TCGA-HNSC	TCGA-CV-7261-01	4.7861	1512	0
TCGA-THCA	TCGA-BJ-A192-01	4.3639	1349	0
TCGA-KICH	TCGA-KL-8345-01	2.8422	1665	0
TCGA-KIPAN	TCGA-KL-8345-01	2.8422	1665	0
TCGA-KIRC	TCGA-BP-4998-01	5.5859	932	0
TCGA-KIPAN	TCGA-BP-4998-01	5.5859	932	0
TCGA-CHOL	TCGA-ZH-A8Y5-01	6.2875	1229	0
TCGA-THCA	TCGA-EL-A3T9-01	5.3899	174	1
TCGA-ACC	TCGA-OR-A5J2-01	4.5286	1677	1
TCGA-HNSC	TCGA-T2-A6X2-01	5.3544	987	0
TCGA-HNSC	TCGA-CR-6492-01	5.291	479	0
TCGA-BLCA	TCGA-G2-A3IB-01	5.8836	220	1
TCGA-BRCA	TCGA-EW-A1PC-01	5.3512	187	0
TCGA-THCA	TCGA-FK-A3SB-01	6.4011	125	0
TCGA-KIRC	TCGA-CJ-5675-01	5.1543	3936	0
TCGA-KIPAN	TCGA-CJ-5675-01	5.1543	3936	0
TCGA-BLCA	TCGA-CU-A3KJ-01	5.5435	562	0
TCGA-BRCA	TCGA-A7-A0CH-01	4.4926	1079	0
TCGA-COAD	TCGA-CM-6168-01	6.1819	395	0
TCGA-COADREAD	TCGA-CM-6168-01	6.1819	395	0
TCGA-HNSC	TCGA-QK-A6IF-01	5.0086	704	0
TCGA-BRCA	TCGA-E9-A2JS-01	4.7307	904	1
TCGA-CESC	TCGA-EA-A1QT-01	5.2661	1243	0
TCGA-BRCA	TCGA-A2-A1G6-01	4.4476	501	0
TCGA-SARC	TCGA-LI-A67I-01	5.9535	922	0
TCGA-TGCT	TCGA-W4-A7U4-01	5.675	738	0
TCGA-THCA	TCGA-EL-A3ZL-01	6.582	1895	0
TCGA-TGCT	TCGA-XY-A8S3-01	6.1283	843	0
TCGA-LGG	TCGA-HT-7854-01	5.336	1201	0
TCGA-GBMLGG	TCGA-HT-7854-01	5.336	1201	0
TCGA-LUAD	TCGA-44-A47A-01	5.3392	466	0
TCGA-BRCA	TCGA-B6-A0WV-01	4.4216	2417	1
TCGA-PCPG	TCGA-WB-A81J-01	5.2445	741	0
TCGA-TGCT	TCGA-2G-AAL5-01	6.1314	7437	0
TCGA-KIRP	TCGA-HE-7129-01	5.6387	2492	0
TCGA-KIPAN	TCGA-HE-7129-01	5.6387	2492	0
TCGA-LUAD	TCGA-05-4398-01	5.6896	1431	0
TCGA-HNSC	TCGA-HD-7753-01	5.904	866	0
TCGA-HNSC	TCGA-BA-5559-01	4.4169	2083	1
TCGA-PRAD	TCGA-KK-A59X-01	4.9036	2535	0
TCGA-BRCA	TCGA-UL-AAZ6-01	5.7217	518	0
TCGA-BRCA	TCGA-B6-A0RG-01	5.6949	2082	0
TCGA-PCPG	TCGA-SP-A6QC-01	4.7677	3491	0
TCGA-LUSC	TCGA-56-7579-01	4.2556	951	1
TCGA-LUAD	TCGA-67-3773-01	4.1153	427	0
TCGA-OV	TCGA-24-1562-01	4.9194	1384	1
TCGA-THCA	TCGA-FE-A235-01	6.6081	3571	0
TCGA-THCA	TCGA-EM-A3SU-01	5.4286	911	0
TCGA-LGG	TCGA-HT-7874-01	5.5753	1130	0
TCGA-GBMLGG	TCGA-HT-7874-01	5.5753	1130	0
TCGA-LUSC	TCGA-77-8007-01	7.5871	198	1
TCGA-SKCM-M	TCGA-FS-A1ZB-06	6.844	1486	1
TCGA-SKCM	TCGA-FS-A1ZB-06	6.844	1486	1
TCGA-BRCA	TCGA-A7-A0DC-01	3.48639	906	0
TCGA-OV	TCGA-24-2297-01	5.8792	1699	1
TCGA-BRCA	TCGA-A2-A0CR-01	6.2666	3283	0
TCGA-BRCA	TCGA-GM-A2DD-01	4.7903	2282	0
TCGA-LUSC	TCGA-77-7463-01	5.331	1423	1
TCGA-LGG	TCGA-S9-A6TV-01	3.0808	571	0
TCGA-GBMLGG	TCGA-S9-A6TV-01	3.0808	571	0
TCGA-BRCA	TCGA-BH-A6R9-01	5.1437	160	0
TCGA-LUSC	TCGA-39-5039-01	5.1807	544	1
TCGA-CESC	TCGA-UC-A7PG-01	4.4951	370	1
TCGA-BLCA	TCGA-DK-A3IS-01	7.0052	1529	0
TCGA-HNSC	TCGA-CV-6943-01	4.9458	602	1
TCGA-LUAD	TCGA-64-5781-01	6.0768	1559	0
TCGA-BRCA	TCGA-HN-A2OB-01	5.8555	1900	1
TCGA-HNSC	TCGA-CQ-7068-01	5.9739	1309	0
TCGA-LGG	TCGA-VM-A8CD-01	3.6589	240	1
TCGA-GBMLGG	TCGA-VM-A8CD-01	3.6589	240	1
TCGA-LUAD	TCGA-97-7552-01	6.367	1932	0
TCGA-BRCA	TCGA-UU-A93S-01	6.1964	116	1
TCGA-SARC	TCGA-QC-AA9N-01	5.0926	537	0
TCGA-THCA	TCGA-EM-A2CJ-01	4.5657	1447	0
TCGA-COAD	TCGA-AA-3697-01	6.0112	2587	0
TCGA-COADREAD	TCGA-AA-3697-01	6.0112	2587	0
TCGA-LUAD	TCGA-49-AARN-01	6.4445	1135	1
TCGA-HNSC	TCGA-CV-5444-01	6.354	2437	0
TCGA-BRCA	TCGA-AR-A24P-01	5.3583	84	0
TCGA-LUSC	TCGA-18-5595-01	4.9369	827	1
TCGA-KIRP	TCGA-SX-A7SM-01	5.9493	363	1
TCGA-KIPAN	TCGA-SX-A7SM-01	5.9493	363	1
TCGA-THCA	TCGA-DJ-A4V5-01	6.3182	1076	0
TCGA-LIHC	TCGA-DD-AAEI-01	5.3248	1531	0
TCGA-COAD	TCGA-AZ-4615-01	6.4346	1002	0
TCGA-COADREAD	TCGA-AZ-4615-01	6.4346	1002	0
TCGA-GBM	TCGA-06-0132-01	4.641	771	1
TCGA-GBMLGG	TCGA-06-0132-01	4.641	771	1
TCGA-ESCA	TCGA-VR-A8EO-01	5.1449	785	0
TCGA-STES	TCGA-VR-A8EO-01	5.1449	785	0
TCGA-KIRP	TCGA-HE-A5NK-01	5.2491	2228	0
TCGA-KIPAN	TCGA-HE-A5NK-01	5.2491	2228	0
TCGA-THCA	TCGA-ET-A25G-01	5.0162	2492	0
TCGA-HNSC	TCGA-CR-7395-01	5.3733	930	0
TCGA-STAD	TCGA-VQ-A91D-01	7.3612	356	1
TCGA-STES	TCGA-VQ-A91D-01	7.3612	356	1
TCGA-STAD	TCGA-BR-7196-01	5.1551	666	0
TCGA-STES	TCGA-BR-7196-01	5.1551	666	0
TCGA-OV	TCGA-23-1113-01	5.3281	949	1
TCGA-KIRC	TCGA-BP-4777-01	5.618	1731	0
TCGA-KIPAN	TCGA-BP-4777-01	5.618	1731	0
TCGA-OV	TCGA-24-2290-01	5.427	1102	1
TCGA-THCA	TCGA-ET-A39J-01	6.4131	3227	0
TCGA-BRCA	TCGA-E9-A1N9-01	4.4317	1101	0
TCGA-BRCA	TCGA-B6-A0I9-01	4.6826	362	1
TCGA-HNSC	TCGA-CN-6022-01	6.2664	281	1
TCGA-THCA	TCGA-E8-A242-01	5.6971	950	0
TCGA-THCA	TCGA-DJ-A2Q5-01	5.1985	1140	0
TCGA-KIRP	TCGA-DW-7963-01	4.906	1240	0
TCGA-KIPAN	TCGA-DW-7963-01	4.906	1240	0
TCGA-DLBC	TCGA-FA-A7DS-01	4.2714	719	0
TCGA-BRCA	TCGA-E2-A1L9-01	5.5598	598	0
TCGA-BRCA	TCGA-AC-A23H-01	5.5913	174	1
TCGA-CESC	TCGA-EA-A3QD-01	5.6103	397	0
TCGA-BLCA	TCGA-E5-A4U1-01	6.1805	1181	0
TCGA-PAAD	TCGA-OE-A75W-01	8.304	267	1
TCGA-SARC	TCGA-DX-AB3C-01	7.7131	2169	0
TCGA-KIRC	TCGA-BP-4762-01	5.0104	1343	1
TCGA-KIPAN	TCGA-BP-4762-01	5.0104	1343	1
TCGA-BRCA	TCGA-AR-A1AP-01	4.9374	2856	0
TCGA-LGG	TCGA-KT-A7W1-01	5.0721	438	0
TCGA-GBMLGG	TCGA-KT-A7W1-01	5.0721	438	0
TCGA-LUAD	TCGA-44-3919-01	5.1086	1026	1
TCGA-COAD	TCGA-AZ-6598-01	5.6716	1503	1
TCGA-COADREAD	TCGA-AZ-6598-01	5.6716	1503	1
TCGA-COAD	TCGA-A6-6653-01	6.7418	742	0
TCGA-COADREAD	TCGA-A6-6653-01	6.7418	742	0
TCGA-HNSC	TCGA-CV-6952-01	5.3851	185	1
TCGA-COAD	TCGA-NH-A50V-01	5.7679	588	0
TCGA-COADREAD	TCGA-NH-A50V-01	5.7679	588	0
TCGA-KIRC	TCGA-B0-5109-01	4.9987	587	1
TCGA-KIPAN	TCGA-B0-5109-01	4.9987	587	1
TCGA-BRCA	TCGA-BH-A0H5-01	5.24	1620	0
TCGA-BRCA	TCGA-OK-A5Q2-01	6.7125	64	0
TCGA-UCEC	TCGA-B5-A0K9-01	6.2405	409	1
TCGA-HNSC	TCGA-CV-A45P-01	4.8033	639	0
TCGA-BRCA	TCGA-BH-A0E6-01	4.9915	293	0
TCGA-BRCA	TCGA-D8-A1JA-01	4.8842	502	0
TCGA-LUSC	TCGA-56-7221-01	4.4324	608	0
TCGA-COAD	TCGA-AD-6899-01	6.2587	176	1
TCGA-COADREAD	TCGA-AD-6899-01	6.2587	176	1
TCGA-CHOL	TCGA-4G-AAZT-01	6.2504	420	0
TCGA-ESCA	TCGA-VR-A8EX-01	5.2582	855	1
TCGA-STES	TCGA-VR-A8EX-01	5.2582	855	1
TCGA-HNSC	TCGA-CQ-6228-01	4.9528	456	1
TCGA-LGG	TCGA-P5-A5F2-01	4.7077	242	0
TCGA-GBMLGG	TCGA-P5-A5F2-01	4.7077	242	0
TCGA-KIRC	TCGA-BP-4352-01	6.1777	344	1
TCGA-KIPAN	TCGA-BP-4352-01	6.1777	344	1
TCGA-LUAD	TCGA-99-8032-01	4.2212	44	0
TCGA-BRCA	TCGA-BH-A0BW-01	5.3144	2371	0
TCGA-KIRP	TCGA-DW-7841-01	5.9507	445	0
TCGA-KIPAN	TCGA-DW-7841-01	5.9507	445	0
TCGA-HNSC	TCGA-CV-A6JN-01	5.9656	906	0
TCGA-ACC	TCGA-OR-A5LN-01	4.5922	2342	0
TCGA-STAD	TCGA-CD-8528-01	5.9521	375	0
TCGA-STES	TCGA-CD-8528-01	5.9521	375	0
TCGA-OV	TCGA-29-1695-01	4.1676	1229	1
TCGA-THCA	TCGA-H2-A2K9-01	4.1852	659	0
TCGA-PRAD	TCGA-G9-7509-01	4.6977	1610	0
TCGA-PRAD	TCGA-J4-A67R-01	5.1914	910	0
TCGA-GBM	TCGA-19-2629-01	4.4732	737	1
TCGA-GBMLGG	TCGA-19-2629-01	4.4732	737	1
TCGA-DLBC	TCGA-GS-A9TT-01	3.9002	1163	0
TCGA-KIRC	TCGA-B2-4098-01	3.87	51	1
TCGA-KIPAN	TCGA-B2-4098-01	3.87	51	1
TCGA-STAD	TCGA-D7-8575-01	5.7944	554	1
TCGA-STES	TCGA-D7-8575-01	5.7944	554	1
TCGA-LGG	TCGA-HT-7607-01	5.206	96	1
TCGA-GBMLGG	TCGA-HT-7607-01	5.206	96	1
TCGA-HNSC	TCGA-CR-7380-01	6.3628	606	1
TCGA-LUSC	TCGA-43-2576-01	5.6416	1223	0
TCGA-THCA	TCGA-DJ-A2PW-01	6.4517	1060	0
TCGA-UCS	TCGA-N8-A56S-01	4.1708	371	1
TCGA-STAD	TCGA-BR-8367-01	6.3275	801	1
TCGA-STES	TCGA-BR-8367-01	6.3275	801	1
TCGA-CESC	TCGA-C5-A1ME-01	7.1734	1756	0
TCGA-GBM	TCGA-06-0238-01	4.0645	405	1
TCGA-GBMLGG	TCGA-06-0238-01	4.0645	405	1
TCGA-PRAD	TCGA-QU-A6IL-01	4.7038	97	0
TCGA-PAAD	TCGA-FB-AAQ3-01	6.4179	31	1
TCGA-SARC	TCGA-3B-A9HX-01	7.6078	1303	0
TCGA-KIRC	TCGA-CJ-5679-01	4.6916	679	1
TCGA-KIPAN	TCGA-CJ-5679-01	4.6916	679	1
TCGA-CESC	TCGA-C5-A8YR-01	5.8751	837	1
TCGA-READ	TCGA-DC-6682-01	5.4196	762	0
TCGA-COADREAD	TCGA-DC-6682-01	5.4196	762	0
TCGA-PRAD	TCGA-V1-A9Z7-01	4.3695	874	0
TCGA-KICH	TCGA-KL-8346-01	2.1925	1897	0
TCGA-KIPAN	TCGA-KL-8346-01	2.1925	1897	0
TCGA-STAD	TCGA-VQ-A91Q-01	6.6618	633	1
TCGA-STES	TCGA-VQ-A91Q-01	6.6618	633	1
TCGA-THCA	TCGA-FE-A239-01	4.4304	1023	1
TCGA-HNSC	TCGA-DQ-7594-01	4.9251	1218	0
TCGA-BLCA	TCGA-XF-A8HF-01	5.5367	2954	1
TCGA-BLCA	TCGA-KQ-A41P-01	5.8846	1094	0
TCGA-KIRC	TCGA-BP-4766-01	6.4567	1462	0
TCGA-KIPAN	TCGA-BP-4766-01	6.4567	1462	0
TCGA-LIHC	TCGA-DD-AACT-01	5.4722	1562	0
TCGA-BLCA	TCGA-BL-A13I-01	5.01216	223	1
TCGA-SARC	TCGA-DX-A7EU-01	5.9755	721	0
TCGA-BRCA	TCGA-B6-A0WZ-01	5.7366	6292	0
TCGA-BRCA	TCGA-C8-A135-01	4.5217	393	0
TCGA-THYM	TCGA-XU-A92W-01	4.2001	3279	0
TCGA-LUAD	TCGA-55-8299-01	4.85	469	1
TCGA-LUSC	TCGA-39-5027-01	5.3082	3108	0
TCGA-HNSC	TCGA-HD-7917-01	5.6244	836	1
TCGA-OV	TCGA-09-1674-01	5.2056	260	0
TCGA-LUSC	TCGA-22-5485-01	5.2616	916	1
TCGA-THCA	TCGA-EL-A4K1-01	6.4537	1046	0
TCGA-BRCA	TCGA-BH-A0E2-01	5.1453	435	0
TCGA-THCA	TCGA-DJ-A2PX-01	6.1014	881	0
TCGA-BRCA	TCGA-BH-A0BJ-01	4.5098	660	0
TCGA-BRCA	TCGA-BH-A203-01	4.7777	1174	1
TCGA-THCA	TCGA-BJ-A190-01	2.8341	626	0
TCGA-THCA	TCGA-DJ-A3VM-01	4.2646	840	0
TCGA-BRCA	TCGA-A2-A1G1-01	4.4816	584	0
TCGA-KIRP	TCGA-GL-A9DD-01	4.9505	341	0
TCGA-KIPAN	TCGA-GL-A9DD-01	4.9505	341	0
TCGA-OV	TCGA-13-A5FT-01	6.1667	2143	0
TCGA-PAAD	TCGA-IB-AAUW-01	6.0038	230	1
TCGA-PCPG	TCGA-WB-A81M-01	5.5696	1394	0
TCGA-LGG	TCGA-HT-7873-01	4.8895	718	0
TCGA-GBMLGG	TCGA-HT-7873-01	4.8895	718	0
TCGA-KIRC	TCGA-BP-5183-01	4.84	1291	0
TCGA-KIPAN	TCGA-BP-5183-01	4.84	1291	0
TCGA-LUAD	TCGA-55-A491-01	4.9547	626	0
TCGA-THCA	TCGA-FY-A3NM-01	3.1892	885	0
TCGA-GBM	TCGA-06-0749-01	5.446	82	1
TCGA-GBMLGG	TCGA-06-0749-01	5.446	82	1
TCGA-SKCM-M	TCGA-D3-A3CE-06	3.4622	1832	1
TCGA-SKCM	TCGA-D3-A3CE-06	3.4622	1832	1
TCGA-LUSC	TCGA-46-6025-01	6.0756	324	0
TCGA-THCA	TCGA-FE-A236-01	5.7115	2031	0
TCGA-BLCA	TCGA-ZF-AA4W-01	6.7137	1830	0
TCGA-BLCA	TCGA-UY-A9PA-01	6.4914	1072	0
TCGA-KICH	TCGA-KL-8330-01	1.8363	3304	0
TCGA-KIPAN	TCGA-KL-8330-01	1.8363	3304	0
TCGA-THCA	TCGA-ET-A3DP-01	5.8672	2877	0
TCGA-LGG	TCGA-HT-7603-01	5.2254	705	0
TCGA-GBMLGG	TCGA-HT-7603-01	5.2254	705	0
TCGA-UCEC	TCGA-AJ-A3NF-01	4.8704	645	0
TCGA-THYM	TCGA-4V-A9QT-01	4.4304	813	0
TCGA-PRAD	TCGA-HC-7752-01	4.4654	782	0
TCGA-CESC	TCGA-FU-A40J-01	6.6502	426	0
TCGA-KIRP	TCGA-B9-4116-01	5.1478	627	0
TCGA-KIPAN	TCGA-B9-4116-01	5.1478	627	0
TCGA-BRCA	TCGA-BH-A0C7-01	5.4246	2767	0
TCGA-LUAD	TCGA-50-6595-01	5.6026	189	1
TCGA-LGG	TCGA-DB-A64P-01	4.6617	916	0
TCGA-GBMLGG	TCGA-DB-A64P-01	4.6617	916	0
TCGA-KIRC	TCGA-BP-4981-01	5.365	1097	1
TCGA-KIPAN	TCGA-BP-4981-01	5.365	1097	1
TCGA-CESC	TCGA-VS-A9V5-01	7.1039	494	1
TCGA-KIRC	TCGA-AK-3428-01	5.3999	3728	0
TCGA-KIPAN	TCGA-AK-3428-01	5.3999	3728	0
TCGA-BRCA	TCGA-E2-A14X-01	4.3024	972	0
TCGA-COAD	TCGA-G4-6311-01	6.4219	1199	0
TCGA-COADREAD	TCGA-G4-6311-01	6.4219	1199	0
TCGA-BRCA	TCGA-BH-A8FZ-01	5.4797	574	0
TCGA-BRCA	TCGA-S3-AA17-01	5.7493	424	0
TCGA-UCEC	TCGA-DF-A2L0-01	4.3484	788	1
TCGA-READ	TCGA-CI-6619-01	5.5626	184	0
TCGA-COADREAD	TCGA-CI-6619-01	5.5626	184	0
TCGA-STAD	TCGA-B7-A5TI-01	5.4787	595	0
TCGA-STES	TCGA-B7-A5TI-01	5.4787	595	0
TCGA-BRCA	TCGA-AR-A1AR-01	4.431	524	1
TCGA-BRCA	TCGA-D8-A13Z-01	6.0693	635	0
TCGA-HNSC	TCGA-BA-5152-01	4.9393	1288	0
TCGA-CESC	TCGA-MY-A913-01	6.1591	524	0
TCGA-DLBC	TCGA-G8-6325-01	5.9603	1581	0
TCGA-SKCM-M	TCGA-ER-A19M-06	4.8028	1857	1
TCGA-SKCM	TCGA-ER-A19M-06	4.8028	1857	1
TCGA-KIRP	TCGA-A4-7997-01	5.1148	927	0
TCGA-KIPAN	TCGA-A4-7997-01	5.1148	927	0
TCGA-ESCA	TCGA-L5-A88T-01	4.7898	694	0
TCGA-STES	TCGA-L5-A88T-01	4.7898	694	0
TCGA-SARC	TCGA-DX-A48O-01	4.5299	1605	0
TCGA-OV	TCGA-13-1512-01	6.4286	442	0
TCGA-OV	TCGA-23-2078-01	6.6353	2661	0
TCGA-BRCA	TCGA-A7-A6VX-01	5.2525	317	0
TCGA-CESC	TCGA-VS-A8Q9-01	6.6424	1630	0
TCGA-LIHC	TCGA-DD-A39V-01	4.4628	643	1
TCGA-PRAD	TCGA-EJ-A65F-01	4.546	560	0
TCGA-LUAD	TCGA-95-A4VP-01	5.4689	605	0
TCGA-KIRC	TCGA-BP-4340-01	5.8278	562	1
TCGA-KIPAN	TCGA-BP-4340-01	5.8278	562	1
TCGA-SKCM-M	TCGA-EE-A3AF-06	6.4835	420	1
TCGA-SKCM	TCGA-EE-A3AF-06	6.4835	420	1
TCGA-PRAD	TCGA-HC-8261-01	3.36093	546	0
TCGA-UCEC	TCGA-AX-A3G3-01	7.1552	42	0
TCGA-LUSC	TCGA-85-A512-01	4.7651	465	0
TCGA-THCA	TCGA-ET-A25P-01	5.0135	559	0
TCGA-THCA	TCGA-DJ-A3VI-01	5.2146	95	0
TCGA-LUAD	TCGA-55-8302-01	7.2242	478	0
TCGA-LUAD	TCGA-44-4112-01	3.56452	808	1
TCGA-LUSC	TCGA-60-2710-01	4.9336	2024	0
TCGA-READ	TCGA-AF-3911-01	5.9766	1148	0
TCGA-COADREAD	TCGA-AF-3911-01	5.9766	1148	0
TCGA-HNSC	TCGA-UF-A7JJ-01	5.0917	549	0
TCGA-LUAD	TCGA-05-4430-01	5.2087	761	0
TCGA-BRCA	TCGA-AR-A255-01	4.4384	2161	0
TCGA-PCPG	TCGA-WB-A81F-01	5.3509	1737	0
TCGA-UVM	TCGA-V4-A9EQ-01	7.3068	455	1
TCGA-PAAD	TCGA-HZ-7919-01	6.0332	593	1
TCGA-HNSC	TCGA-CN-5366-01	6.4435	360	1
TCGA-BRCA	TCGA-AR-A1AT-01	5.7751	1272	1
TCGA-BLCA	TCGA-E5-A2PC-01	7.6113	1326	0
TCGA-BRCA	TCGA-A2-A0CU-01	5.2025	158	1
TCGA-KIRP	TCGA-V9-A7HT-01	5.3758	965	0
TCGA-KIPAN	TCGA-V9-A7HT-01	5.3758	965	0
TCGA-PRAD	TCGA-YL-A8HM-01	3.8847	1482	0
TCGA-STAD	TCGA-CD-A486-01	5.1867	192	1
TCGA-STES	TCGA-CD-A486-01	5.1867	192	1
TCGA-SKCM-M	TCGA-DA-A95Y-06	5.854	430	1
TCGA-SKCM	TCGA-DA-A95Y-06	5.854	430	1
TCGA-BLCA	TCGA-UY-A9PE-01	4.7055	189	0
TCGA-HNSC	TCGA-CQ-7071-01	4.5224	1311	0
TCGA-UCEC	TCGA-D1-A3DG-01	6.6152	130	1
TCGA-STAD	TCGA-VQ-A8PX-01	5.6888	1964	0
TCGA-STES	TCGA-VQ-A8PX-01	5.6888	1964	0
TCGA-BLCA	TCGA-XF-A9SV-01	5.5429	388	1
TCGA-OV	TCGA-24-1924-01	4.8223	919	1
TCGA-KIRC	TCGA-B0-5120-01	5.4479	1169	0
TCGA-KIPAN	TCGA-B0-5120-01	5.4479	1169	0
TCGA-SARC	TCGA-DX-A6BG-01	5.6115	1121	0
TCGA-BRCA	TCGA-BH-A0AZ-01	5.09	1919	0
TCGA-SKCM-M	TCGA-EE-A184-06	6.7874	2073	1
TCGA-SKCM	TCGA-EE-A184-06	6.7874	2073	1
TCGA-BLCA	TCGA-E7-A6MF-01	5.4719	750	0
TCGA-KIRC	TCGA-MM-A84U-01	5.8883	700	0
TCGA-KIPAN	TCGA-MM-A84U-01	5.8883	700	0
TCGA-HNSC	TCGA-CV-6933-01	5.6235	2741	1
TCGA-ESCA	TCGA-LN-A8HZ-01	6.031	375	0
TCGA-STES	TCGA-LN-A8HZ-01	6.031	375	0
TCGA-CESC	TCGA-DS-A0VL-01	4.9426	81	0
TCGA-LUSC	TCGA-63-6202-01	4.8719	1602	0
TCGA-TGCT	TCGA-SB-A76C-01	3.7083	42	0
TCGA-SKCM-M	TCGA-FS-A1YY-06	6.2531	6953	1
TCGA-SKCM	TCGA-FS-A1YY-06	6.2531	6953	1
TCGA-LUSC	TCGA-46-3767-01	4.5559	396	0
TCGA-BRCA	TCGA-E2-A1IH-01	4.5236	1026	0
TCGA-OV	TCGA-13-1496-01	4.174	129	1
TCGA-KIRC	TCGA-B0-5095-01	6.4745	245	1
TCGA-KIPAN	TCGA-B0-5095-01	6.4745	245	1
TCGA-GBM	TCGA-06-0174-01	4.7176	98	1
TCGA-GBMLGG	TCGA-06-0174-01	4.7176	98	1
TCGA-READ	TCGA-CI-6622-01	5.8528	1362	0
TCGA-COADREAD	TCGA-CI-6622-01	5.8528	1362	0
TCGA-KIRC	TCGA-BP-4167-01	6.0215	2718	0
TCGA-KIPAN	TCGA-BP-4167-01	6.0215	2718	0
TCGA-LGG	TCGA-HW-7486-01	6.3322	1721	0
TCGA-GBMLGG	TCGA-HW-7486-01	6.3322	1721	0
TCGA-LIHC	TCGA-ZP-A9D2-01	5.7176	765	1
TCGA-BRCA	TCGA-BH-A18R-01	5.1351	1142	1
TCGA-HNSC	TCGA-BA-7269-01	5.8706	1273	0
TCGA-BLCA	TCGA-ZF-AA56-01	5.8751	259	1
TCGA-STAD	TCGA-HU-A4G3-01	5.8233	170	0
TCGA-STES	TCGA-HU-A4G3-01	5.8233	170	0
TCGA-ACC	TCGA-OR-A5KY-01	4.366	391	1
TCGA-SKCM-M	TCGA-ER-A19A-06	6.2884	2365	0
TCGA-SKCM	TCGA-ER-A19A-06	6.2884	2365	0
TCGA-COAD	TCGA-NH-A6GC-01	7.234	389	0
TCGA-COADREAD	TCGA-NH-A6GC-01	7.234	389	0
TCGA-SARC	TCGA-DX-A48K-01	6.2207	1399	0
TCGA-LIHC	TCGA-DD-A73B-01	3.9468	283	1
TCGA-BRCA	TCGA-AC-A4ZE-01	5.542	890	0
TCGA-LGG	TCGA-P5-A5F1-01	4.0046	179	0
TCGA-GBMLGG	TCGA-P5-A5F1-01	4.0046	179	0
TCGA-BLCA	TCGA-DK-AA6X-01	4.5491	467	0
TCGA-LAML	TCGA-AB-2877-03	5.0379	638	0
TCGA-STAD	TCGA-BR-7722-01	6.6349	466	1
TCGA-STES	TCGA-BR-7722-01	6.6349	466	1
TCGA-BRCA	TCGA-B6-A0RS-01	4.4364	3063	1
TCGA-LUSC	TCGA-33-AAS8-01	4.5293	1114	1
TCGA-BRCA	TCGA-AR-A24H-01	4.4067	4894	0
TCGA-COAD	TCGA-F4-6570-01	6.8201	188	1
TCGA-COADREAD	TCGA-F4-6570-01	6.8201	188	1
TCGA-THCA	TCGA-E8-A432-01	5.2869	931	0
TCGA-HNSC	TCGA-MZ-A5BI-01	4.854	217	1
TCGA-OV	TCGA-24-1928-01	5.6522	336	1
TCGA-LGG	TCGA-DU-7011-01	3.4277	3200	1
TCGA-GBMLGG	TCGA-DU-7011-01	3.4277	3200	1
TCGA-COAD	TCGA-G4-6627-01	6.2149	2275	0
TCGA-COADREAD	TCGA-G4-6627-01	6.2149	2275	0
TCGA-PRAD	TCGA-J9-A8CP-01	4.3513	386	0
TCGA-BLCA	TCGA-ZF-A9R9-01	5.4006	864	1
TCGA-PCPG	TCGA-P8-A6RX-01	5.3147	540	0
TCGA-HNSC	TCGA-UF-A7JF-01	6.0892	1686	0
TCGA-BRCA	TCGA-A8-A099-01	4.2699	304	0
TCGA-COAD	TCGA-CM-6679-01	5.9251	306	0
TCGA-COADREAD	TCGA-CM-6679-01	5.9251	306	0
TCGA-DLBC	TCGA-G8-6907-01	6.1081	595	1
TCGA-PAAD	TCGA-HV-A5A4-01	7.1163	232	0
TCGA-READ	TCGA-DC-6157-01	5.8087	1581	0
TCGA-COADREAD	TCGA-DC-6157-01	5.8087	1581	0
TCGA-CESC	TCGA-VS-A9UU-01	5.9006	442	0
TCGA-LUSC	TCGA-66-2790-01	5.0277	699	0
TCGA-LUAD	TCGA-75-7027-01	6.3609	3059	0
TCGA-PRAD	TCGA-V1-A8WS-01	4.511	474	0
TCGA-THCA	TCGA-CE-A3MD-01	5.6183	389	0
TCGA-STAD	TCGA-HU-A4GD-01	5.4243	692	0
TCGA-STES	TCGA-HU-A4GD-01	5.4243	692	0
TCGA-STAD	TCGA-VQ-A94U-01	5.7112	819	0
TCGA-STES	TCGA-VQ-A94U-01	5.7112	819	0
TCGA-MESO	TCGA-LK-A4O0-01	4.9251	185	1
TCGA-PAAD	TCGA-XD-AAUG-01	5.7819	420	0
TCGA-LIHC	TCGA-FV-A4ZP-01	6.7538	2486	1
TCGA-KICH	TCGA-KN-8435-01	2.9729	3498	0
TCGA-KIPAN	TCGA-KN-8435-01	2.9729	3498	0
TCGA-COAD	TCGA-A6-4105-01	5.5738	442	1
TCGA-COADREAD	TCGA-A6-4105-01	5.5738	442	1
TCGA-OV	TCGA-04-1514-01	5.7013	1720	1
TCGA-LGG	TCGA-P5-A77X-01	4.1531	105	0
TCGA-GBMLGG	TCGA-P5-A77X-01	4.1531	105	0
TCGA-LUSC	TCGA-NC-A5HI-01	5.1375	1743	0
TCGA-KIRC	TCGA-BP-4781-01	5.2114	2080	0
TCGA-KIPAN	TCGA-BP-4781-01	5.2114	2080	0
TCGA-HNSC	TCGA-CV-6937-01	5.8284	624	1
TCGA-UCEC	TCGA-AJ-A3QS-01	5.5522	513	0
TCGA-LIHC	TCGA-DD-AACS-01	4.1604	1804	0
TCGA-CESC	TCGA-VS-A9U6-01	6.2258	1320	0
TCGA-SKCM-P	TCGA-EB-A6QZ-01	5.7822	352	1
TCGA-SKCM	TCGA-EB-A6QZ-01	5.7822	352	1
TCGA-HNSC	TCGA-IQ-7631-01	6.1435	1172	0
TCGA-ESCA	TCGA-L5-A4OI-01	7.4088	608	0
TCGA-STES	TCGA-L5-A4OI-01	7.4088	608	0
TCGA-SKCM-P	TCGA-EB-A1NK-01	6.3431	1039	0
TCGA-SKCM	TCGA-EB-A1NK-01	6.3431	1039	0
TCGA-SKCM-M	TCGA-D3-A8GQ-06	5.8392	884	1
TCGA-SKCM	TCGA-D3-A8GQ-06	5.8392	884	1
TCGA-BRCA	TCGA-A8-A09R-01	4.855	273	0
TCGA-BLCA	TCGA-DK-AA6S-01	4.9973	5050	0
TCGA-PRAD	TCGA-V1-A9Z8-01	4.623	827	0
TCGA-LIHC	TCGA-DD-A4NK-01	4.9547	1210	1
TCGA-THYM	TCGA-3S-A8YW-01	4.774	643	0
TCGA-STAD	TCGA-VQ-A8PJ-01	6.3091	82	1
TCGA-STES	TCGA-VQ-A8PJ-01	6.3091	82	1
TCGA-BLCA	TCGA-KQ-A41S-01	6.24	35	0
TCGA-LUAD	TCGA-44-2668-01	5.3811	761	1
TCGA-LUAD	TCGA-55-8507-01	5.6387	418	0
TCGA-THCA	TCGA-DJ-A3UN-01	6.6644	986	0
TCGA-LAML	TCGA-AB-2869-03	6.19	243	0
TCGA-LGG	TCGA-HW-7493-01	3.3993	2107	0
TCGA-GBMLGG	TCGA-HW-7493-01	3.3993	2107	0
TCGA-LIHC	TCGA-CC-5261-01	5.5555	97	1
TCGA-CESC	TCGA-C5-A2LX-01	5.0206	2526	0
TCGA-HNSC	TCGA-CR-6471-01	4.7181	1202	1
TCGA-LGG	TCGA-VM-A8CA-01	4.7198	411	0
TCGA-GBMLGG	TCGA-VM-A8CA-01	4.7198	411	0
TCGA-BRCA	TCGA-EW-A6SC-01	5.2072	952	0
TCGA-KIRC	TCGA-B0-5699-01	6.7625	3841	0
TCGA-KIPAN	TCGA-B0-5699-01	6.7625	3841	0
TCGA-PRAD	TCGA-XQ-A8TB-01	3.5959	770	0
TCGA-LUSC	TCGA-37-5819-01	5.0926	103	0
TCGA-LGG	TCGA-DU-7015-01	2.8877	2761	0
TCGA-GBMLGG	TCGA-DU-7015-01	2.8877	2761	0
TCGA-MESO	TCGA-MQ-A4LJ-01	5.711	709	1
TCGA-CESC	TCGA-C5-A1M8-01	5.9514	919	0
TCGA-CESC	TCGA-C5-A7CJ-01	5.1977	3097	1
TCGA-LUSC	TCGA-22-A5C4-01	5.6238	671	0
TCGA-SARC	TCGA-HB-A2OT-01	6.1481	2057	0
TCGA-LUSC	TCGA-85-A4CL-01	4.7619	921	1
TCGA-LGG	TCGA-TM-A7C5-01	3.728	1500	0
TCGA-GBMLGG	TCGA-TM-A7C5-01	3.728	1500	0
TCGA-SARC	TCGA-DX-A3UB-01	4.8405	2247	0
TCGA-KIRC	TCGA-BP-4801-01	5.4397	1124	0
TCGA-KIPAN	TCGA-BP-4801-01	5.4397	1124	0
TCGA-BRCA	TCGA-D8-A1XC-01	4.6218	377	1
TCGA-LGG	TCGA-DU-8162-01	5.5717	444	1
TCGA-GBMLGG	TCGA-DU-8162-01	5.5717	444	1
TCGA-LGG	TCGA-TM-A84O-01	5.5469	1011	1
TCGA-GBMLGG	TCGA-TM-A84O-01	5.5469	1011	1
TCGA-GBM	TCGA-06-5410-01	5.0905	108	1
TCGA-GBMLGG	TCGA-06-5410-01	5.0905	108	1
TCGA-READ	TCGA-DC-6158-01	5.9538	334	1
TCGA-COADREAD	TCGA-DC-6158-01	5.9538	334	1
TCGA-SKCM-M	TCGA-FW-A3TU-06	6.4719	1691	1
TCGA-SKCM	TCGA-FW-A3TU-06	6.4719	1691	1
TCGA-LUAD	TCGA-69-8254-01	6.2136	409	0
TCGA-THYM	TCGA-3T-AA9L-01	5.082	1050	0
TCGA-PRAD	TCGA-HC-A6HY-01	5.1823	134	0
TCGA-THCA	TCGA-EM-A3FM-01	6.2398	639	0
TCGA-CESC	TCGA-GH-A9DA-01	6.3374	540	0
TCGA-HNSC	TCGA-TN-A7HL-01	5.0313	619	0
TCGA-SARC	TCGA-3B-A9HT-01	5.2091	1665	0
TCGA-LAML	TCGA-AB-2896-03	5.8314	214	1
TCGA-HNSC	TCGA-CN-4742-01	5.8094	397	1
TCGA-OV	TCGA-04-1348-01	4.9369	1483	1
TCGA-STAD	TCGA-RD-A8N6-01	5.1351	272	1
TCGA-STES	TCGA-RD-A8N6-01	5.1351	272	1
TCGA-LIHC	TCGA-DD-AACX-01	5.0005	170	0
TCGA-LUAD	TCGA-78-8640-01	5.1623	7062	0
TCGA-THCA	TCGA-DJ-A3UY-01	5.5925	1091	0
TCGA-BRCA	TCGA-EW-A1PE-01	5.1867	320	0
TCGA-LUAD	TCGA-69-7979-01	8.0691	408	0
TCGA-BRCA	TCGA-E2-A1II-01	4.4855	1025	0
TCGA-BRCA	TCGA-S3-AA14-01	5.0764	529	0
TCGA-HNSC	TCGA-CR-7392-01	4.7258	1425	0
TCGA-LGG	TCGA-S9-A7R3-01	4.8279	3013	0
TCGA-GBMLGG	TCGA-S9-A7R3-01	4.8279	3013	0
TCGA-BRCA	TCGA-A8-A09B-01	5.1412	365	0
TCGA-LUSC	TCGA-60-2714-01	6.3192	1531	0
TCGA-SKCM-M	TCGA-GN-A9SD-06	6.4524	1807	1
TCGA-SKCM	TCGA-GN-A9SD-06	6.4524	1807	1
TCGA-TGCT	TCGA-2G-AAFO-01	5.1871	685	0
TCGA-BRCA	TCGA-AR-A5QP-01	5.8819	1185	0
TCGA-UCS	TCGA-NF-A4WX-01	4.613	452	0
TCGA-LIHC	TCGA-DD-AAE0-01	5.7586	555	0
TCGA-SKCM-M	TCGA-D9-A6EG-06	6.0457	698	1
TCGA-SKCM	TCGA-D9-A6EG-06	6.0457	698	1
TCGA-BRCA	TCGA-E9-A6HE-01	6.2996	847	0
TCGA-STAD	TCGA-BR-8291-01	5.7137	607	1
TCGA-STES	TCGA-BR-8291-01	5.7137	607	1
TCGA-LIHC	TCGA-DD-AADA-01	5.8907	1233	0
TCGA-LGG	TCGA-TQ-A7RN-01	4.4758	1026	0
TCGA-GBMLGG	TCGA-TQ-A7RN-01	4.4758	1026	0
TCGA-TGCT	TCGA-ZM-AA0B-01	3.755	838	0
TCGA-KIRP	TCGA-GL-A9DE-01	4.5922	496	0
TCGA-KIPAN	TCGA-GL-A9DE-01	4.5922	496	0
TCGA-PAAD	TCGA-2J-AABI-01	6.2169	969	0
TCGA-BRCA	TCGA-BH-A0HI-01	5.093	620	0
TCGA-LAML	TCGA-AB-2985-03	4.8218	273	1
TCGA-TGCT	TCGA-XE-AANI-01	5.3572	1041	0
TCGA-THCA	TCGA-ET-A3DT-01	5.2134	1330	0
TCGA-LIHC	TCGA-DD-A1EI-01	5.8146	183	0
TCGA-KIRC	TCGA-BP-4790-01	6.246	1111	1
TCGA-KIPAN	TCGA-BP-4790-01	6.246	1111	1
TCGA-KIRC	TCGA-BP-5008-01	5.5024	1071	0
TCGA-KIPAN	TCGA-BP-5008-01	5.5024	1071	0
TCGA-KIRC	TCGA-BP-4170-01	5.796	2343	1
TCGA-KIPAN	TCGA-BP-4170-01	5.796	2343	1
TCGA-UCEC	TCGA-AJ-A3BK-01	5.842	1031	0
TCGA-OV	TCGA-04-1530-01	5.323	3622	1
TCGA-SKCM-M	TCGA-FS-A4FC-06	5.9258	1655	1
TCGA-SKCM	TCGA-FS-A4FC-06	5.9258	1655	1
TCGA-HNSC	TCGA-CR-6480-01	4.041	362	0
TCGA-THCA	TCGA-EL-A3D1-01	7.0189	2997	0
TCGA-HNSC	TCGA-CV-6942-01	6.4723	4282	0
TCGA-COAD	TCGA-D5-6924-01	5.6186	435	0
TCGA-COADREAD	TCGA-D5-6924-01	5.6186	435	0
TCGA-GBM	TCGA-28-2513-01	4.2706	222	0
TCGA-GBMLGG	TCGA-28-2513-01	4.2706	222	0
TCGA-BRCA	TCGA-EW-A1P1-01	5.0291	1210	0
TCGA-LIHC	TCGA-BC-A5W4-01	5.5979	547	1
TCGA-LUSC	TCGA-39-5019-01	3.9608	3387	0
TCGA-UCEC	TCGA-JU-AAVI-01	5.4522	540	1
TCGA-PCPG	TCGA-QR-A70R-01	3.8621	432	0
TCGA-BRCA	TCGA-OL-A66P-01	4.6781	428	0
TCGA-UCS	TCGA-NG-A4VW-01	4.6977	949	1
TCGA-SKCM-M	TCGA-EE-A3JA-06	2.945	1618	1
TCGA-SKCM	TCGA-EE-A3JA-06	2.945	1618	1
TCGA-BRCA	TCGA-A2-A1G4-01	5.1107	595	0
TCGA-BRCA	TCGA-E2-A105-01	5.4919	1308	0
TCGA-LUAD	TCGA-55-7573-01	4.585	487	0
TCGA-UCS	TCGA-N5-A4RA-01	5.4433	1591	1
TCGA-PCPG	TCGA-WB-A80M-01	3.1733	136	0
TCGA-ESCA	TCGA-L5-A4OR-01	6.7744	96	1
TCGA-STES	TCGA-L5-A4OR-01	6.7744	96	1
TCGA-OV	TCGA-25-2042-01	5.9778	396	1
TCGA-HNSC	TCGA-CV-A45W-01	5.6539	1398	1
TCGA-BRCA	TCGA-E2-A573-01	5.7477	1062	0
TCGA-KIRC	TCGA-B0-5085-01	6.4903	770	1
TCGA-KIPAN	TCGA-B0-5085-01	6.4903	770	1
TCGA-LGG	TCGA-DU-A6S6-01	5.9153	2893	0
TCGA-GBMLGG	TCGA-DU-A6S6-01	5.9153	2893	0
TCGA-TGCT	TCGA-YU-AA61-01	5.9057	864	0
TCGA-KIRC	TCGA-DV-A4W0-01	5.9201	2470	0
TCGA-KIPAN	TCGA-DV-A4W0-01	5.9201	2470	0
TCGA-COAD	TCGA-AD-6965-01	6.9248	805	0
TCGA-COADREAD	TCGA-AD-6965-01	6.9248	805	0
TCGA-THCA	TCGA-BJ-A3PR-01	4.9069	1107	0
TCGA-MESO	TCGA-SH-A7BD-01	8.5037	459	1
TCGA-THCA	TCGA-H2-A422-01	5.0184	566	0
TCGA-UCEC	TCGA-EY-A549-01	4.6059	605	0
TCGA-SARC	TCGA-DX-A6YU-01	5.8679	1045	0
TCGA-LGG	TCGA-P5-A735-01	4.9146	292	0
TCGA-GBMLGG	TCGA-P5-A735-01	4.9146	292	0
TCGA-LAML	TCGA-AB-2994-03	6.8124	1798	0
TCGA-STAD	TCGA-VQ-A928-01	6.6928	174	1
TCGA-STES	TCGA-VQ-A928-01	6.6928	174	1
TCGA-COAD	TCGA-D5-6931-01	6.4217	365	0
TCGA-COADREAD	TCGA-D5-6931-01	6.4217	365	0
TCGA-SARC	TCGA-DX-A6Z2-01	4.8699	3079	0
TCGA-LIHC	TCGA-BC-A10T-01	3.3925	837	1
TCGA-CESC	TCGA-EA-A5O9-01	5.7942	788	0
TCGA-LUSC	TCGA-43-5668-01	4.9654	559	1
TCGA-PAAD	TCGA-FB-AAQ0-01	7.3436	473	1
TCGA-SKCM-P	TCGA-BF-AAP1-01	5.3374	409	0
TCGA-SKCM	TCGA-BF-AAP1-01	5.3374	409	0
TCGA-BRCA	TCGA-A2-A0EV-01	4.9426	968	0
TCGA-OV	TCGA-31-1950-01	5.6398	571	0
TCGA-LUSC	TCGA-18-4083-01	4.9346	188	1
TCGA-LGG	TCGA-FG-A6J1-01	5.1631	500	0
TCGA-GBMLGG	TCGA-FG-A6J1-01	5.1631	500	0
TCGA-LGG	TCGA-S9-A7R7-01	4.4509	3000	0
TCGA-GBMLGG	TCGA-S9-A7R7-01	4.4509	3000	0
TCGA-LAML	TCGA-AB-2870-03	6.1375	153	1
TCGA-STAD	TCGA-CD-8526-01	4.6988	381	0
TCGA-STES	TCGA-CD-8526-01	4.6988	381	0
TCGA-STAD	TCGA-BR-7703-01	6.6893	1100	0
TCGA-STES	TCGA-BR-7703-01	6.6893	1100	0
TCGA-KIRP	TCGA-AL-3471-01	5.5135	1500	1
TCGA-KIPAN	TCGA-AL-3471-01	5.5135	1500	1
TCGA-TGCT	TCGA-2G-AAH0-01	3.5299	5477	0
TCGA-THYM	TCGA-YT-A95D-01	4.8768	750	0
TCGA-BRCA	TCGA-E9-A1RG-01	5.8004	647	0
TCGA-BLCA	TCGA-YF-AA3M-01	5.9561	415	0
TCGA-GBM	TCGA-76-4929-01	4.8105	111	1
TCGA-GBMLGG	TCGA-76-4929-01	4.8105	111	1
TCGA-OV	TCGA-24-1413-01	5.4503	192	0
TCGA-SKCM-M	TCGA-EE-A2MU-06	5.9371	1620	0
TCGA-SKCM	TCGA-EE-A2MU-06	5.9371	1620	0
TCGA-LAML	TCGA-AB-2981-03	4.706	487	0
TCGA-TGCT	TCGA-SN-A84W-01	5.4867	293	0
TCGA-COAD	TCGA-A6-5656-01	4.43326	1001	0
TCGA-COADREAD	TCGA-A6-5656-01	4.43326	1001	0
TCGA-LUSC	TCGA-43-8115-01	5.5342	407	0
TCGA-PAAD	TCGA-3A-A9IX-01	5.1433	1037	0
TCGA-READ	TCGA-EI-6884-01	6.2325	328	0
TCGA-COADREAD	TCGA-EI-6884-01	6.2325	328	0
TCGA-LGG	TCGA-DU-6402-01	4.8299	214	1
TCGA-GBMLGG	TCGA-DU-6402-01	4.8299	214	1
TCGA-CESC	TCGA-Q1-A73P-01	6.5107	483	0
TCGA-UVM	TCGA-V4-A9EI-01	6.0328	389	1
TCGA-LGG	TCGA-HT-7684-01	4.2877	184	0
TCGA-GBMLGG	TCGA-HT-7684-01	4.2877	184	0
TCGA-BRCA	TCGA-D8-A1XL-01	4.6053	606	0
TCGA-SKCM-M	TCGA-ER-A3EV-06	3.0671	1429	1
TCGA-SKCM	TCGA-ER-A3EV-06	3.0671	1429	1
TCGA-THCA	TCGA-E8-A413-01	5.3643	912	0
TCGA-HNSC	TCGA-BA-6871-01	5.1716	108	1
TCGA-LGG	TCGA-HT-8104-01	5.0549	372	0
TCGA-GBMLGG	TCGA-HT-8104-01	5.0549	372	0
TCGA-HNSC	TCGA-CN-6017-01	5.2858	853	1
TCGA-LIHC	TCGA-CC-A7IH-01	4.1376	365	0
TCGA-STAD	TCGA-D7-A747-01	4.5028	255	1
TCGA-STES	TCGA-D7-A747-01	4.5028	255	1
TCGA-KIRP	TCGA-A4-7585-01	5.3056	1070	1
TCGA-KIPAN	TCGA-A4-7585-01	5.3056	1070	1
TCGA-MESO	TCGA-TS-A7P6-01	6.2258	283	1
TCGA-PAAD	TCGA-3A-A9IO-01	3.3731	1942	0
TCGA-LIHC	TCGA-DD-A4NG-01	4.4344	802	1
TCGA-KIRC	TCGA-BP-5170-01	4.7458	2412	0
TCGA-KIPAN	TCGA-BP-5170-01	4.7458	2412	0
TCGA-LGG	TCGA-FN-7833-01	3.2929	837	0
TCGA-GBMLGG	TCGA-FN-7833-01	3.2929	837	0
TCGA-KICH	TCGA-KN-8436-01	3.011	1288	0
TCGA-KIPAN	TCGA-KN-8436-01	3.011	1288	0
TCGA-CESC	TCGA-C5-A8XK-01	6.12	3039	0
TCGA-LUSC	TCGA-43-A474-01	6.8245	353	0
TCGA-LGG	TCGA-HT-7473-01	3.4907	503	0
TCGA-GBMLGG	TCGA-HT-7473-01	3.4907	503	0
TCGA-GBM	TCGA-06-0645-01	4.8684	175	1
TCGA-GBMLGG	TCGA-06-0645-01	4.8684	175	1
TCGA-LAML	TCGA-AB-2884-03	5.1285	731	1
TCGA-LUSC	TCGA-33-AASI-01	6.5833	1344	1
TCGA-COAD	TCGA-DM-A1DA-01	6.6829	228	1
TCGA-COADREAD	TCGA-DM-A1DA-01	6.6829	228	1
TCGA-KIRP	TCGA-UZ-A9PV-01	6.031	1444	0
TCGA-KIPAN	TCGA-UZ-A9PV-01	6.031	1444	0
TCGA-THCA	TCGA-BJ-A2N9-01	3.2973	623	0
TCGA-SKCM-M	TCGA-EE-A2M5-06	6.2747	659	1
TCGA-SKCM	TCGA-EE-A2M5-06	6.2747	659	1
TCGA-BLCA	TCGA-CF-A7I0-01	5.2843	368	0
TCGA-OV	TCGA-25-1625-01	6.436	840	1
TCGA-LIHC	TCGA-WJ-A86L-01	5.4728	345	0
TCGA-LAML	TCGA-AB-2998-03	6.1018	31	1
TCGA-SARC	TCGA-DX-AB2X-01	6.2664	404	1
TCGA-PRAD	TCGA-HC-A632-01	3.4984	61	0
TCGA-SARC	TCGA-MJ-A850-01	6.1847	681	0
TCGA-CESC	TCGA-C5-A907-01	7.7412	448	0
TCGA-LUAD	TCGA-49-4506-01	4.8954	999	1
TCGA-LGG	TCGA-HT-8019-01	5.9112	1004	0
TCGA-GBMLGG	TCGA-HT-8019-01	5.9112	1004	0
TCGA-KIRP	TCGA-BQ-5877-01	6.0348	270	1
TCGA-KIPAN	TCGA-BQ-5877-01	6.0348	270	1
TCGA-STAD	TCGA-BR-6564-01	5.2518	794	1
TCGA-STES	TCGA-BR-6564-01	5.2518	794	1
TCGA-KIRC	TCGA-B2-5633-01	4.24219	963	0
TCGA-KIPAN	TCGA-B2-5633-01	4.24219	963	0
TCGA-PRAD	TCGA-G9-6353-01	4.8645	1542	0
TCGA-BRCA	TCGA-A2-A0ER-01	4.9322	2263	0
TCGA-ESCA	TCGA-IG-A8O2-01	4.9598	142	1
TCGA-STES	TCGA-IG-A8O2-01	4.9598	142	1
TCGA-CESC	TCGA-VS-A9UD-01	5.954	739	0
TCGA-UCEC	TCGA-AX-A1C7-01	3.9728	1054	0
TCGA-LGG	TCGA-TQ-A7RU-01	4.2281	1032	0
TCGA-GBMLGG	TCGA-TQ-A7RU-01	4.2281	1032	0
TCGA-KIRC	TCGA-BP-4982-01	6.1314	1014	0
TCGA-KIPAN	TCGA-BP-4982-01	6.1314	1014	0
TCGA-SKCM-M	TCGA-EE-A2GP-06	5.5355	423	1
TCGA-SKCM	TCGA-EE-A2GP-06	5.5355	423	1
TCGA-BLCA	TCGA-XF-A9T8-01	5.0648	418	1
TCGA-TGCT	TCGA-2G-AAG0-01	5.5589	1529	0
TCGA-BLCA	TCGA-CU-A0YR-01	5.0955	460	1
TCGA-UCEC	TCGA-EO-A22X-01	5.4919	1752	0
TCGA-LIHC	TCGA-DD-A4ND-01	4.845	2746	0
TCGA-THYM	TCGA-X7-A8DB-01	4.1002	1992	0
TCGA-LUSC	TCGA-66-2785-01	5.7963	60	0
TCGA-OV	TCGA-25-1630-01	5.4506	1162	1
TCGA-BRCA	TCGA-OL-A66K-01	5.8107	1275	1
TCGA-KIRP	TCGA-P4-A5E8-01	6.0525	1306	1
TCGA-KIPAN	TCGA-P4-A5E8-01	6.0525	1306	1
TCGA-ESCA	TCGA-Q9-A6FW-01	6.6314	238	0
TCGA-STES	TCGA-Q9-A6FW-01	6.6314	238	0
TCGA-STAD	TCGA-IN-7806-01	5.5295	1106	0
TCGA-STES	TCGA-IN-7806-01	5.5295	1106	0
TCGA-OV	TCGA-36-1574-01	5.4822	686	0
TCGA-HNSC	TCGA-QK-A8Z8-01	5.4989	171	1
TCGA-HNSC	TCGA-CQ-5326-01	5.8296	89	1
TCGA-LGG	TCGA-DB-A4XF-01	3.506	1021	0
TCGA-GBMLGG	TCGA-DB-A4XF-01	3.506	1021	0
TCGA-LIHC	TCGA-2Y-A9H2-01	5.1819	1731	0
TCGA-CESC	TCGA-C5-A7CM-01	4.427	619	0
TCGA-TGCT	TCGA-4K-AAAL-01	4.6781	483	0
TCGA-PRAD	TCGA-G9-6367-01	4.7372	1222	0
TCGA-KIRP	TCGA-A4-A5Y1-01	5.0343	395	1
TCGA-KIPAN	TCGA-A4-A5Y1-01	5.0343	395	1
TCGA-LUSC	TCGA-56-8201-01	4.5305	397	1
TCGA-PRAD	TCGA-G9-6342-01	4.4549	1696	0
TCGA-HNSC	TCGA-KU-A66T-01	5.5826	552	0
TCGA-LIHC	TCGA-DD-AAVW-01	5.0739	2317	0
TCGA-KIRC	TCGA-CJ-4905-01	6.2821	1496	0
TCGA-KIPAN	TCGA-CJ-4905-01	6.2821	1496	0
TCGA-ESCA	TCGA-LN-A7HY-01	4.5429	366	0
TCGA-STES	TCGA-LN-A7HY-01	4.5429	366	0
TCGA-PRAD	TCGA-KK-A7AQ-01	5.3803	1610	0
TCGA-SARC	TCGA-IE-A3OV-01	4.8238	2448	1
TCGA-KIRP	TCGA-G7-6790-01	5.1863	1575	0
TCGA-KIPAN	TCGA-G7-6790-01	5.1863	1575	0
TCGA-TGCT	TCGA-XY-A89B-01	4.5186	471	0
TCGA-LIHC	TCGA-CC-A7IL-01	4.7597	278	1
TCGA-BRCA	TCGA-EW-A1OX-01	2.7951	911	0
TCGA-BRCA	TCGA-S3-AA10-01	5.0917	586	0
TCGA-LAML	TCGA-AB-2978-03	3.9079	699	0
TCGA-UVM	TCGA-YZ-A984-01	5.8074	1396	1
TCGA-PRAD	TCGA-EJ-A65M-01	4.0136	230	0
TCGA-KIRC	TCGA-BP-5174-01	5.3306	2257	0
TCGA-KIPAN	TCGA-BP-5174-01	5.3306	2257	0
TCGA-PCPG	TCGA-QR-A705-01	5.1268	317	0
TCGA-OV	TCGA-20-1684-01	3.5098	581	0
TCGA-UCS	TCGA-N8-A4PI-01	5.2799	810	1
TCGA-LUAD	TCGA-05-4402-01	5.218	244	1
TCGA-TGCT	TCGA-2G-AAH4-01	6.1441	6210	0
TCGA-HNSC	TCGA-CX-7086-01	5.2991	573	0
TCGA-THCA	TCGA-ET-A25L-01	6.1948	1721	0
TCGA-KIRP	TCGA-UZ-A9PZ-01	6.1942	657	0
TCGA-KIPAN	TCGA-UZ-A9PZ-01	6.1942	657	0
TCGA-BRCA	TCGA-A8-A0A9-01	5.6688	822	0
TCGA-THCA	TCGA-DE-A2OL-01	5.0536	1145	0
TCGA-KIRP	TCGA-G7-A4TM-01	6.4516	768	0
TCGA-KIPAN	TCGA-G7-A4TM-01	6.4516	768	0
TCGA-KIRP	TCGA-BQ-7060-01	4.9792	214	0
TCGA-KIPAN	TCGA-BQ-7060-01	4.9792	214	0
TCGA-LIHC	TCGA-DD-A4NS-01	5.9558	2456	1
TCGA-HNSC	TCGA-CN-5356-01	5.4909	1409	0
TCGA-KIRC	TCGA-EU-5905-01	5.2138	119	0
TCGA-KIPAN	TCGA-EU-5905-01	5.2138	119	0
TCGA-KIRC	TCGA-B0-4697-01	4.5589	578	1
TCGA-KIPAN	TCGA-B0-4697-01	4.5589	578	1
TCGA-PCPG	TCGA-QR-A6GO-01	3.6219	1065	0
TCGA-STAD	TCGA-IN-AB1X-01	6.0268	411	0
TCGA-STES	TCGA-IN-AB1X-01	6.0268	411	0
TCGA-BRCA	TCGA-BH-A1FB-01	4.7159	3669	1
TCGA-LUAD	TCGA-44-8119-01	4.8274	285	0
TCGA-OV	TCGA-13-0886-01	4.835	4665	0
TCGA-SKCM-M	TCGA-EE-A29X-06	6.5543	545	1
TCGA-SKCM	TCGA-EE-A29X-06	6.5543	545	1
TCGA-KIRC	TCGA-BP-4759-01	6.2787	2372	0
TCGA-KIPAN	TCGA-BP-4759-01	6.2787	2372	0
TCGA-SKCM-M	TCGA-GN-A262-06	6.1392	4255	0
TCGA-SKCM	TCGA-GN-A262-06	6.1392	4255	0
TCGA-LGG	TCGA-FG-A713-01	5.993	622	0
TCGA-GBMLGG	TCGA-FG-A713-01	5.993	622	0
TCGA-UVM	TCGA-V4-A9EZ-01	4.3278	599	0
TCGA-CESC	TCGA-VS-A9V2-01	5.4209	555	0
TCGA-CESC	TCGA-VS-A94Y-01	6.3185	144	1
TCGA-COAD	TCGA-F4-6461-01	6.7645	338	1
TCGA-COADREAD	TCGA-F4-6461-01	6.7645	338	1
TCGA-LUSC	TCGA-90-A4EE-01	4.8655	688	0
TCGA-CESC	TCGA-C5-A8ZZ-01	5.3349	636	0
TCGA-MESO	TCGA-MQ-A6BS-01	6.225	608	1
TCGA-STAD	TCGA-CD-8533-01	4.841	468	0
TCGA-STES	TCGA-CD-8533-01	4.841	468	0
TCGA-SARC	TCGA-IS-A3K8-01	4.3213	4845	0
TCGA-LGG	TCGA-E1-A7YL-01	4.7016	492	1
TCGA-GBMLGG	TCGA-E1-A7YL-01	4.7016	492	1
TCGA-BRCA	TCGA-A2-A04T-01	4.2103	2246	0
TCGA-KIRC	TCGA-CJ-6030-01	5.0523	2299	1
TCGA-KIPAN	TCGA-CJ-6030-01	5.0523	2299	1
TCGA-BRCA	TCGA-OL-A5S0-01	5.839	620	0
TCGA-MESO	TCGA-UD-AAC5-01	5.8669	253	1
TCGA-LIHC	TCGA-DD-AADI-01	6.5645	1085	0
TCGA-PRAD	TCGA-FC-7961-01	4.2578	469	0
TCGA-LIHC	TCGA-CC-A7IG-01	7.0269	299	1
TCGA-LIHC	TCGA-MR-A8JO-01	4.7033	330	0
TCGA-BLCA	TCGA-GC-A3YS-01	5.5892	758	0
TCGA-ACC	TCGA-OR-A5LG-01	4.5946	1589	0
TCGA-UVM	TCGA-VD-A8KH-01	5.3431	1158	0
TCGA-SKCM-M	TCGA-EE-A3JB-06	5.811	6138	0
TCGA-SKCM	TCGA-EE-A3JB-06	5.811	6138	0
TCGA-KIRC	TCGA-CJ-4918-01	4.8744	93	1
TCGA-KIPAN	TCGA-CJ-4918-01	4.8744	93	1
TCGA-BRCA	TCGA-A8-A07J-01	5.1879	365	0
TCGA-BRCA	TCGA-E9-A229-01	4.8131	1148	0
TCGA-ESCA	TCGA-L5-A4OU-01	6.4033	882	0
TCGA-STES	TCGA-L5-A4OU-01	6.4033	882	0
TCGA-SARC	TCGA-X9-A971-01	6.3031	831	0
TCGA-HNSC	TCGA-D6-6826-01	6.1627	348	1
TCGA-BRCA	TCGA-A2-A0SX-01	4.5442	1534	0
TCGA-OV	TCGA-57-1994-01	6.1973	761	0
TCGA-SKCM-M	TCGA-ER-A19E-06	6.0794	396	1
TCGA-SKCM	TCGA-ER-A19E-06	6.0794	396	1
TCGA-PRAD	TCGA-KK-A8I4-01	4.5778	2259	0
TCGA-KIRP	TCGA-UZ-A9PM-01	5.7088	3811	0
TCGA-KIPAN	TCGA-UZ-A9PM-01	5.7088	3811	0
TCGA-KIRC	TCGA-B8-5545-01	5.2832	1525	0
TCGA-KIPAN	TCGA-B8-5545-01	5.2832	1525	0
TCGA-PAAD	TCGA-US-A776-01	7.0747	1216	0
TCGA-STAD	TCGA-BR-8484-01	5.6308	766	1
TCGA-STES	TCGA-BR-8484-01	5.6308	766	1
TCGA-LUAD	TCGA-55-7724-01	3.4116	705	0
TCGA-COAD	TCGA-F4-6703-01	5.4631	1456	0
TCGA-COADREAD	TCGA-F4-6703-01	5.4631	1456	0
TCGA-STAD	TCGA-HU-A4G8-01	6.2692	690	0
TCGA-STES	TCGA-HU-A4G8-01	6.2692	690	0
TCGA-THCA	TCGA-FY-A3I4-01	5.4393	542	0
TCGA-SARC	TCGA-DX-AB2Q-01	4.9919	2030	0
TCGA-LUAD	TCGA-44-6776-01	5.8805	2616	0
TCGA-LUAD	TCGA-49-4514-01	5.4202	1700	0
TCGA-PRAD	TCGA-HC-A6AQ-01	5.0131	106	0
TCGA-LUAD	TCGA-05-4396-01	5.306	303	1
TCGA-THYM	TCGA-XM-A8RL-01	4.5002	2562	0
TCGA-PRAD	TCGA-EJ-7789-01	3.6804	1105	0
TCGA-LUSC	TCGA-85-A50Z-01	4.3827	493	0
TCGA-SKCM-M	TCGA-FS-A1ZT-06	5.4826	1617	0
TCGA-SKCM	TCGA-FS-A1ZT-06	5.4826	1617	0
TCGA-KIRC	TCGA-B2-3923-01	2.25834	992	0
TCGA-KIPAN	TCGA-B2-3923-01	2.25834	992	0
TCGA-LUAD	TCGA-55-8204-01	4.861	515	0
TCGA-LUSC	TCGA-77-7337-01	4.8059	3253	1
TCGA-UCEC	TCGA-QS-A5YR-01	5.6407	719	0
TCGA-LUAD	TCGA-L4-A4E6-01	5.9746	435	0
TCGA-ESCA	TCGA-L5-A8NJ-01	6.4995	501	0
TCGA-STES	TCGA-L5-A8NJ-01	6.4995	501	0
TCGA-SARC	TCGA-DX-A1L0-01	5.8395	564	1
TCGA-BRCA	TCGA-BH-A0AW-01	4.8585	622	0
TCGA-CESC	TCGA-VS-A9UJ-01	6.0226	52	1
TCGA-OV	TCGA-25-2392-01	5.3495	31	1
TCGA-PAAD	TCGA-XD-AAUH-01	5.5148	395	0
TCGA-BRCA	TCGA-BH-A2L8-01	4.5754	612	0
TCGA-STAD	TCGA-HU-A4GC-01	6.3318	99	0
TCGA-STES	TCGA-HU-A4GC-01	6.3318	99	0
TCGA-SKCM-P	TCGA-EB-A5SE-01	6.4136	401	1
TCGA-SKCM	TCGA-EB-A5SE-01	6.4136	401	1
TCGA-BRCA	TCGA-BH-A0B6-01	5.9414	2483	0
TCGA-COAD	TCGA-AA-3492-01	5.7573	92	1
TCGA-COADREAD	TCGA-AA-3492-01	5.7573	92	1
TCGA-COAD	TCGA-G4-6293-01	6.3873	4051	0
TCGA-COADREAD	TCGA-G4-6293-01	6.3873	4051	0
TCGA-STAD	TCGA-CG-5726-01	5.7331	881	1
TCGA-STES	TCGA-CG-5726-01	5.7331	881	1
TCGA-LGG	TCGA-CS-5396-01	6.2655	1631	0
TCGA-GBMLGG	TCGA-CS-5396-01	6.2655	1631	0
TCGA-SARC	TCGA-DX-AB32-01	5.3151	3102	0
TCGA-HNSC	TCGA-CN-6998-01	5.6665	357	1
TCGA-HNSC	TCGA-BB-7866-01	4.5411	1368	0
TCGA-OV	TCGA-31-1959-01	5.9732	67	0
TCGA-HNSC	TCGA-HD-7832-01	6.2651	836	0
TCGA-KIRP	TCGA-Y8-A895-01	4.6753	484	0
TCGA-KIPAN	TCGA-Y8-A895-01	4.6753	484	0
TCGA-PCPG	TCGA-QR-A6H1-01	3.8411	431	0
TCGA-BRCA	TCGA-AO-A0JL-01	4.9127	1683	0
TCGA-BRCA	TCGA-BH-A0BS-01	5.4466	2612	0
TCGA-LUSC	TCGA-56-8623-01	5.845	692	1
TCGA-THCA	TCGA-DJ-A4UL-01	7.4034	939	0
TCGA-LAML	TCGA-AB-2956-03	5.1429	183	1
TCGA-STAD	TCGA-CD-A48C-01	5.2254	353	1
TCGA-STES	TCGA-CD-A48C-01	5.2254	353	1
TCGA-DLBC	TCGA-FF-8046-01	4.9103	751	0
TCGA-MESO	TCGA-TS-A7P1-01	7.4528	563	1
TCGA-STAD	TCGA-FP-8099-01	6.082	519	0
TCGA-STES	TCGA-FP-8099-01	6.082	519	0
TCGA-BRCA	TCGA-B6-A0IG-01	6.2044	4456	1
TCGA-PAAD	TCGA-XN-A8T5-01	6.2265	720	0
TCGA-PRAD	TCGA-ZG-A9M4-01	3.0002	547	0
TCGA-PRAD	TCGA-EJ-7793-01	4.3126	114	0
TCGA-COAD	TCGA-AA-3496-01	5.7947	31	0
TCGA-COADREAD	TCGA-AA-3496-01	5.7947	31	0
TCGA-OV	TCGA-23-1022-01	3.8521	1511	1
TCGA-PCPG	TCGA-QR-A7IN-01	4.3688	377	0
TCGA-BLCA	TCGA-ZF-AA4N-01	5.4624	88	1
TCGA-BLCA	TCGA-XF-AAMG-01	5.8553	3364	0
TCGA-BLCA	TCGA-GC-A3RC-01	5.6203	484	0
TCGA-THCA	TCGA-DJ-A13T-01	6.1944	1709	0
TCGA-PCPG	TCGA-QR-A6GT-01	4.7181	4185	0
TCGA-UCEC	TCGA-AX-A3FX-01	5.723	1333	1
TCGA-PRAD	TCGA-HC-7210-01	4.8635	868	0
TCGA-KIRC	TCGA-CJ-4923-01	5.2373	572	1
TCGA-KIPAN	TCGA-CJ-4923-01	5.2373	572	1
TCGA-COAD	TCGA-G4-6625-01	6.1514	2792	0
TCGA-COADREAD	TCGA-G4-6625-01	6.1514	2792	0
TCGA-LUSC	TCGA-98-A538-01	5.7154	826	0
TCGA-THCA	TCGA-ET-A3BO-01	5.8322	1533	0
TCGA-SKCM-M	TCGA-EB-A5VV-06	4.4751	214	0
TCGA-SKCM	TCGA-EB-A5VV-06	4.4751	214	0
TCGA-UCEC	TCGA-KP-A3W0-01	5.7602	404	0
TCGA-HNSC	TCGA-CV-6436-01	6.015	1899	0
TCGA-THYM	TCGA-XM-A8RC-01	4.7066	2963	0
TCGA-PRAD	TCGA-EJ-7782-01	4.7022	1167	0
TCGA-LGG	TCGA-HW-8322-01	5.0423	758	0
TCGA-GBMLGG	TCGA-HW-8322-01	5.0423	758	0
TCGA-KIRC	TCGA-BP-4159-01	5.3678	2601	1
TCGA-KIPAN	TCGA-BP-4159-01	5.3678	2601	1
TCGA-CESC	TCGA-Q1-A6DT-01	5.9286	275	1
TCGA-BLCA	TCGA-CF-A8HY-01	6.8584	345	0
TCGA-ESCA	TCGA-L5-A8NN-01	4.7121	167	0
TCGA-STES	TCGA-L5-A8NN-01	4.7121	167	0
TCGA-BLCA	TCGA-ZF-A9RL-01	5.3427	2703	0
TCGA-OV	TCGA-25-1633-01	5.5943	1891	1
TCGA-OV	TCGA-25-2396-01	3.3814	92	1
TCGA-BRCA	TCGA-OL-A66L-01	7.4013	1301	0
TCGA-BRCA	TCGA-BH-A0DO-01	4.8156	1644	0
TCGA-PRAD	TCGA-HC-A8CY-01	2.7336	290	0
TCGA-SARC	TCGA-X6-A8C5-01	5.3765	1547	0
TCGA-THCA	TCGA-FK-A4UB-01	7.4066	3531	0
TCGA-COAD	TCGA-DM-A28E-01	5.7453	3648	0
TCGA-COADREAD	TCGA-DM-A28E-01	5.7453	3648	0
TCGA-LGG	TCGA-S9-A6U9-01	5.0794	2918	0
TCGA-GBMLGG	TCGA-S9-A6U9-01	5.0794	2918	0
TCGA-LIHC	TCGA-5R-AA1C-01	3.402	520	0
TCGA-COAD	TCGA-CK-6747-01	6.0987	2523	0
TCGA-COADREAD	TCGA-CK-6747-01	6.0987	2523	0
TCGA-PCPG	TCGA-WB-A819-01	4.9137	1031	0
TCGA-KIRP	TCGA-Y8-A8S1-01	5.4654	404	0
TCGA-KIPAN	TCGA-Y8-A8S1-01	5.4654	404	0
TCGA-CHOL	TCGA-W5-AA2I-01	5.618	1939	1
TCGA-KIRC	TCGA-CJ-5680-01	5.0519	768	1
TCGA-KIPAN	TCGA-CJ-5680-01	5.0519	768	1
TCGA-LUSC	TCGA-34-5234-01	4.1269	2271	0
TCGA-HNSC	TCGA-CV-7097-01	5.14	385	1
TCGA-PAAD	TCGA-IB-8126-01	3.6312	462	0
TCGA-BLCA	TCGA-XF-A9T0-01	4.867	799	0
TCGA-SKCM-P	TCGA-FW-A5DX-01	5.3349	640	0
TCGA-SKCM	TCGA-FW-A5DX-01	5.3349	640	0
TCGA-PAAD	TCGA-HZ-7920-01	3.9108	236	1
TCGA-LUAD	TCGA-62-A46O-01	5.7016	1454	1
TCGA-OV	TCGA-04-1517-01	4.6428	608	1
TCGA-LIHC	TCGA-G3-AAV1-01	3.9552	359	1
TCGA-LGG	TCGA-HT-7469-01	4.1261	351	1
TCGA-GBMLGG	TCGA-HT-7469-01	4.1261	351	1
TCGA-LUAD	TCGA-78-7155-01	4.1203	1171	1
TCGA-LUSC	TCGA-56-7822-01	5.4745	532	1
TCGA-LUSC	TCGA-56-A62T-01	4.8817	440	0
TCGA-BRCA	TCGA-LL-A73Y-01	5.2449	477	0
TCGA-LIHC	TCGA-BC-A10X-01	4.7877	770	1
TCGA-BLCA	TCGA-UY-A78M-01	6.076	690	1
TCGA-BRCA	TCGA-BH-A0DK-01	5.2126	423	0
TCGA-BLCA	TCGA-K4-A4AC-01	5.4712	278	1
TCGA-KIRP	TCGA-B3-4104-01	3.9299	1049	0
TCGA-KIPAN	TCGA-B3-4104-01	3.9299	1049	0
TCGA-LUSC	TCGA-85-A4JB-01	5.3035	942	0
TCGA-LUAD	TCGA-62-A472-01	6.1877	910	0
TCGA-OV	TCGA-30-1714-01	4.5553	1158	1
TCGA-LUAD	TCGA-NJ-A55R-01	5.853	603	0
TCGA-OV	TCGA-23-1026-01	6.15	816	0
TCGA-STAD	TCGA-VQ-A8E3-01	6.0909	661	1
TCGA-STES	TCGA-VQ-A8E3-01	6.0909	661	1
TCGA-READ	TCGA-F5-6702-01	6.1424	452	0
TCGA-COADREAD	TCGA-F5-6702-01	6.1424	452	0
TCGA-CESC	TCGA-VS-A9UQ-01	7.1381	1263	0
TCGA-BRCA	TCGA-BH-A0BG-01	4.8949	1871	0
TCGA-UCEC	TCGA-AJ-A23N-01	5.9234	439	1
TCGA-CHOL	TCGA-W5-AA34-01	5.7753	555	1
TCGA-COAD	TCGA-CA-5255-01	6.042	376	0
TCGA-COADREAD	TCGA-CA-5255-01	6.042	376	0
TCGA-OV	TCGA-24-1431-01	3.9801	567	1
TCGA-COAD	TCGA-CK-4947-01	6.0173	534	0
TCGA-COADREAD	TCGA-CK-4947-01	6.0173	534	0
TCGA-SARC	TCGA-IE-A6BZ-01	4.8167	605	0
TCGA-UVM	TCGA-WC-A88A-01	5.0304	82	1
TCGA-LAML	TCGA-AB-2808-03	3.4088	2861	0
TCGA-BLCA	TCGA-G2-A2ES-01	5.1494	1004	1
TCGA-SARC	TCGA-DX-A8BM-01	4.8345	1456	0
TCGA-PRAD	TCGA-V1-A8MU-01	4.9208	1876	0
TCGA-BRCA	TCGA-A8-A06Z-01	3.8729	31	0
TCGA-UCEC	TCGA-KP-A3W1-01	6.1567	288	0
TCGA-GBM	TCGA-32-2634-01	5.0709	693	0
TCGA-GBMLGG	TCGA-32-2634-01	5.0709	693	0
TCGA-READ	TCGA-G5-6233-01	6.3324	556	1
TCGA-COADREAD	TCGA-G5-6233-01	6.3324	556	1
TCGA-LUAD	TCGA-62-8395-01	6.231	1216	0
TCGA-OV	TCGA-13-0800-01	4.6628	2661	0
TCGA-MESO	TCGA-3U-A98H-01	6.5975	1156	1
TCGA-LUSC	TCGA-77-8136-01	6.1751	1189	1
TCGA-UCEC	TCGA-D1-A2G0-01	5.5982	1484	0
TCGA-THCA	TCGA-ET-A40P-01	5.3413	1338	0
TCGA-OV	TCGA-13-0765-01	4.9982	1389	1
TCGA-KIRC	TCGA-CW-5589-01	5.7968	2378	0
TCGA-KIPAN	TCGA-CW-5589-01	5.7968	2378	0
TCGA-STAD	TCGA-VQ-A8E0-01	7.6256	562	1
TCGA-STES	TCGA-VQ-A8E0-01	7.6256	562	1
TCGA-TGCT	TCGA-2G-AAHG-01	3.5224	1819	0
TCGA-OV	TCGA-61-1998-01	5.7318	168	0
TCGA-OV	TCGA-23-1029-01	4.8197	268	0
TCGA-LUAD	TCGA-95-7567-01	5.1668	568	0
TCGA-BRCA	TCGA-E2-A14U-01	5.4327	1318	0
TCGA-COAD	TCGA-AD-6888-01	6.4211	472	1
TCGA-COADREAD	TCGA-AD-6888-01	6.4211	472	1
TCGA-STAD	TCGA-KB-A93G-01	6.493	613	0
TCGA-STES	TCGA-KB-A93G-01	6.493	613	0
TCGA-COAD	TCGA-F4-6809-01	5.9319	403	1
TCGA-COADREAD	TCGA-F4-6809-01	5.9319	403	1
TCGA-KIRC	TCGA-A3-3385-01	6.132	1993	0
TCGA-KIPAN	TCGA-A3-3385-01	6.132	1993	0
TCGA-LUAD	TCGA-50-5051-01	5.3941	478	1
TCGA-KIRC	TCGA-BP-5000-01	5.9507	563	0
TCGA-KIPAN	TCGA-BP-5000-01	5.9507	563	0
TCGA-HNSC	TCGA-CN-A63U-01	4.1302	964	0
TCGA-COAD	TCGA-CK-5914-01	5.6465	669	0
TCGA-COADREAD	TCGA-CK-5914-01	5.6465	669	0
TCGA-LGG	TCGA-HT-7478-01	3.6089	194	0
TCGA-GBMLGG	TCGA-HT-7478-01	3.6089	194	0
TCGA-OV	TCGA-23-1030-01	5.0739	886	0
TCGA-KIRP	TCGA-5P-A9K6-01	5.3133	1914	0
TCGA-KIPAN	TCGA-5P-A9K6-01	5.3133	1914	0
TCGA-CESC	TCGA-VS-A8EG-01	5.0343	1386	0
TCGA-UCEC	TCGA-D1-A3JP-01	6.2234	515	0
TCGA-KIRP	TCGA-IZ-8195-01	4.3869	677	0
TCGA-KIPAN	TCGA-IZ-8195-01	4.3869	677	0
TCGA-LUSC	TCGA-43-8116-01	4.499	358	0
TCGA-LUSC	TCGA-18-3410-01	4.149	146	1
TCGA-STAD	TCGA-BR-7704-01	5.8724	1072	0
TCGA-STES	TCGA-BR-7704-01	5.8724	1072	0
TCGA-OV	TCGA-61-2003-01	6.1916	122	0
TCGA-KIRC	TCGA-MW-A4EC-01	6.9931	498	0
TCGA-KIPAN	TCGA-MW-A4EC-01	6.9931	498	0
TCGA-ESCA	TCGA-L5-A4OM-01	6.0928	1458	1
TCGA-STES	TCGA-L5-A4OM-01	6.0928	1458	1
TCGA-PCPG	TCGA-WB-A80Q-01	5.1631	3880	0
TCGA-UCEC	TCGA-BK-A13B-01	4.7777	966	0
TCGA-CESC	TCGA-EX-A69L-01	5.7399	602	0
TCGA-BLCA	TCGA-FJ-A871-01	6.367	272	1
TCGA-PCPG	TCGA-WB-A817-01	4.916	1310	0
TCGA-LUAD	TCGA-55-A48Y-01	4.7258	630	0
TCGA-THCA	TCGA-BJ-A45F-01	3.9865	105	0
TCGA-KIRC	TCGA-AK-3447-01	1.2023	1217	0
TCGA-KIPAN	TCGA-AK-3447-01	1.2023	1217	0
TCGA-CESC	TCGA-Q1-A73O-01	5.6815	428	0
TCGA-COAD	TCGA-D5-6532-01	5.752	555	0
TCGA-COADREAD	TCGA-D5-6532-01	5.752	555	0
TCGA-PCPG	TCGA-QR-A70J-01	5.5264	399	0
TCGA-CESC	TCGA-VS-A8QC-01	5.5678	350	1
TCGA-SKCM-M	TCGA-W3-AA1O-06	7.216	122	1
TCGA-SKCM	TCGA-W3-AA1O-06	7.216	122	1
TCGA-LUAD	TCGA-86-A456-01	5.8931	896	0
TCGA-LUSC	TCGA-33-AASB-01	6.9082	211	1
TCGA-CESC	TCGA-EA-A5ZE-01	6.3142	829	0
TCGA-MESO	TCGA-XT-AASU-01	6.0723	142	1
TCGA-THCA	TCGA-FE-A22Z-01	6.2468	2243	0
TCGA-KIRP	TCGA-B9-4617-01	5.1351	35	0
TCGA-KIPAN	TCGA-B9-4617-01	5.1351	35	0
TCGA-PCPG	TCGA-RW-A8AZ-01	4.4938	88	1
TCGA-LUAD	TCGA-50-5068-01	4.5904	1499	1
TCGA-LUSC	TCGA-NK-A5CR-01	5.5644	2542	0
TCGA-LIHC	TCGA-ZS-A9CF-01	4.5205	2412	0
TCGA-BRCA	TCGA-AR-A24Q-01	4.4797	3172	0
TCGA-SKCM-M	TCGA-D3-A2J7-06	6.5839	3136	1
TCGA-SKCM	TCGA-D3-A2J7-06	6.5839	3136	1
TCGA-LUSC	TCGA-33-4586-01	4.1219	428	1
TCGA-LUSC	TCGA-56-7580-01	4.3876	925	0
TCGA-THCA	TCGA-E8-A416-01	4.3548	952	0
TCGA-PAAD	TCGA-S4-A8RM-01	7.0589	737	0
TCGA-LGG	TCGA-DU-A5TW-01	3.2752	760	0
TCGA-GBMLGG	TCGA-DU-A5TW-01	3.2752	760	0
TCGA-OV	TCGA-24-2038-01	5.2365	1354	1
TCGA-SARC	TCGA-DX-AB2S-01	5.3053	280	0
TCGA-PRAD	TCGA-G9-6329-01	4.3111	1266	0
TCGA-KIRP	TCGA-MH-A560-01	5.1457	924	0
TCGA-KIPAN	TCGA-MH-A560-01	5.1457	924	0
TCGA-BLCA	TCGA-GD-A3OP-01	6.0955	64	0
TCGA-LUSC	TCGA-90-7769-01	4.284	358	0
TCGA-HNSC	TCGA-CR-6467-01	4.0445	1777	0
TCGA-LGG	TCGA-S9-A6TX-01	6.0738	1245	0
TCGA-GBMLGG	TCGA-S9-A6TX-01	6.0738	1245	0
TCGA-ACC	TCGA-OR-A5JC-01	3.2466	1750	1
TCGA-DLBC	TCGA-GS-A9TV-01	4.7415	730	0
TCGA-LUSC	TCGA-37-4135-01	4.5342	207	0
TCGA-LGG	TCGA-RY-A83Z-01	4.4874	301	0
TCGA-GBMLGG	TCGA-RY-A83Z-01	4.4874	301	0
TCGA-CESC	TCGA-JX-A5QV-01	5.5552	636	0
TCGA-HNSC	TCGA-CN-6988-01	4.9065	318	0
TCGA-SKCM-M	TCGA-DA-A3F5-06	6.1833	6873	1
TCGA-SKCM	TCGA-DA-A3F5-06	6.1833	6873	1
TCGA-SARC	TCGA-DX-A8BQ-01	6.4355	1579	0
TCGA-BRCA	TCGA-EW-A1P5-01	5.0357	703	0
TCGA-PCPG	TCGA-QR-A6GS-01	4.5952	38	0
TCGA-BLCA	TCGA-FD-A3SL-01	5.1764	712	1
TCGA-THCA	TCGA-ET-A39L-01	6.312	3299	0
TCGA-BRCA	TCGA-BH-A1FN-01	5.2384	2192	1
TCGA-MESO	TCGA-TS-A8AF-01	6.7816	358	1
TCGA-CESC	TCGA-EK-A2GZ-01	4.7725	383	0
TCGA-UCS	TCGA-N5-A4RM-01	5.2235	148	1
TCGA-LIHC	TCGA-DD-AACN-01	5.8097	1302	0
TCGA-KIRC	TCGA-MM-A564-01	5.7195	607	0
TCGA-KIPAN	TCGA-MM-A564-01	5.7195	607	0
TCGA-COAD	TCGA-3L-AA1B-01	6.0429	475	0
TCGA-COADREAD	TCGA-3L-AA1B-01	6.0429	475	0
TCGA-GBM	TCGA-06-0141-01	4.582	313	1
TCGA-GBMLGG	TCGA-06-0141-01	4.582	313	1
TCGA-HNSC	TCGA-DQ-7596-01	3.644	1265	0
TCGA-PAAD	TCGA-HZ-8002-01	4.8625	366	1
TCGA-PAAD	TCGA-3A-A9IH-01	6.6127	1021	0
TCGA-UCEC	TCGA-B5-A3FC-01	4.6422	2185	0
TCGA-THCA	TCGA-BJ-A0ZC-01	3.837	352	0
TCGA-BLCA	TCGA-XF-A9T3-01	7.3391	68	0
TCGA-LUSC	TCGA-98-8020-01	5.8538	84	1
TCGA-HNSC	TCGA-CV-5970-01	5.1081	406	1
TCGA-SARC	TCGA-DX-AB2G-01	5.4712	478	0
TCGA-BRCA	TCGA-A7-A4SE-01	5.426	644	0
TCGA-BRCA	TCGA-A1-A0SJ-01	5.9603	416	0
TCGA-LUAD	TCGA-J2-A4AG-01	4.9012	988	0
TCGA-READ	TCGA-EI-6510-01	6.2493	556	0
TCGA-COADREAD	TCGA-EI-6510-01	6.2493	556	0
TCGA-COAD	TCGA-G4-6588-01	6.5587	796	0
TCGA-COADREAD	TCGA-G4-6588-01	6.5587	796	0
TCGA-LIHC	TCGA-RC-A7S9-01	5.2631	640	0
TCGA-DLBC	TCGA-GS-A9TZ-01	4.3162	765	0
TCGA-LUSC	TCGA-22-5471-01	5.0009	1845	0
TCGA-BRCA	TCGA-E2-A570-01	6.1185	931	0
TCGA-STAD	TCGA-VQ-A91V-01	7.695	1297	0
TCGA-STES	TCGA-VQ-A91V-01	7.695	1297	0
TCGA-HNSC	TCGA-CV-7425-01	4.4013	1718	1
TCGA-PCPG	TCGA-QR-A6H4-01	5.2765	2661	0
TCGA-BRCA	TCGA-BH-A201-01	4.9397	856	0
TCGA-OV	TCGA-61-2016-01	6.3632	36	1
TCGA-HNSC	TCGA-CN-4733-01	4.8719	1586	0
TCGA-CESC	TCGA-IR-A3LL-01	5.1161	1106	0
TCGA-LUAD	TCGA-05-4405-01	4.8465	610	0
TCGA-GBM	TCGA-06-0125-01	4.5736	1448	1
TCGA-GBMLGG	TCGA-06-0125-01	4.5736	1448	1
TCGA-THYM	TCGA-XU-A92Z-01	6.218	3663	0
TCGA-LIHC	TCGA-DD-AA3A-01	5.2153	410	1
TCGA-PCPG	TCGA-RW-A68A-01	3.0568	762	0
TCGA-OV	TCGA-13-0885-01	4.048	3388	0
TCGA-STAD	TCGA-FP-A4BF-01	6.1607	168	1
TCGA-STES	TCGA-FP-A4BF-01	6.1607	168	1
TCGA-BRCA	TCGA-A8-A09E-01	5.1989	1492	0
TCGA-THYM	TCGA-ZB-A964-01	5.1851	1287	0
TCGA-KIRP	TCGA-Y8-A8RZ-01	5.445	205	0
TCGA-KIPAN	TCGA-Y8-A8RZ-01	5.445	205	0
TCGA-HNSC	TCGA-CR-5243-01	5.7648	2562	0
TCGA-HNSC	TCGA-MT-A51W-01	5.4861	437	0
TCGA-THYM	TCGA-ZB-A96C-01	4.8243	2163	0
TCGA-BRCA	TCGA-D8-A27V-01	4.7027	381	0
TCGA-BLCA	TCGA-ZF-AA4V-01	6.2169	1806	0
TCGA-LUAD	TCGA-50-5944-01	4.8304	1750	0
TCGA-STAD	TCGA-RD-A8N1-01	6.2369	3519	0
TCGA-STES	TCGA-RD-A8N1-01	6.2369	3519	0
TCGA-STAD	TCGA-BR-8687-01	6.2786	250	1
TCGA-STES	TCGA-BR-8687-01	6.2786	250	1
TCGA-ACC	TCGA-OR-A5JV-01	2.3704	2023	0
TCGA-THCA	TCGA-EM-A2CO-01	3.3206	184	0
TCGA-LUAD	TCGA-86-7955-01	4.5336	1072	0
TCGA-STAD	TCGA-BR-A4IY-01	4.9379	392	0
TCGA-STES	TCGA-BR-A4IY-01	4.9379	392	0
TCGA-PRAD	TCGA-V1-A9OQ-01	3.6566	371	0
TCGA-LGG	TCGA-FG-A6IZ-01	5.7963	457	0
TCGA-GBMLGG	TCGA-FG-A6IZ-01	5.7963	457	0
TCGA-CESC	TCGA-C5-A1M5-01	4.3716	2052	1
TCGA-HNSC	TCGA-DQ-7592-01	5.0989	1143	0
TCGA-BRCA	TCGA-E2-A14Y-01	5.0352	2109	0
TCGA-THCA	TCGA-EM-A3AN-01	6.453	1006	0
TCGA-PRAD	TCGA-YL-A9WI-01	2.874	1623	0
TCGA-LUAD	TCGA-55-7727-01	3.3577	119	0
TCGA-PCPG	TCGA-QR-A6H0-01	5.7431	280	0
TCGA-LGG	TCGA-CS-4941-01	4.3499	234	1
TCGA-GBMLGG	TCGA-CS-4941-01	4.3499	234	1
TCGA-OV	TCGA-59-2351-01	4.3206	3532	0
TCGA-ACC	TCGA-OU-A5PI-01	6.4244	1171	0
TCGA-THYM	TCGA-XU-A92Q-01	5.1132	1092	0
TCGA-LUAD	TCGA-55-8510-01	6.0809	539	0
TCGA-BRCA	TCGA-MS-A51U-01	5.774	681	0
TCGA-BRCA	TCGA-A8-A06Y-01	5.2153	791	0
TCGA-BLCA	TCGA-XF-AAMW-01	5.7005	253	1
TCGA-BRCA	TCGA-GI-A2C8-01	4.0144	225	0
TCGA-LAML	TCGA-AB-3012-03	5.5512	1887	0
TCGA-HNSC	TCGA-CN-4722-01	4.691	1483	0
TCGA-THCA	TCGA-EL-A3ZM-01	5.8278	1096	0
TCGA-THCA	TCGA-DJ-A13X-01	7.0195	253	0
TCGA-SARC	TCGA-DX-A1L3-01	5.3327	1020	1
TCGA-HNSC	TCGA-HD-A633-01	6.0219	421	0
TCGA-BRCA	TCGA-AR-A1AM-01	6.0775	2991	0
TCGA-OV	TCGA-13-0890-01	6.2915	4424	0
TCGA-TGCT	TCGA-VF-A8AE-01	4.1796	727	0
TCGA-LGG	TCGA-DH-A7UT-01	5.9381	531	1
TCGA-GBMLGG	TCGA-DH-A7UT-01	5.9381	531	1
TCGA-COAD	TCGA-A6-6138-01	5.4104	685	0
TCGA-COADREAD	TCGA-A6-6138-01	5.4104	685	0
TCGA-LGG	TCGA-DU-5871-01	3.5547	576	0
TCGA-GBMLGG	TCGA-DU-5871-01	3.5547	576	0
TCGA-HNSC	TCGA-CV-7238-01	6.3804	2727	0
TCGA-LAML	TCGA-AB-2841-03	6.3263	1401	1
TCGA-THCA	TCGA-EL-A3T7-01	6.3549	1256	0
TCGA-COAD	TCGA-F4-6808-01	6.272	1024	0
TCGA-COADREAD	TCGA-F4-6808-01	6.272	1024	0
TCGA-HNSC	TCGA-CN-5367-01	5.6335	352	1
TCGA-LUAD	TCGA-MP-A4T8-01	6.6654	161	1
TCGA-HNSC	TCGA-D6-A74Q-01	6.2886	710	0
TCGA-LUAD	TCGA-86-8279-01	4.935	949	0
TCGA-PCPG	TCGA-W2-A7HB-01	4.1011	604	0
TCGA-DLBC	TCGA-GR-A4D4-01	5.3299	1581	0
TCGA-HNSC	TCGA-CR-5250-01	5.3306	799	0
TCGA-KIRC	TCGA-B0-5100-01	6.1336	1913	1
TCGA-KIPAN	TCGA-B0-5100-01	6.1336	1913	1
TCGA-PRAD	TCGA-EJ-7218-01	4.1788	2542	0
TCGA-PRAD	TCGA-XK-AAJR-01	4.6697	1124	0
TCGA-LUAD	TCGA-55-A494-01	5.9369	481	0
TCGA-KIRC	TCGA-BP-4991-01	5.8635	1413	0
TCGA-KIPAN	TCGA-BP-4991-01	5.8635	1413	0
TCGA-LUAD	TCGA-44-3917-01	3.19311	1183	0
TCGA-OV	TCGA-61-2000-01	4.6071	441	0
TCGA-KIRP	TCGA-A4-7288-01	6.1548	1857	0
TCGA-KIPAN	TCGA-A4-7288-01	6.1548	1857	0
TCGA-LUAD	TCGA-75-5125-01	6.1817	2027	1
TCGA-KIRC	TCGA-B0-5400-01	4.7329	1733	0
TCGA-KIPAN	TCGA-B0-5400-01	4.7329	1733	0
TCGA-COAD	TCGA-G4-6317-01	6.8081	1095	0
TCGA-COADREAD	TCGA-G4-6317-01	6.8081	1095	0
TCGA-STAD	TCGA-HU-8244-01	5.7916	742	0
TCGA-STES	TCGA-HU-8244-01	5.7916	742	0
TCGA-OV	TCGA-25-2404-01	5.9194	883	1
TCGA-HNSC	TCGA-CV-7437-01	5.2079	506	1
TCGA-THCA	TCGA-EL-A3T3-01	6.2504	4017	0
TCGA-LIHC	TCGA-K7-A5RG-01	4.1252	519	0
TCGA-PRAD	TCGA-ZG-A9LU-01	4.6764	579	0
TCGA-OV	TCGA-13-0768-01	5.6291	1784	1
TCGA-BRCA	TCGA-B6-A409-01	5.8738	573	1
TCGA-PRAD	TCGA-KC-A7F5-01	4.3931	91	0
TCGA-CESC	TCGA-C5-A7X8-01	8.784	83	0
TCGA-KIRC	TCGA-BP-4330-01	6.0092	1888	0
TCGA-KIPAN	TCGA-BP-4330-01	6.0092	1888	0
TCGA-LUSC	TCGA-21-1078-01	5.9286	474	1
TCGA-LUSC	TCGA-34-2600-01	4.2258	1874	1
TCGA-CESC	TCGA-EA-A3HS-01	5.464	959	0
TCGA-SKCM-M	TCGA-W3-AA1W-06	4.9942	6666	0
TCGA-SKCM	TCGA-W3-AA1W-06	4.9942	6666	0
TCGA-SARC	TCGA-3B-A9HZ-01	5.689	1170	0
TCGA-KIRC	TCGA-CJ-4873-01	5.0679	2259	0
TCGA-KIPAN	TCGA-CJ-4873-01	5.0679	2259	0
TCGA-KIRP	TCGA-SX-A7SL-01	5.6879	823	0
TCGA-KIPAN	TCGA-SX-A7SL-01	5.6879	823	0
TCGA-LAML	TCGA-AB-2836-03	5.2208	518	1
TCGA-BRCA	TCGA-BH-A1EX-01	5.811	1508	1
TCGA-LGG	TCGA-HW-8321-01	4.6347	1294	0
TCGA-GBMLGG	TCGA-HW-8321-01	4.6347	1294	0
TCGA-COAD	TCGA-CK-4952-01	6.3887	475	0
TCGA-COADREAD	TCGA-CK-4952-01	6.3887	475	0
TCGA-COAD	TCGA-G4-6309-01	6.8584	2600	0
TCGA-COADREAD	TCGA-G4-6309-01	6.8584	2600	0
TCGA-LGG	TCGA-EZ-7264-01	4.5211	1201	0
TCGA-GBMLGG	TCGA-EZ-7264-01	4.5211	1201	0
TCGA-THYM	TCGA-X7-A8M0-01	4.6451	441	0
TCGA-THCA	TCGA-E8-A433-01	6.276	951	0
TCGA-LUAD	TCGA-55-8615-01	5.8726	446	0
TCGA-PAAD	TCGA-HZ-A4BK-01	7.537	657	0
TCGA-THCA	TCGA-EL-A3GQ-01	5.7345	1528	0
TCGA-LUAD	TCGA-MP-A4TF-01	7.5115	336	1
TCGA-BLCA	TCGA-G2-A2EO-01	4.9996	1804	1
TCGA-HNSC	TCGA-D6-A6EO-01	5.7159	759	0
TCGA-LIHC	TCGA-RC-A7SF-01	5.7282	579	0
TCGA-SKCM-P	TCGA-EB-A24C-01	6.2426	632	0
TCGA-SKCM	TCGA-EB-A24C-01	6.2426	632	0
TCGA-KIRC	TCGA-AK-3443-01	2.9109	1423	0
TCGA-KIPAN	TCGA-AK-3443-01	2.9109	1423	0
TCGA-BRCA	TCGA-A7-A0CJ-01	4.7383	931	0
TCGA-LGG	TCGA-CS-6666-01	4.7077	1428	0
TCGA-GBMLGG	TCGA-CS-6666-01	4.7077	1428	0
TCGA-KIRC	TCGA-BP-4992-01	6.4313	501	0
TCGA-KIPAN	TCGA-BP-4992-01	6.4313	501	0
TCGA-COAD	TCGA-CM-5868-01	6.3832	518	0
TCGA-COADREAD	TCGA-CM-5868-01	6.3832	518	0
TCGA-UVM	TCGA-WC-A885-01	5.426	686	0
TCGA-UCEC	TCGA-D1-A3DA-01	5.2453	483	0
TCGA-LUAD	TCGA-55-6979-01	4.6525	237	1
TCGA-KIRP	TCGA-P4-AAVO-01	4.7323	2400	0
TCGA-KIPAN	TCGA-P4-AAVO-01	4.7323	2400	0
TCGA-LUSC	TCGA-NC-A5HK-01	6.5334	128	0
TCGA-STAD	TCGA-VQ-A91Z-01	6.0678	1690	0
TCGA-STES	TCGA-VQ-A91Z-01	6.0678	1690	0
TCGA-SARC	TCGA-DX-A8BR-01	5.9093	4573	0
TCGA-CHOL	TCGA-W5-AA2X-01	6.4666	271	1
TCGA-THCA	TCGA-BJ-A291-01	3.8944	696	0
TCGA-CESC	TCGA-IR-A3LH-01	4.7704	2394	0
TCGA-KICH	TCGA-KO-8410-01	3.3993	3136	0
TCGA-KIPAN	TCGA-KO-8410-01	3.3993	3136	0
TCGA-BRCA	TCGA-BH-A0H0-01	5.7046	461	0
TCGA-ESCA	TCGA-LN-A4A9-01	7.2339	351	1
TCGA-STES	TCGA-LN-A4A9-01	7.2339	351	1
TCGA-BRCA	TCGA-LL-A5YO-01	5.7013	440	0
TCGA-LUAD	TCGA-86-A4JF-01	4.7756	737	1
TCGA-READ	TCGA-DC-6156-01	6.009	943	0
TCGA-COADREAD	TCGA-DC-6156-01	6.009	943	0
TCGA-PRAD	TCGA-QU-A6IP-01	4.6747	2620	0
TCGA-UCEC	TCGA-FI-A3PV-01	6.0512	1249	1
TCGA-PRAD	TCGA-V1-A9O9-01	4.1498	2870	0
TCGA-SKCM-M	TCGA-FS-A1Z3-06	5.6358	636	1
TCGA-SKCM	TCGA-FS-A1Z3-06	5.6358	636	1
TCGA-STAD	TCGA-VQ-A8PH-01	4.7044	389	1
TCGA-STES	TCGA-VQ-A8PH-01	4.7044	389	1
TCGA-BRCA	TCGA-AC-A6IX-01	5.6952	373	0
TCGA-BLCA	TCGA-XF-A8HH-01	4.5374	57	1
TCGA-SKCM-P	TCGA-EB-A551-01	3.8551	590	0
TCGA-SKCM	TCGA-EB-A551-01	3.8551	590	0
TCGA-THCA	TCGA-EL-A4K2-01	4.8365	928	0
TCGA-LGG	TCGA-HW-7491-01	5.064	2078	0
TCGA-GBMLGG	TCGA-HW-7491-01	5.064	2078	0
TCGA-SKCM-M	TCGA-FS-A1ZD-06	6.247	1628	1
TCGA-SKCM	TCGA-FS-A1ZD-06	6.247	1628	1
TCGA-LUAD	TCGA-86-7701-01	4.4784	947	0
TCGA-PRAD	TCGA-EJ-A8FO-01	4.5675	282	0
TCGA-LUAD	TCGA-62-8398-01	5.7999	444	1
TCGA-KIRC	TCGA-A3-3307-01	6.0594	1436	0
TCGA-KIPAN	TCGA-A3-3307-01	6.0594	1436	0
TCGA-KIRC	TCGA-A3-3320-01	6.3284	1508	0
TCGA-KIPAN	TCGA-A3-3320-01	6.3284	1508	0
TCGA-THCA	TCGA-EM-A3O7-01	6.505	223	0
TCGA-SKCM-M	TCGA-D3-A8GP-06	6.1807	4646	0
TCGA-SKCM	TCGA-D3-A8GP-06	6.1807	4646	0
TCGA-LUAD	TCGA-L9-A443-01	4.8435	193	1
TCGA-KIRC	TCGA-CZ-5469-01	5.1887	946	1
TCGA-KIPAN	TCGA-CZ-5469-01	5.1887	946	1
TCGA-LGG	TCGA-S9-A6U1-01	5.284	785	0
TCGA-GBMLGG	TCGA-S9-A6U1-01	5.284	785	0
TCGA-BRCA	TCGA-A2-A04Y-01	4.443	1099	0
TCGA-SKCM-M	TCGA-D3-A2JF-06	6.7681	1888	0
TCGA-SKCM	TCGA-D3-A2JF-06	6.7681	1888	0
TCGA-LUSC	TCGA-66-2767-01	4.3499	61	0
TCGA-LIHC	TCGA-MR-A520-01	3.6382	229	0
TCGA-THYM	TCGA-X7-A8M4-01	4.5862	3808	0
TCGA-BLCA	TCGA-FD-A3B7-01	6.2141	122	1
TCGA-LGG	TCGA-E1-5307-01	4.573	1762	1
TCGA-GBMLGG	TCGA-E1-5307-01	4.573	1762	1
TCGA-LUAD	TCGA-78-8660-01	5.5088	321	1
TCGA-LGG	TCGA-DU-A76L-01	6.0723	814	1
TCGA-GBMLGG	TCGA-DU-A76L-01	6.0723	814	1
TCGA-CESC	TCGA-C5-A1M9-01	6.3804	1065	1
TCGA-KICH	TCGA-KL-8325-01	0.605	725	1
TCGA-KIPAN	TCGA-KL-8325-01	0.605	725	1
TCGA-LGG	TCGA-HW-7495-01	6.1183	1078	0
TCGA-GBMLGG	TCGA-HW-7495-01	6.1183	1078	0
TCGA-BLCA	TCGA-K4-A3WU-01	4.5522	105	0
TCGA-READ	TCGA-AG-4021-01	6.2847	121	1
TCGA-COADREAD	TCGA-AG-4021-01	6.2847	121	1
TCGA-BRCA	TCGA-E2-A156-01	4.9874	726	0
TCGA-LGG	TCGA-CS-6669-01	5.6271	1494	0
TCGA-GBMLGG	TCGA-CS-6669-01	5.6271	1494	0
TCGA-THCA	TCGA-EL-A3GW-01	3.7656	1527	0
TCGA-THCA	TCGA-EM-A2CL-01	4.4803	401	0
TCGA-BLCA	TCGA-CF-A47V-01	7.4384	379	0
TCGA-BRCA	TCGA-AR-A24R-01	4.5982	3430	0
TCGA-MESO	TCGA-3H-AB3O-01	5.0794	1302	1
TCGA-PRAD	TCGA-J4-A67L-01	4.9213	770	0
TCGA-LGG	TCGA-HT-7481-01	5.7562	2918	0
TCGA-GBMLGG	TCGA-HT-7481-01	5.7562	2918	0
TCGA-LAML	TCGA-AB-2894-03	3.186	181	1
TCGA-LUSC	TCGA-NC-A5HO-01	5.5678	1336	0
TCGA-SARC	TCGA-QQ-A5VA-01	5.1371	550	1
TCGA-UCEC	TCGA-AJ-A3BG-01	6.042	550	0
TCGA-SKCM-P	TCGA-BF-A1PZ-01	6.1687	853	0
TCGA-SKCM	TCGA-BF-A1PZ-01	6.1687	853	0
TCGA-LAML	TCGA-AB-2844-03	5.1664	122	1
TCGA-LAML	TCGA-AB-2828-03	4.1269	2284	0
TCGA-PRAD	TCGA-XQ-A8TA-01	4.5034	146	1
TCGA-LUAD	TCGA-78-7148-01	5.8045	626	1
TCGA-LGG	TCGA-DU-8163-01	5.1202	629	0
TCGA-GBMLGG	TCGA-DU-8163-01	5.1202	629	0
TCGA-SKCM-M	TCGA-FS-A4FB-06	6.3073	813	1
TCGA-SKCM	TCGA-FS-A4FB-06	6.3073	813	1
TCGA-BRCA	TCGA-D8-A1JP-01	4.4777	639	0
TCGA-BRCA	TCGA-E2-A1IK-01	5.3349	1800	0
TCGA-OV	TCGA-24-0970-01	5.517	354	1
TCGA-LUSC	TCGA-43-6773-01	4.5784	116	1
TCGA-OV	TCGA-24-1424-01	4.4842	183	0
TCGA-SKCM-M	TCGA-EB-A44Q-06	5.9439	422	0
TCGA-SKCM	TCGA-EB-A44Q-06	5.9439	422	0
TCGA-BRCA	TCGA-AN-A0FS-01	4.7143	210	0
TCGA-LUSC	TCGA-77-8154-01	5.4819	1841	0
TCGA-TGCT	TCGA-2G-AAFM-01	5.9937	503	0
TCGA-THCA	TCGA-DJ-A3V5-01	5.9076	584	0
TCGA-SKCM-M	TCGA-WE-A8ZX-06	6.1995	1089	0
TCGA-SKCM	TCGA-WE-A8ZX-06	6.1995	1089	0
TCGA-BRCA	TCGA-AC-A3TM-01	6.7116	762	0
TCGA-THCA	TCGA-DJ-A2Q3-01	4.6826	1224	0
TCGA-HNSC	TCGA-CV-7446-01	5.2134	1093	1
TCGA-DLBC	TCGA-G8-6909-01	4.9946	3553	1
TCGA-STAD	TCGA-VQ-A91N-01	6.4997	570	1
TCGA-STES	TCGA-VQ-A91N-01	6.4997	570	1
TCGA-BLCA	TCGA-DK-A3X1-01	7.0193	2009	0
TCGA-KIRP	TCGA-B9-A5W7-01	5.0427	585	0
TCGA-KIPAN	TCGA-B9-A5W7-01	5.0427	585	0
TCGA-BRCA	TCGA-AR-A2LE-01	5.1425	5062	0
TCGA-COAD	TCGA-AD-6964-01	5.6224	331	1
TCGA-COADREAD	TCGA-AD-6964-01	5.6224	331	1
TCGA-LUSC	TCGA-37-A5EL-01	6.634	1143	1
TCGA-GBM	TCGA-26-1442-01	3.6148	953	0
TCGA-GBMLGG	TCGA-26-1442-01	3.6148	953	0
TCGA-KIRC	TCGA-B0-4688-01	5.2773	101	1
TCGA-KIPAN	TCGA-B0-4688-01	5.2773	101	1
TCGA-BRCA	TCGA-BH-A0HK-01	4.6764	178	0
TCGA-PRAD	TCGA-J4-A67O-01	5.5623	839	0
TCGA-COAD	TCGA-G4-6295-01	5.365	254	0
TCGA-COADREAD	TCGA-G4-6295-01	5.365	254	0
TCGA-STAD	TCGA-RD-A8NB-01	6.5094	513	1
TCGA-STES	TCGA-RD-A8NB-01	6.5094	513	1
TCGA-KIRC	TCGA-B2-4101-01	6.2277	648	0
TCGA-KIPAN	TCGA-B2-4101-01	6.2277	648	0
TCGA-KIRP	TCGA-BQ-7048-01	4.3463	2839	0
TCGA-KIPAN	TCGA-BQ-7048-01	4.3463	2839	0
TCGA-CESC	TCGA-DG-A2KJ-01	6.9478	2893	0
TCGA-LUAD	TCGA-67-6215-01	5.1231	174	0
TCGA-LUAD	TCGA-55-A490-01	4.2088	99	1
TCGA-BLCA	TCGA-4Z-AA81-01	6.607	1270	1
TCGA-BLCA	TCGA-CF-A3MG-01	6.6689	369	0
TCGA-PCPG	TCGA-QR-A708-01	4.9644	35	0
TCGA-OV	TCGA-24-2023-01	5.5671	1364	1
TCGA-STAD	TCGA-BR-A4PE-01	6.1538	621	0
TCGA-STES	TCGA-BR-A4PE-01	6.1538	621	0
TCGA-COAD	TCGA-NH-A50T-01	5.4683	553	0
TCGA-COADREAD	TCGA-NH-A50T-01	5.4683	553	0
TCGA-THCA	TCGA-FE-A237-01	6.5594	3431	0
TCGA-TGCT	TCGA-2G-AAFI-01	5.4152	675	0
TCGA-LIHC	TCGA-ZS-A9CE-01	5.0947	1241	0
TCGA-BRCA	TCGA-AR-A250-01	4.433	2707	0
TCGA-PRAD	TCGA-HC-7230-01	4.2578	1001	0
TCGA-BLCA	TCGA-S5-AA26-01	5.8773	503	0
TCGA-LGG	TCGA-HT-8110-01	3.9118	419	0
TCGA-GBMLGG	TCGA-HT-8110-01	3.9118	419	0
TCGA-BRCA	TCGA-D8-A1JG-01	4.5958	1612	0
TCGA-KICH	TCGA-KL-8337-01	2.167	1364	0
TCGA-KIPAN	TCGA-KL-8337-01	2.167	1364	0
TCGA-BLCA	TCGA-ZF-A9R4-01	3.6623	921	0
TCGA-BLCA	TCGA-GC-A3OO-01	6.5278	481	0
TCGA-COAD	TCGA-D5-5539-01	6.1473	596	0
TCGA-COADREAD	TCGA-D5-5539-01	6.1473	596	0
TCGA-SKCM-P	TCGA-GN-A26C-01	5.9969	821	1
TCGA-SKCM	TCGA-GN-A26C-01	5.9969	821	1
TCGA-PRAD	TCGA-HC-A6AL-01	4.6	67	0
TCGA-LUAD	TCGA-69-7974-01	5.8182	184	0
TCGA-BRCA	TCGA-C8-A134-01	5.4748	383	0
TCGA-SKCM-M	TCGA-D3-A1Q7-06	6.0124	4053	0
TCGA-SKCM	TCGA-D3-A1Q7-06	6.0124	4053	0
TCGA-KIRC	TCGA-AK-3429-01	6.1027	3328	0
TCGA-KIPAN	TCGA-AK-3429-01	6.1027	3328	0
TCGA-SARC	TCGA-JV-A5VF-01	6.0618	32	1
TCGA-READ	TCGA-AH-6903-01	6.0949	592	0
TCGA-COADREAD	TCGA-AH-6903-01	6.0949	592	0
TCGA-KIRP	TCGA-5P-A9K8-01	3.3703	1309	0
TCGA-KIPAN	TCGA-5P-A9K8-01	3.3703	1309	0
TCGA-UCEC	TCGA-BS-A0V4-01	6.4428	1810	0
TCGA-ESCA	TCGA-Z6-A9VB-01	5.6407	40	0
TCGA-STES	TCGA-Z6-A9VB-01	5.6407	40	0
TCGA-CESC	TCGA-Q1-A5R3-01	6.6244	485	0
TCGA-BRCA	TCGA-AC-A62V-01	6.4473	348	1
TCGA-LIHC	TCGA-G3-AAV0-01	5.3096	476	0
TCGA-THCA	TCGA-ET-A39O-01	5.9461	3059	0
TCGA-PRAD	TCGA-G9-6369-01	5.1752	1215	0
TCGA-THCA	TCGA-FK-A3S3-01	6.0378	2162	0
TCGA-PAAD	TCGA-FB-AAQ1-01	6.3374	123	1
TCGA-KIRC	TCGA-AK-3455-01	6.1563	683	1
TCGA-KIPAN	TCGA-AK-3455-01	6.1563	683	1
TCGA-PRAD	TCGA-HC-7211-01	4.0401	1221	0
TCGA-KIRP	TCGA-2Z-A9J3-01	6.4756	1771	1
TCGA-KIPAN	TCGA-2Z-A9J3-01	6.4756	1771	1
TCGA-SKCM-M	TCGA-GF-A3OT-06	5.3516	301	0
TCGA-SKCM	TCGA-GF-A3OT-06	5.3516	301	0
TCGA-BRCA	TCGA-GM-A3XN-01	6.1853	2019	0
TCGA-LUAD	TCGA-49-AAR4-01	6.1322	879	1
TCGA-MESO	TCGA-UD-AAC7-01	5.9819	406	1
TCGA-PRAD	TCGA-4L-AA1F-01	4.8355	350	0
TCGA-KIRC	TCGA-AK-3433-01	2.1638	3409	0
TCGA-KIPAN	TCGA-AK-3433-01	2.1638	3409	0
TCGA-LIHC	TCGA-DD-AAD8-01	5.1863	1219	0
TCGA-BRCA	TCGA-AO-A129-01	5.9472	3286	0
TCGA-HNSC	TCGA-P3-A6T3-01	5.5732	577	1
TCGA-SKCM-M	TCGA-ER-A19G-06	4.9837	9188	0
TCGA-SKCM	TCGA-ER-A19G-06	4.9837	9188	0
TCGA-STAD	TCGA-R5-A7ZR-01	4.852	185	1
TCGA-STES	TCGA-R5-A7ZR-01	4.852	185	1
TCGA-HNSC	TCGA-CV-A468-01	5.197	464	1
TCGA-PRAD	TCGA-EJ-5516-01	3.9956	1889	0
TCGA-SARC	TCGA-DX-A8BV-01	6.2802	1845	1
TCGA-UCEC	TCGA-EY-A2OO-01	6.3892	1392	0
TCGA-BLCA	TCGA-YF-AA3L-01	7.1955	364	0
TCGA-STAD	TCGA-BR-8059-01	5.7082	439	1
TCGA-STES	TCGA-BR-8059-01	5.7082	439	1
TCGA-THCA	TCGA-EL-A3MZ-01	5.7512	1597	1
TCGA-STAD	TCGA-CD-8527-01	6.3268	218	1
TCGA-STES	TCGA-CD-8527-01	6.3268	218	1
TCGA-LIHC	TCGA-DD-AACU-01	5.331	1567	0
TCGA-BRCA	TCGA-BH-A1F8-01	3.83	763	1
TCGA-LIHC	TCGA-G3-AAV3-01	3.741	412	0
TCGA-HNSC	TCGA-QK-A6V9-01	4.8395	833	0
TCGA-KIRC	TCGA-A3-3306-01	5.6851	1120	0
TCGA-KIPAN	TCGA-A3-3306-01	5.6851	1120	0
TCGA-BLCA	TCGA-XF-A9SJ-01	7.3128	98	1
TCGA-BRCA	TCGA-D8-A1JK-01	6.2174	612	0
TCGA-SKCM-M	TCGA-WE-A8ZO-06	6.3034	2145	0
TCGA-SKCM	TCGA-WE-A8ZO-06	6.3034	2145	0
TCGA-BLCA	TCGA-ZF-A9R0-01	5.0392	680	1
TCGA-LGG	TCGA-RY-A840-01	3.6669	854	0
TCGA-GBMLGG	TCGA-RY-A840-01	3.6669	854	0
TCGA-BRCA	TCGA-A8-A08X-01	4.3709	1308	0
TCGA-BRCA	TCGA-AR-A2LN-01	5.3392	1161	0
TCGA-LAML	TCGA-AB-2949-03	5.7228	699	0
TCGA-READ	TCGA-EI-6882-01	6.6918	262	0
TCGA-COADREAD	TCGA-EI-6882-01	6.6918	262	0
TCGA-THCA	TCGA-MK-A4N6-01	6.0902	1098	0
TCGA-COAD	TCGA-AZ-4315-01	6.0191	1776	0
TCGA-COADREAD	TCGA-AZ-4315-01	6.0191	1776	0
TCGA-LIHC	TCGA-DD-AADO-01	5.1052	453	0
TCGA-STAD	TCGA-3M-AB46-01	5.1595	1765	0
TCGA-STES	TCGA-3M-AB46-01	5.1595	1765	0
TCGA-SARC	TCGA-DX-A48R-01	6.2748	805	0
TCGA-LGG	TCGA-VM-A8C9-01	6.9352	1314	0
TCGA-GBMLGG	TCGA-VM-A8C9-01	6.9352	1314	0
TCGA-SKCM-P	TCGA-EB-A85I-01	5.2593	362	0
TCGA-SKCM	TCGA-EB-A85I-01	5.2593	362	0
TCGA-SARC	TCGA-DX-A7ET-01	6.3104	463	0
TCGA-KIRC	TCGA-CJ-4869-01	5.5732	2554	0
TCGA-KIPAN	TCGA-CJ-4869-01	5.5732	2554	0
TCGA-COAD	TCGA-AA-3506-01	5.779	1765	0
TCGA-COADREAD	TCGA-AA-3506-01	5.779	1765	0
TCGA-PAAD	TCGA-3A-A9I9-01	6.4436	634	1
TCGA-KIRP	TCGA-A4-8098-01	4.6242	896	0
TCGA-KIPAN	TCGA-A4-8098-01	4.6242	896	0
TCGA-STAD	TCGA-BR-8286-01	6.5548	895	0
TCGA-STES	TCGA-BR-8286-01	6.5548	895	0
TCGA-PAAD	TCGA-F2-6879-01	6.9512	334	1
TCGA-STAD	TCGA-IN-A7NT-01	6.2937	323	0
TCGA-STES	TCGA-IN-A7NT-01	6.2937	323	0
TCGA-LIHC	TCGA-G3-A3CJ-01	3.871	594	0
TCGA-PCPG	TCGA-SR-A6MU-01	3.9051	3362	0
TCGA-PRAD	TCGA-ZG-A9LM-01	3.8808	378	0
TCGA-SKCM-P	TCGA-EB-A4OZ-01	6.1893	620	0
TCGA-SKCM	TCGA-EB-A4OZ-01	6.1893	620	0
TCGA-THCA	TCGA-J8-A3YD-01	5.5506	968	0
TCGA-LIHC	TCGA-DD-A73C-01	4.2884	701	0
TCGA-OV	TCGA-61-2111-01	5.4064	3825	0
TCGA-STAD	TCGA-R5-A7ZI-01	4.1153	2267	0
TCGA-STES	TCGA-R5-A7ZI-01	4.1153	2267	0
TCGA-UCEC	TCGA-AJ-A3NC-01	4.4919	1125	0
TCGA-THYM	TCGA-4V-A9QI-01	5.2342	2936	0
TCGA-BLCA	TCGA-BT-A42C-01	5.582	873	0
TCGA-PCPG	TCGA-QR-A70K-01	2.2237	274	0
TCGA-LAML	TCGA-AB-2955-03	2.3981	489	1
TCGA-LIHC	TCGA-G3-A25X-01	5.8763	1779	0
TCGA-LUAD	TCGA-05-4418-01	5.0575	274	1
TCGA-KIRC	TCGA-BP-4983-01	4.8385	1413	0
TCGA-KIPAN	TCGA-BP-4983-01	4.8385	1413	0
TCGA-KIRC	TCGA-B4-5378-01	5.5376	175	0
TCGA-KIPAN	TCGA-B4-5378-01	5.5376	175	0
TCGA-CESC	TCGA-HG-A2PA-01	5.5075	773	1
TCGA-BRCA	TCGA-A8-A09A-01	4.1931	304	0
TCGA-KIRP	TCGA-BQ-7056-01	4.5002	612	0
TCGA-KIPAN	TCGA-BQ-7056-01	4.5002	612	0
TCGA-STAD	TCGA-BR-6801-01	5.7824	1223	0
TCGA-STES	TCGA-BR-6801-01	5.7824	1223	0
TCGA-KIRP	TCGA-F9-A4JJ-01	4.8565	325	1
TCGA-KIPAN	TCGA-F9-A4JJ-01	4.8565	325	1
TCGA-HNSC	TCGA-CV-A6K2-01	5.3827	317	1
TCGA-KIRP	TCGA-5P-A9JZ-01	5.6944	2744	0
TCGA-KIPAN	TCGA-5P-A9JZ-01	5.6944	2744	0
TCGA-HNSC	TCGA-HD-A6I0-01	6.685	210	0
TCGA-UVM	TCGA-WC-A87W-01	6.0473	1703	0
TCGA-DLBC	TCGA-FA-A82F-01	3.6748	427	0
TCGA-THCA	TCGA-EM-A3AR-01	4.8987	1133	0
TCGA-LGG	TCGA-HW-8319-01	5.0211	1209	1
TCGA-GBMLGG	TCGA-HW-8319-01	5.0211	1209	1
TCGA-BRCA	TCGA-E2-A1IJ-01	5.6433	865	0
TCGA-SARC	TCGA-HB-A3L4-01	5.3024	1061	1
TCGA-PAAD	TCGA-3A-A9IB-01	6.724	224	1
TCGA-KIRP	TCGA-G7-6792-01	6.0577	2765	0
TCGA-KIPAN	TCGA-G7-6792-01	6.0577	2765	0
TCGA-OV	TCGA-31-1946-01	6.4077	918	0
TCGA-PAAD	TCGA-IB-AAUV-01	5.2698	404	0
TCGA-LIHC	TCGA-BD-A2L6-01	5.732	1363	0
TCGA-KIRC	TCGA-B2-5639-01	5.6002	1003	1
TCGA-KIPAN	TCGA-B2-5639-01	5.6002	1003	1
TCGA-KIRC	TCGA-GK-A6C7-01	6.3918	61	0
TCGA-KIPAN	TCGA-GK-A6C7-01	6.3918	61	0
TCGA-SKCM-M	TCGA-EE-A2MS-06	5.6014	4942	0
TCGA-SKCM	TCGA-EE-A2MS-06	5.6014	4942	0
TCGA-THCA	TCGA-EL-A4K7-01	6.9987	1251	0
TCGA-PRAD	TCGA-ZG-A9LY-01	4.2601	370	0
TCGA-UCEC	TCGA-B5-A1MW-01	4.6927	447	0
TCGA-THCA	TCGA-DJ-A2PQ-01	6.9171	1077	0
TCGA-ACC	TCGA-OR-A5KO-01	5.5772	1414	0
TCGA-BRCA	TCGA-A8-A08O-01	4.7965	943	0
TCGA-OV	TCGA-13-0720-01	6.0822	1355	1
TCGA-THCA	TCGA-EM-A22M-01	5.2899	442	0
TCGA-THCA	TCGA-EM-A3FO-01	5.6091	532	0
TCGA-UVM	TCGA-V4-A9ES-01	6.243	1511	0
TCGA-PRAD	TCGA-J4-A67K-01	4.637	1004	0
TCGA-KIRC	TCGA-A3-3359-01	5.7565	2504	0
TCGA-KIPAN	TCGA-A3-3359-01	5.7565	2504	0
TCGA-LGG	TCGA-HT-7482-01	5.1186	3253	0
TCGA-GBMLGG	TCGA-HT-7482-01	5.1186	3253	0
TCGA-HNSC	TCGA-CV-6962-01	3.5149	126	1
TCGA-CESC	TCGA-EA-A50E-01	5.5778	227	1
TCGA-LUSC	TCGA-21-1082-01	4.421	3644	0
TCGA-LUAD	TCGA-35-4123-01	5.511	182	0
TCGA-BRCA	TCGA-A2-A4RY-01	6.4494	648	0
TCGA-LGG	TCGA-QH-A6CW-01	4.4713	414	0
TCGA-GBMLGG	TCGA-QH-A6CW-01	4.4713	414	0
[truncated: 10,108 more rows]

## Sheet: MYL6
CODE	Sample	value	time	status
TCGA-GBM	TCGA-19-1787-01	11.4291	385	1
TCGA-GBMLGG	TCGA-19-1787-01	11.4291	385	1
TCGA-LGG	TCGA-S9-A7J2-01	9.5793	62	0
TCGA-GBMLGG	TCGA-S9-A7J2-01	9.5793	62	0
TCGA-CESC	TCGA-EK-A2RE-01	10.6372	57	0
TCGA-LUAD	TCGA-44-6778-01	10.3359	1864	0
TCGA-LAML	TCGA-AB-2863-03	8.5577	31	1
TCGA-BRCA	TCGA-C8-A1HL-01	10.8677	317	0
TCGA-BRCA	TCGA-EW-A2FS-01	10.279	1604	0
TCGA-CESC	TCGA-IR-A3L7-01	11.01	4483	0
TCGA-LUAD	TCGA-05-4420-01	10.6884	912	0
TCGA-ESCA	TCGA-R6-A8WC-01	9.5789	70	0
TCGA-STES	TCGA-R6-A8WC-01	9.5789	70	0
TCGA-SARC	TCGA-DX-A3U8-01	12.0774	138	1
TCGA-KIRP	TCGA-GL-8500-01	11.4691	841	0
TCGA-KIPAN	TCGA-GL-8500-01	11.4691	841	0
TCGA-PRAD	TCGA-EJ-7125-01	10.2657	2850	0
TCGA-STAD	TCGA-IN-7808-01	9.5109	105	1
TCGA-STES	TCGA-IN-7808-01	9.5109	105	1
TCGA-ESCA	TCGA-L5-A4OH-01	9.3775	992	0
TCGA-STES	TCGA-L5-A4OH-01	9.3775	992	0
TCGA-KIRP	TCGA-B9-A8YH-01	11.3655	532	0
TCGA-KIPAN	TCGA-B9-A8YH-01	11.3655	532	0
TCGA-LGG	TCGA-E1-A7YI-01	10.9498	111	1
TCGA-GBMLGG	TCGA-E1-A7YI-01	10.9498	111	1
TCGA-SARC	TCGA-PC-A5DM-01	11.1019	193	1
TCGA-STAD	TCGA-BR-A4QL-01	9.4124	491	1
TCGA-STES	TCGA-BR-A4QL-01	9.4124	491	1
TCGA-PRAD	TCGA-CH-5751-01	9.5335	1065	0
TCGA-BRCA	TCGA-A2-A3XX-01	11.0454	1439	1
TCGA-HNSC	TCGA-DQ-5624-01	11.7595	1778	0
TCGA-PRAD	TCGA-KK-A7B3-01	10.9901	899	0
TCGA-HNSC	TCGA-DQ-7591-01	10.076	622	0
TCGA-GBM	TCGA-06-5412-01	11.4092	138	1
TCGA-GBMLGG	TCGA-06-5412-01	11.4092	138	1
TCGA-KIRC	TCGA-BP-4989-01	10.1531	118	0
TCGA-KIPAN	TCGA-BP-4989-01	10.1531	118	0
TCGA-PRAD	TCGA-EJ-8468-01	11.1929	2347	0
TCGA-KIRC	TCGA-CZ-5459-01	10.4999	1683	0
TCGA-KIPAN	TCGA-CZ-5459-01	10.4999	1683	0
TCGA-COAD	TCGA-D5-5538-01	10.5743	1661	1
TCGA-COADREAD	TCGA-D5-5538-01	10.5743	1661	1
TCGA-LUSC	TCGA-56-8305-01	10.3923	105	0
TCGA-THYM	TCGA-4X-A9FA-01	11.1351	392	0
TCGA-LIHC	TCGA-DD-AAW0-01	9.9289	2015	0
TCGA-COAD	TCGA-AA-3511-01	10.5283	212	0
TCGA-COADREAD	TCGA-AA-3511-01	10.5283	212	0
TCGA-BRCA	TCGA-Z7-A8R5-01	11.417	3287	0
TCGA-LUSC	TCGA-39-5031-01	11.154	1841	1
TCGA-PRAD	TCGA-ZG-A8QW-01	11.3194	94	0
TCGA-LGG	TCGA-DU-7302-01	9.4898	1834	0
TCGA-GBMLGG	TCGA-DU-7302-01	9.4898	1834	0
TCGA-THCA	TCGA-DJ-A3UX-01	10.9055	345	0
TCGA-MESO	TCGA-ZN-A9VQ-01	11.3152	499	0
TCGA-READ	TCGA-EI-6512-01	10.9243	538	0
TCGA-COADREAD	TCGA-EI-6512-01	10.9243	538	0
TCGA-PRAD	TCGA-J4-A83K-01	10.8994	328	0
TCGA-SKCM-M	TCGA-EE-A17X-06	9.5293	907	1
TCGA-SKCM	TCGA-EE-A17X-06	9.5293	907	1
TCGA-LIHC	TCGA-DD-AACA-01	9.5905	2301	0
TCGA-SKCM-M	TCGA-D3-A8GD-06	9.8304	718	0
TCGA-SKCM	TCGA-D3-A8GD-06	9.8304	718	0
TCGA-OV	TCGA-13-1485-01	10.8088	629	1
TCGA-COAD	TCGA-QG-A5YX-01	10.8232	1003	0
TCGA-COADREAD	TCGA-QG-A5YX-01	10.8232	1003	0
TCGA-PRAD	TCGA-ZG-A9MC-01	11.1649	455	0
TCGA-LGG	TCGA-DU-A7TI-01	9.692	1183	1
TCGA-GBMLGG	TCGA-DU-A7TI-01	9.692	1183	1
TCGA-KIRC	TCGA-A3-3335-01	9.8973	1886	0
TCGA-KIPAN	TCGA-A3-3335-01	9.8973	1886	0
TCGA-STAD	TCGA-BR-8372-01	10.9973	951	0
TCGA-STES	TCGA-BR-8372-01	10.9973	951	0
TCGA-PRAD	TCGA-HC-7742-01	10.9888	938	0
TCGA-LUAD	TCGA-64-1679-01	11.1828	2488	0
TCGA-HNSC	TCGA-CV-5976-01	10.8573	1478	0
TCGA-OV	TCGA-25-1315-01	12.394	1583	1
TCGA-TGCT	TCGA-2G-AAFZ-01	10.8091	1353	0
TCGA-ESCA	TCGA-LN-A4MQ-01	9.2996	375	0
TCGA-STES	TCGA-LN-A4MQ-01	9.2996	375	0
TCGA-HNSC	TCGA-CV-6948-01	10.0091	1289	1
TCGA-LIHC	TCGA-K7-AAU7-01	10.6922	359	0
TCGA-KIRC	TCGA-CJ-6028-01	9.5778	1625	1
TCGA-KIPAN	TCGA-CJ-6028-01	9.5778	1625	1
TCGA-BRCA	TCGA-B6-A0RL-01	10.833	2469	1
TCGA-KIRC	TCGA-CZ-5456-01	10.7154	2422	0
TCGA-KIPAN	TCGA-CZ-5456-01	10.7154	2422	0
TCGA-THCA	TCGA-EL-A3D0-01	10.7682	4254	0
TCGA-THCA	TCGA-EM-A22Q-01	10.7774	433	0
TCGA-LUAD	TCGA-49-6744-01	10.907	1683	0
TCGA-ESCA	TCGA-L5-A4ON-01	9.8734	558	1
TCGA-STES	TCGA-L5-A4ON-01	9.8734	558	1
TCGA-SKCM-M	TCGA-FS-A1ZF-06	10.4352	470	1
TCGA-SKCM	TCGA-FS-A1ZF-06	10.4352	470	1
TCGA-MESO	TCGA-ZN-A9VU-01	11.1162	977	0
TCGA-PAAD	TCGA-Q3-A5QY-01	10.8243	416	0
TCGA-UCEC	TCGA-AJ-A3BI-01	12.8503	575	0
TCGA-PCPG	TCGA-W2-A7UY-01	10.9362	450	0
TCGA-THCA	TCGA-E3-A3E2-01	10.7764	1922	0
TCGA-PAAD	TCGA-FB-A545-01	11.1191	732	1
TCGA-COAD	TCGA-G4-6320-01	10.3206	804	0
TCGA-COADREAD	TCGA-G4-6320-01	10.3206	804	0
TCGA-SKCM-P	TCGA-EB-A41A-01	10.6035	262	0
TCGA-SKCM	TCGA-EB-A41A-01	10.6035	262	0
TCGA-LUAD	TCGA-55-6982-01	10.6865	995	1
TCGA-LIHC	TCGA-RC-A7SH-01	9.6472	468	0
TCGA-LIHC	TCGA-CC-A3MA-01	10.1865	303	1
TCGA-LIHC	TCGA-RC-A7SB-01	9.607	588	0
TCGA-COAD	TCGA-CM-6164-01	10.7006	883	0
TCGA-COADREAD	TCGA-CM-6164-01	10.7006	883	0
TCGA-THCA	TCGA-ET-A3BW-01	10.5241	1419	0
TCGA-OV	TCGA-09-0369-01	11.3646	1082	1
TCGA-BRCA	TCGA-E2-A2P6-01	10.5873	1051	0
TCGA-UVM	TCGA-VD-A8KF-01	9.4222	40	1
TCGA-THCA	TCGA-EL-A4JZ-01	11.1317	1856	0
TCGA-PRAD	TCGA-M7-A722-01	10.7537	1060	0
TCGA-HNSC	TCGA-CV-A6K0-01	11.0356	606	0
TCGA-OV	TCGA-24-1419-01	11.5653	239	0
TCGA-TGCT	TCGA-S6-A8JY-01	9.7336	278	0
TCGA-BRCA	TCGA-AO-A1KT-01	11.3808	541	0
TCGA-UCS	TCGA-N9-A4Q1-01	11.4813	2043	1
TCGA-GBM	TCGA-12-5299-01	11.1486	98	1
TCGA-GBMLGG	TCGA-12-5299-01	11.1486	98	1
TCGA-OV	TCGA-29-1761-01	10.9825	528	1
TCGA-THCA	TCGA-BJ-A0ZJ-01	11.0945	1280	0
TCGA-LGG	TCGA-P5-A5EX-01	10.374	243	0
TCGA-GBMLGG	TCGA-P5-A5EX-01	10.374	243	0
TCGA-THCA	TCGA-DJ-A4V2-01	10.8892	95	0
TCGA-LGG	TCGA-HT-8563-01	10.7013	860	0
TCGA-GBMLGG	TCGA-HT-8563-01	10.7013	860	0
TCGA-THCA	TCGA-J8-A3O2-01	11.4968	342	0
TCGA-BRCA	TCGA-E9-A3HO-01	10.3038	1158	0
TCGA-COAD	TCGA-A6-A567-01	10.1524	1881	1
TCGA-COADREAD	TCGA-A6-A567-01	10.1524	1881	1
TCGA-LUSC	TCGA-58-A46N-01	9.6784	910	0
TCGA-SKCM-M	TCGA-D3-A3ML-06	9.2013	422	1
TCGA-SKCM	TCGA-D3-A3ML-06	9.2013	422	1
TCGA-STAD	TCGA-CG-4466-01	9.2544	577	0
TCGA-STES	TCGA-CG-4466-01	9.2544	577	0
TCGA-KIRC	TCGA-A3-3383-01	11.5283	861	0
TCGA-KIPAN	TCGA-A3-3383-01	11.5283	861	0
TCGA-BRCA	TCGA-D8-A1XJ-01	11.2746	664	0
TCGA-SARC	TCGA-VT-A80J-01	11.262	796	0
TCGA-CESC	TCGA-Q1-A73Q-01	11.4703	284	0
TCGA-KIRP	TCGA-BQ-5880-01	10.2023	1314	1
TCGA-KIPAN	TCGA-BQ-5880-01	10.2023	1314	1
TCGA-SKCM-M	TCGA-EE-A2GB-06	10.3126	1803	0
TCGA-SKCM	TCGA-EE-A2GB-06	10.3126	1803	0
TCGA-OV	TCGA-24-1845-01	9.6059	116	0
TCGA-THYM	TCGA-ZB-A96L-01	10.0426	1529	0
TCGA-HNSC	TCGA-BA-6870-01	10.5764	451	1
TCGA-LUAD	TCGA-73-4666-01	11.135	800	0
TCGA-BLCA	TCGA-MV-A51V-01	10.3856	410	0
TCGA-LUSC	TCGA-77-A5G6-01	10.5854	678	1
TCGA-KIRP	TCGA-5P-A9K4-01	10.7653	2184	0
TCGA-KIPAN	TCGA-5P-A9K4-01	10.7653	2184	0
TCGA-UVM	TCGA-VD-A8KE-01	9.082	821	0
TCGA-LUSC	TCGA-56-A4BX-01	9.9421	405	0
TCGA-LUSC	TCGA-34-7107-01	10.4578	34	1
TCGA-THCA	TCGA-BJ-A290-01	11.0474	919	0
TCGA-HNSC	TCGA-CV-6955-01	10.303	334	1
TCGA-HNSC	TCGA-P3-A5Q6-01	11.7192	480	1
TCGA-LGG	TCGA-FG-A60K-01	9.634	542	0
TCGA-GBMLGG	TCGA-FG-A60K-01	9.634	542	0
TCGA-STAD	TCGA-D7-A4Z0-01	10.263	449	0
TCGA-STES	TCGA-D7-A4Z0-01	10.263	449	0
TCGA-OV	TCGA-24-2293-01	10.5615	506	1
TCGA-HNSC	TCGA-QK-A64Z-01	11.1443	641	1
TCGA-BRCA	TCGA-AC-A2FK-01	10.4766	2650	0
TCGA-PRAD	TCGA-VP-A879-01	11.2538	728	1
TCGA-OV	TCGA-29-A5NZ-01	10.6027	1088	1
TCGA-PRAD	TCGA-HC-8265-01	9.01183	483	0
TCGA-LUSC	TCGA-37-4129-01	11.4862	242	0
TCGA-LIHC	TCGA-DD-AAVZ-01	10.0579	1900	0
TCGA-THCA	TCGA-DJ-A13R-01	8.9608	565	0
TCGA-BRCA	TCGA-E9-A1R4-01	11.12	186	0
TCGA-MESO	TCGA-3U-A98F-01	10.7698	536	1
TCGA-CESC	TCGA-C5-A1MF-01	11.8512	1617	0
TCGA-LUSC	TCGA-77-8145-01	10.6015	212	1
TCGA-BRCA	TCGA-LL-A740-01	11.3471	441	0
TCGA-READ	TCGA-F5-6863-01	11.2203	361	1
TCGA-COADREAD	TCGA-F5-6863-01	11.2203	361	1
TCGA-GBM	TCGA-06-2565-01	10.7452	506	1
TCGA-GBMLGG	TCGA-06-2565-01	10.7452	506	1
TCGA-LUSC	TCGA-33-AASD-01	10.7883	3376	1
TCGA-THCA	TCGA-ET-A3BS-01	10.5754	176	0
TCGA-BRCA	TCGA-BH-A0BZ-01	11.7062	2255	0
TCGA-LUAD	TCGA-MN-A4N1-01	11.3984	827	0
TCGA-HNSC	TCGA-IQ-A61O-01	12.0725	421	1
TCGA-LUSC	TCGA-92-8063-01	10.79	122	0
TCGA-LUAD	TCGA-55-7911-01	10.6991	537	0
TCGA-LIHC	TCGA-ED-A627-01	10.3309	423	0
TCGA-UCS	TCGA-N6-A4VC-01	10.4713	597	1
TCGA-LUSC	TCGA-39-5028-01	10.68	52	1
TCGA-BRCA	TCGA-C8-A3M8-01	10.7982	394	0
TCGA-THCA	TCGA-BJ-A0ZF-01	11.3076	1217	0
TCGA-BRCA	TCGA-BH-A0BM-01	10.4958	1876	0
TCGA-LAML	TCGA-AB-2914-03	9.0576	792	0
TCGA-SKCM-M	TCGA-ER-A19S-06	9.1475	1505	0
TCGA-SKCM	TCGA-ER-A19S-06	9.1475	1505	0
TCGA-COAD	TCGA-DM-A0X9-01	10.766	3641	0
TCGA-COADREAD	TCGA-DM-A0X9-01	10.766	3641	0
TCGA-COAD	TCGA-AY-A69D-01	10.9292	543	0
TCGA-COADREAD	TCGA-AY-A69D-01	10.9292	543	0
TCGA-BRCA	TCGA-AN-A0XW-01	11.2436	170	0
TCGA-LUAD	TCGA-55-A4DG-01	9.5655	608	0
TCGA-PCPG	TCGA-RW-A684-01	10.2557	32	0
TCGA-THCA	TCGA-BJ-A45C-01	10.9728	243	1
TCGA-THCA	TCGA-ET-A2N4-01	11.0094	81	0
TCGA-LUSC	TCGA-58-A46J-01	10.7019	2589	0
TCGA-SKCM-M	TCGA-EE-A3AB-06	9.9857	3733	0
TCGA-SKCM	TCGA-EE-A3AB-06	9.9857	3733	0
TCGA-OV	TCGA-24-1426-01	10.8776	163	0
TCGA-OV	TCGA-24-1551-01	10.1446	1579	1
TCGA-GBM	TCGA-06-2561-01	10.5652	537	1
TCGA-GBMLGG	TCGA-06-2561-01	10.5652	537	1
TCGA-PRAD	TCGA-KK-A8I5-01	10.5865	3096	0
TCGA-STAD	TCGA-IN-8663-01	10.2466	103	1
TCGA-STES	TCGA-IN-8663-01	10.2466	103	1
TCGA-LIHC	TCGA-DD-AAVV-01	10.026	2455	0
TCGA-CESC	TCGA-ZJ-A8QQ-01	10.9889	2056	0
TCGA-LUSC	TCGA-37-4133-01	11.2685	238	0
TCGA-LUSC	TCGA-77-8146-01	11.0903	3189	0
TCGA-TGCT	TCGA-2G-AAHN-01	10.4433	6445	0
TCGA-LUAD	TCGA-L9-A5IP-01	10.6799	58	1
TCGA-KIRC	TCGA-CJ-5672-01	10.5731	2190	1
TCGA-KIPAN	TCGA-CJ-5672-01	10.5731	2190	1
TCGA-LUAD	TCGA-73-4662-01	10.7996	2515	0
TCGA-MESO	TCGA-3U-A98I-01	11.3717	860	1
TCGA-HNSC	TCGA-CQ-5327-01	10.79	1660	0
TCGA-BRCA	TCGA-E2-A1LL-01	11.3486	1309	0
TCGA-BLCA	TCGA-FD-A3SR-01	11.0992	602	1
TCGA-PRAD	TCGA-KK-A8II-01	10.7133	3467	1
TCGA-OV	TCGA-24-1923-01	10.245	690	1
TCGA-BRCA	TCGA-BH-A18K-01	11.3097	2763	1
TCGA-BRCA	TCGA-BH-A28O-01	10.6834	1120	0
TCGA-LUAD	TCGA-55-6712-01	10.6074	171	1
TCGA-SKCM-P	TCGA-XV-AAZW-01	10.5723	393	1
TCGA-SKCM	TCGA-XV-AAZW-01	10.5723	393	1
TCGA-PAAD	TCGA-F2-7276-01	11.2377	216	1
TCGA-THCA	TCGA-BJ-A0Z2-01	10.8853	1514	0
TCGA-BLCA	TCGA-DK-A6B0-01	10.9862	2330	0
TCGA-LUAD	TCGA-97-7553-01	10.8196	1870	0
TCGA-THCA	TCGA-ET-A2N0-01	11.7762	1600	0
TCGA-PAAD	TCGA-FB-A7DR-01	11.7963	353	1
TCGA-SKCM-M	TCGA-D3-A5GR-06	9.4525	5424	0
TCGA-SKCM	TCGA-D3-A5GR-06	9.4525	5424	0
TCGA-PAAD	TCGA-YB-A89D-01	11.5983	350	0
TCGA-PRAD	TCGA-CH-5752-01	10.3642	943	0
TCGA-LUSC	TCGA-77-7142-01	10.4657	2227	0
TCGA-THCA	TCGA-KS-A4I1-01	10.1821	812	0
TCGA-LUSC	TCGA-60-2719-01	10.6124	1297	0
TCGA-ESCA	TCGA-VR-A8Q7-01	9.6545	1590	0
TCGA-STES	TCGA-VR-A8Q7-01	9.6545	1590	0
TCGA-BRCA	TCGA-A7-A4SC-01	9.9278	446	0
TCGA-BLCA	TCGA-FD-A5BS-01	10.3064	1639	0
TCGA-KIRP	TCGA-J7-6720-01	10.7001	388	0
TCGA-KIPAN	TCGA-J7-6720-01	10.7001	388	0
TCGA-BRCA	TCGA-E9-A24A-01	10.4445	747	0
TCGA-LUAD	TCGA-49-AARE-01	10.4378	1229	1
TCGA-LIHC	TCGA-BC-4073-01	9.8556	849	0
TCGA-BRCA	TCGA-AC-A6IV-01	11.1225	568	0
TCGA-BLCA	TCGA-DK-A1AD-01	10.4038	3420	0
TCGA-BRCA	TCGA-B6-A400-01	11.2339	215	0
TCGA-THCA	TCGA-EM-A2OW-01	10.6137	1227	0
TCGA-BLCA	TCGA-XF-AAMQ-01	10.7697	2177	0
TCGA-THCA	TCGA-EM-A2OZ-01	10.4909	1033	0
TCGA-PCPG	TCGA-WB-A816-01	10.3827	1254	0
TCGA-THCA	TCGA-EM-A1CS-01	10.5593	817	0
TCGA-KIRC	TCGA-B0-5075-01	10.7502	637	1
TCGA-KIPAN	TCGA-B0-5075-01	10.7502	637	1
TCGA-SKCM-M	TCGA-W3-AA1R-06	10.3454	3379	1
TCGA-SKCM	TCGA-W3-AA1R-06	10.3454	3379	1
TCGA-HNSC	TCGA-P3-A6T0-01	11.4704	578	0
TCGA-OV	TCGA-13-0899-01	11.4697	2012	1
TCGA-COAD	TCGA-AY-A8YK-01	10.5572	573	0
TCGA-COADREAD	TCGA-AY-A8YK-01	10.5572	573	0
TCGA-LIHC	TCGA-QA-A7B7-01	9.7344	94	0
TCGA-SKCM-M	TCGA-DA-A1IC-06	9.5995	2071	1
TCGA-SKCM	TCGA-DA-A1IC-06	9.5995	2071	1
TCGA-UCEC	TCGA-A5-AB3J-01	10.8889	512	0
TCGA-LUAD	TCGA-50-8460-01	10.7096	829	0
TCGA-UCEC	TCGA-PG-A917-01	10.8591	212	0
TCGA-PAAD	TCGA-IB-7889-01	11.4117	481	1
TCGA-THCA	TCGA-EM-A3SY-01	10.647	411	0
TCGA-PRAD	TCGA-ZG-A9L1-01	11.0502	1302	0
TCGA-HNSC	TCGA-CN-5361-01	11.0373	2120	1
TCGA-LAML	TCGA-AB-2967-03	9.2997	1035	0
TCGA-CESC	TCGA-EX-A3L1-01	11.6298	463	0
TCGA-LUAD	TCGA-50-5933-01	11.0689	2393	1
TCGA-BLCA	TCGA-FT-A3EE-01	10.0908	99	1
TCGA-SARC	TCGA-IE-A4EH-01	11.3318	819	0
TCGA-THYM	TCGA-ZB-A96E-01	10.4396	1819	0
TCGA-LUSC	TCGA-43-3394-01	10.5477	1190	1
TCGA-BLCA	TCGA-ZF-AA4T-01	10.2927	599	1
TCGA-MESO	TCGA-MQ-A6BQ-01	11.3147	2359	0
TCGA-BRCA	TCGA-E2-A1LH-01	10.352	3247	0
TCGA-THCA	TCGA-ET-A39P-01	10.865	2900	0
TCGA-OV	TCGA-29-1769-01	11.0206	699	0
TCGA-PAAD	TCGA-IB-7890-01	11.1279	598	1
TCGA-LUSC	TCGA-18-3409-01	11.2159	3747	0
TCGA-KIRC	TCGA-CJ-4899-01	11.3868	1528	0
TCGA-KIPAN	TCGA-CJ-4899-01	11.3868	1528	0
TCGA-BLCA	TCGA-E7-A3X6-01	11.3445	904	1
TCGA-COAD	TCGA-5M-AAT4-01	9.9551	49	1
TCGA-COADREAD	TCGA-5M-AAT4-01	9.9551	49	1
TCGA-OV	TCGA-24-1474-01	10.642	676	1
TCGA-MESO	TCGA-3H-AB3U-01	11.592	826	1
TCGA-ESCA	TCGA-2H-A9GF-01	9.7597	784	1
TCGA-STES	TCGA-2H-A9GF-01	9.7597	784	1
TCGA-COAD	TCGA-CM-6167-01	11.9216	456	0
TCGA-COADREAD	TCGA-CM-6167-01	11.9216	456	0
TCGA-KIRC	TCGA-CW-5590-01	10.6328	1075	1
TCGA-KIPAN	TCGA-CW-5590-01	10.6328	1075	1
TCGA-HNSC	TCGA-CR-7370-01	10.0361	105	0
TCGA-KIRP	TCGA-BQ-5888-01	10.8355	403	0
TCGA-KIPAN	TCGA-BQ-5888-01	10.8355	403	0
TCGA-BRCA	TCGA-B6-A0RH-01	11.3112	6456	1
TCGA-THCA	TCGA-EL-A3ZG-01	11.0649	2724	0
TCGA-THCA	TCGA-EL-A3CR-01	11.0527	233	1
TCGA-BRCA	TCGA-A8-A07W-01	11.4295	304	0
TCGA-PCPG	TCGA-QR-A6GY-01	10.3386	32	0
TCGA-UVM	TCGA-VD-A8KA-01	9.1349	1178	0
TCGA-PRAD	TCGA-YL-A8HJ-01	10.8566	1611	0
TCGA-LUAD	TCGA-44-6774-01	11.1736	658	0
TCGA-BLCA	TCGA-GU-A762-01	11.5465	232	1
TCGA-KIRP	TCGA-2Z-A9JK-01	10.9352	1186	0
TCGA-KIPAN	TCGA-2Z-A9JK-01	10.9352	1186	0
TCGA-LGG	TCGA-CS-5397-01	10.2854	194	1
TCGA-GBMLGG	TCGA-CS-5397-01	10.2854	194	1
TCGA-UCEC	TCGA-AX-A3G8-01	12.0061	36	0
TCGA-ACC	TCGA-OR-A5K3-01	9.7894	3465	0
TCGA-LAML	TCGA-AB-2892-03	9.4026	943	0
TCGA-KIRC	TCGA-CZ-4860-01	10.3772	206	1
TCGA-KIPAN	TCGA-CZ-4860-01	10.3772	206	1
TCGA-THCA	TCGA-BJ-A28S-01	10.774	640	0
TCGA-LAML	TCGA-AB-2862-03	9.0178	1430	0
TCGA-OV	TCGA-09-2048-01	11.1449	138	1
TCGA-LGG	TCGA-E1-5322-01	10.2565	3978	1
TCGA-GBMLGG	TCGA-E1-5322-01	10.2565	3978	1
TCGA-LUAD	TCGA-73-4670-01	11.3588	131	0
TCGA-PRAD	TCGA-ZG-A9L5-01	10.7443	908	0
TCGA-HNSC	TCGA-CN-5365-01	10.9276	351	1
TCGA-HNSC	TCGA-MT-A7BN-01	12.0623	469	0
TCGA-LAML	TCGA-AB-2976-03	8.9475	915	1
TCGA-KIRC	TCGA-B0-5700-01	10.8166	1790	0
TCGA-KIPAN	TCGA-B0-5700-01	10.8166	1790	0
TCGA-KIRC	TCGA-B0-4847-01	9.9449	793	1
TCGA-KIPAN	TCGA-B0-4847-01	9.9449	793	1
TCGA-SKCM-P	TCGA-BF-A5ER-01	9.2019	327	0
TCGA-SKCM	TCGA-BF-A5ER-01	9.2019	327	0
TCGA-CESC	TCGA-JW-A5VI-01	11.2156	747	0
TCGA-PRAD	TCGA-XK-AAJT-01	11.2868	1434	0
TCGA-LUSC	TCGA-56-A4BW-01	10.1397	585	0
TCGA-LUSC	TCGA-56-8308-01	10.0287	517	0
TCGA-HNSC	TCGA-CV-6956-01	10.4403	217	1
TCGA-HNSC	TCGA-DQ-5631-01	11.0779	548	1
TCGA-LUSC	TCGA-85-8353-01	10.2977	94	1
TCGA-OV	TCGA-36-1580-01	10.4564	737	1
TCGA-STAD	TCGA-BR-7716-01	10.3677	1210	0
TCGA-STES	TCGA-BR-7716-01	10.3677	1210	0
TCGA-LIHC	TCGA-HP-A5N0-01	10.2749	1147	1
TCGA-HNSC	TCGA-CR-7369-01	10.5178	1090	1
TCGA-LUAD	TCGA-55-A48Z-01	10.0532	651	0
TCGA-LGG	TCGA-HT-8558-01	9.4848	418	0
TCGA-GBMLGG	TCGA-HT-8558-01	9.4848	418	0
TCGA-BLCA	TCGA-FD-A43S-01	11.4305	455	0
TCGA-UCEC	TCGA-5B-A90C-01	10.5136	1202	0
TCGA-BRCA	TCGA-B6-A0X7-01	10.8815	1781	1
TCGA-BRCA	TCGA-EW-A1P0-01	11.0756	1251	0
TCGA-THCA	TCGA-DE-A7U5-01	10.8053	84	0
TCGA-SKCM-M	TCGA-D3-A5GU-06	9.931	3808	0
TCGA-SKCM	TCGA-D3-A5GU-06	9.931	3808	0
TCGA-BLCA	TCGA-XF-A8HE-01	10.5707	3817	0
TCGA-HNSC	TCGA-QK-A6IG-01	11.1262	222	1
TCGA-LUSC	TCGA-22-4604-01	10.0588	399	1
TCGA-BLCA	TCGA-BT-A42F-01	10.5759	864	0
TCGA-OV	TCGA-61-1900-01	10.2622	176	0
TCGA-KIRP	TCGA-Y8-A894-01	11.289	567	0
TCGA-KIPAN	TCGA-Y8-A894-01	11.289	567	0
TCGA-LGG	TCGA-S9-A6U8-01	10.0316	2988	1
TCGA-GBMLGG	TCGA-S9-A6U8-01	10.0316	2988	1
TCGA-READ	TCGA-DC-5337-01	11.7388	792	0
TCGA-COADREAD	TCGA-DC-5337-01	11.7388	792	0
TCGA-HNSC	TCGA-CV-7261-01	10.6979	1512	0
TCGA-THCA	TCGA-BJ-A192-01	10.8747	1349	0
TCGA-KICH	TCGA-KL-8345-01	10.3087	1665	0
TCGA-KIPAN	TCGA-KL-8345-01	10.3087	1665	0
TCGA-KIRC	TCGA-BP-4998-01	10.7147	932	0
TCGA-KIPAN	TCGA-BP-4998-01	10.7147	932	0
TCGA-CHOL	TCGA-ZH-A8Y5-01	11.531	1229	0
TCGA-THCA	TCGA-EL-A3T9-01	11.2685	174	1
TCGA-ACC	TCGA-OR-A5J2-01	11.5612	1677	1
TCGA-HNSC	TCGA-T2-A6X2-01	10.7323	987	0
TCGA-HNSC	TCGA-CR-6492-01	10.6596	479	0
TCGA-BLCA	TCGA-G2-A3IB-01	10.6622	220	1
TCGA-BRCA	TCGA-EW-A1PC-01	11.2616	187	0
TCGA-THCA	TCGA-FK-A3SB-01	11.0566	125	0
TCGA-KIRC	TCGA-CJ-5675-01	10.7603	3936	0
TCGA-KIPAN	TCGA-CJ-5675-01	10.7603	3936	0
TCGA-BLCA	TCGA-CU-A3KJ-01	10.2771	562	0
TCGA-BRCA	TCGA-A7-A0CH-01	10.8632	1079	0
TCGA-COAD	TCGA-CM-6168-01	10.9229	395	0
TCGA-COADREAD	TCGA-CM-6168-01	10.9229	395	0
TCGA-HNSC	TCGA-QK-A6IF-01	10.4222	704	0
TCGA-BRCA	TCGA-E9-A2JS-01	10.5691	904	1
TCGA-CESC	TCGA-EA-A1QT-01	11.6066	1243	0
TCGA-BRCA	TCGA-A2-A1G6-01	10.4893	501	0
TCGA-SARC	TCGA-LI-A67I-01	11.6807	922	0
TCGA-TGCT	TCGA-W4-A7U4-01	10.1592	738	0
TCGA-THCA	TCGA-EL-A3ZL-01	10.5179	1895	0
TCGA-TGCT	TCGA-XY-A8S3-01	11.0148	843	0
TCGA-LGG	TCGA-HT-7854-01	9.7463	1201	0
TCGA-GBMLGG	TCGA-HT-7854-01	9.7463	1201	0
TCGA-LUAD	TCGA-44-A47A-01	10.4616	466	0
TCGA-BRCA	TCGA-B6-A0WV-01	11.4008	2417	1
TCGA-PCPG	TCGA-WB-A81J-01	10.4274	741	0
TCGA-TGCT	TCGA-2G-AAL5-01	11.2025	7437	0
TCGA-KIRP	TCGA-HE-7129-01	10.8368	2492	0
TCGA-KIPAN	TCGA-HE-7129-01	10.8368	2492	0
TCGA-LUAD	TCGA-05-4398-01	11.4159	1431	0
TCGA-HNSC	TCGA-HD-7753-01	11.4517	866	0
TCGA-HNSC	TCGA-BA-5559-01	10.4242	2083	1
TCGA-PRAD	TCGA-KK-A59X-01	11.0104	2535	0
TCGA-BRCA	TCGA-UL-AAZ6-01	10.5706	518	0
TCGA-BRCA	TCGA-B6-A0RG-01	11.2335	2082	0
TCGA-PCPG	TCGA-SP-A6QC-01	10.769	3491	0
TCGA-LUSC	TCGA-56-7579-01	9.7315	951	1
TCGA-LUAD	TCGA-67-3773-01	11.3796	427	0
TCGA-OV	TCGA-24-1562-01	11.0189	1384	1
TCGA-THCA	TCGA-FE-A235-01	11.5647	3571	0
TCGA-THCA	TCGA-EM-A3SU-01	11.2456	911	0
TCGA-LGG	TCGA-HT-7874-01	9.4402	1130	0
TCGA-GBMLGG	TCGA-HT-7874-01	9.4402	1130	0
TCGA-LUSC	TCGA-77-8007-01	10.8287	198	1
TCGA-SKCM-M	TCGA-FS-A1ZB-06	10.5912	1486	1
TCGA-SKCM	TCGA-FS-A1ZB-06	10.5912	1486	1
TCGA-BRCA	TCGA-A7-A0DC-01	9.04809	906	0
TCGA-OV	TCGA-24-2297-01	9.9515	1699	1
TCGA-BRCA	TCGA-A2-A0CR-01	11.6731	3283	0
TCGA-BRCA	TCGA-GM-A2DD-01	11.0473	2282	0
TCGA-LUSC	TCGA-77-7463-01	10.0112	1423	1
TCGA-LGG	TCGA-S9-A6TV-01	10.8056	571	0
TCGA-GBMLGG	TCGA-S9-A6TV-01	10.8056	571	0
TCGA-BRCA	TCGA-BH-A6R9-01	11.8263	160	0
TCGA-LUSC	TCGA-39-5039-01	10.9004	544	1
TCGA-CESC	TCGA-UC-A7PG-01	11.1229	370	1
TCGA-BLCA	TCGA-DK-A3IS-01	11.0689	1529	0
TCGA-HNSC	TCGA-CV-6943-01	10.9152	602	1
TCGA-LUAD	TCGA-64-5781-01	11.3649	1559	0
TCGA-BRCA	TCGA-HN-A2OB-01	10.7569	1900	1
TCGA-HNSC	TCGA-CQ-7068-01	10.491	1309	0
TCGA-LGG	TCGA-VM-A8CD-01	10.3116	240	1
TCGA-GBMLGG	TCGA-VM-A8CD-01	10.3116	240	1
TCGA-LUAD	TCGA-97-7552-01	10.2692	1932	0
TCGA-BRCA	TCGA-UU-A93S-01	9.7876	116	1
TCGA-SARC	TCGA-QC-AA9N-01	11.5056	537	0
TCGA-THCA	TCGA-EM-A2CJ-01	11.2476	1447	0
TCGA-COAD	TCGA-AA-3697-01	10.6788	2587	0
TCGA-COADREAD	TCGA-AA-3697-01	10.6788	2587	0
TCGA-LUAD	TCGA-49-AARN-01	10.7382	1135	1
TCGA-HNSC	TCGA-CV-5444-01	10.7434	2437	0
TCGA-BRCA	TCGA-AR-A24P-01	10.8453	84	0
TCGA-LUSC	TCGA-18-5595-01	10.6005	827	1
TCGA-KIRP	TCGA-SX-A7SM-01	11.037	363	1
TCGA-KIPAN	TCGA-SX-A7SM-01	11.037	363	1
TCGA-THCA	TCGA-DJ-A4V5-01	11.1592	1076	0
TCGA-LIHC	TCGA-DD-AAEI-01	10.1192	1531	0
TCGA-COAD	TCGA-AZ-4615-01	10.441	1002	0
TCGA-COADREAD	TCGA-AZ-4615-01	10.441	1002	0
TCGA-GBM	TCGA-06-0132-01	11.0422	771	1
TCGA-GBMLGG	TCGA-06-0132-01	11.0422	771	1
TCGA-ESCA	TCGA-VR-A8EO-01	9.8726	785	0
TCGA-STES	TCGA-VR-A8EO-01	9.8726	785	0
TCGA-KIRP	TCGA-HE-A5NK-01	10.573	2228	0
TCGA-KIPAN	TCGA-HE-A5NK-01	10.573	2228	0
TCGA-THCA	TCGA-ET-A25G-01	11.0393	2492	0
TCGA-HNSC	TCGA-CR-7395-01	10.6054	930	0
TCGA-STAD	TCGA-VQ-A91D-01	10.1289	356	1
TCGA-STES	TCGA-VQ-A91D-01	10.1289	356	1
TCGA-STAD	TCGA-BR-7196-01	10.4169	666	0
TCGA-STES	TCGA-BR-7196-01	10.4169	666	0
TCGA-OV	TCGA-23-1113-01	11.4431	949	1
TCGA-KIRC	TCGA-BP-4777-01	10.6481	1731	0
TCGA-KIPAN	TCGA-BP-4777-01	10.6481	1731	0
TCGA-OV	TCGA-24-2290-01	10.0215	1102	1
TCGA-THCA	TCGA-ET-A39J-01	11.1802	3227	0
TCGA-BRCA	TCGA-E9-A1N9-01	10.6181	1101	0
TCGA-BRCA	TCGA-B6-A0I9-01	11.2023	362	1
TCGA-HNSC	TCGA-CN-6022-01	11.2792	281	1
TCGA-THCA	TCGA-E8-A242-01	10.9041	950	0
TCGA-THCA	TCGA-DJ-A2Q5-01	10.7968	1140	0
TCGA-KIRP	TCGA-DW-7963-01	10.2039	1240	0
TCGA-KIPAN	TCGA-DW-7963-01	10.2039	1240	0
TCGA-DLBC	TCGA-FA-A7DS-01	11.4658	719	0
TCGA-BRCA	TCGA-E2-A1L9-01	11.452	598	0
TCGA-BRCA	TCGA-AC-A23H-01	11.605	174	1
TCGA-CESC	TCGA-EA-A3QD-01	11.0862	397	0
TCGA-BLCA	TCGA-E5-A4U1-01	10.552	1181	0
TCGA-PAAD	TCGA-OE-A75W-01	11.5281	267	1
TCGA-SARC	TCGA-DX-AB3C-01	11.0602	2169	0
TCGA-KIRC	TCGA-BP-4762-01	11.2669	1343	1
TCGA-KIPAN	TCGA-BP-4762-01	11.2669	1343	1
TCGA-BRCA	TCGA-AR-A1AP-01	11.7042	2856	0
TCGA-LGG	TCGA-KT-A7W1-01	10.6375	438	0
TCGA-GBMLGG	TCGA-KT-A7W1-01	10.6375	438	0
TCGA-LUAD	TCGA-44-3919-01	11.0655	1026	1
TCGA-COAD	TCGA-AZ-6598-01	10.3296	1503	1
TCGA-COADREAD	TCGA-AZ-6598-01	10.3296	1503	1
TCGA-COAD	TCGA-A6-6653-01	10.7186	742	0
TCGA-COADREAD	TCGA-A6-6653-01	10.7186	742	0
TCGA-HNSC	TCGA-CV-6952-01	10.3352	185	1
TCGA-COAD	TCGA-NH-A50V-01	10.2864	588	0
TCGA-COADREAD	TCGA-NH-A50V-01	10.2864	588	0
TCGA-KIRC	TCGA-B0-5109-01	10.4002	587	1
TCGA-KIPAN	TCGA-B0-5109-01	10.4002	587	1
TCGA-BRCA	TCGA-BH-A0H5-01	10.6975	1620	0
TCGA-BRCA	TCGA-OK-A5Q2-01	11.0898	64	0
TCGA-UCEC	TCGA-B5-A0K9-01	10.915	409	1
TCGA-HNSC	TCGA-CV-A45P-01	10.8113	639	0
TCGA-BRCA	TCGA-BH-A0E6-01	10.8715	293	0
TCGA-BRCA	TCGA-D8-A1JA-01	9.7784	502	0
TCGA-LUSC	TCGA-56-7221-01	10.1798	608	0
TCGA-COAD	TCGA-AD-6899-01	10.8041	176	1
TCGA-COADREAD	TCGA-AD-6899-01	10.8041	176	1
TCGA-CHOL	TCGA-4G-AAZT-01	11.949	420	0
TCGA-ESCA	TCGA-VR-A8EX-01	10.4866	855	1
TCGA-STES	TCGA-VR-A8EX-01	10.4866	855	1
TCGA-HNSC	TCGA-CQ-6228-01	10.7269	456	1
TCGA-LGG	TCGA-P5-A5F2-01	9.7136	242	0
TCGA-GBMLGG	TCGA-P5-A5F2-01	9.7136	242	0
TCGA-KIRC	TCGA-BP-4352-01	9.9133	344	1
TCGA-KIPAN	TCGA-BP-4352-01	9.9133	344	1
TCGA-LUAD	TCGA-99-8032-01	10.4867	44	0
TCGA-BRCA	TCGA-BH-A0BW-01	10.26	2371	0
TCGA-KIRP	TCGA-DW-7841-01	11.1738	445	0
TCGA-KIPAN	TCGA-DW-7841-01	11.1738	445	0
TCGA-HNSC	TCGA-CV-A6JN-01	11.6023	906	0
TCGA-ACC	TCGA-OR-A5LN-01	9.3966	2342	0
TCGA-STAD	TCGA-CD-8528-01	9.458	375	0
TCGA-STES	TCGA-CD-8528-01	9.458	375	0
TCGA-OV	TCGA-29-1695-01	10.7832	1229	1
TCGA-THCA	TCGA-H2-A2K9-01	11.2197	659	0
TCGA-PRAD	TCGA-G9-7509-01	10.8328	1610	0
TCGA-PRAD	TCGA-J4-A67R-01	11.9528	910	0
TCGA-GBM	TCGA-19-2629-01	11.1527	737	1
TCGA-GBMLGG	TCGA-19-2629-01	11.1527	737	1
TCGA-DLBC	TCGA-GS-A9TT-01	10.2614	1163	0
TCGA-KIRC	TCGA-B2-4098-01	10.1272	51	1
TCGA-KIPAN	TCGA-B2-4098-01	10.1272	51	1
TCGA-STAD	TCGA-D7-8575-01	9.4623	554	1
TCGA-STES	TCGA-D7-8575-01	9.4623	554	1
TCGA-LGG	TCGA-HT-7607-01	9.7213	96	1
TCGA-GBMLGG	TCGA-HT-7607-01	9.7213	96	1
TCGA-HNSC	TCGA-CR-7380-01	10.2459	606	1
TCGA-LUSC	TCGA-43-2576-01	10.956	1223	0
TCGA-THCA	TCGA-DJ-A2PW-01	10.7086	1060	0
TCGA-UCS	TCGA-N8-A56S-01	10.6789	371	1
TCGA-STAD	TCGA-BR-8367-01	10.1182	801	1
TCGA-STES	TCGA-BR-8367-01	10.1182	801	1
TCGA-CESC	TCGA-C5-A1ME-01	11.9621	1756	0
TCGA-GBM	TCGA-06-0238-01	11.0155	405	1
TCGA-GBMLGG	TCGA-06-0238-01	11.0155	405	1
TCGA-PRAD	TCGA-QU-A6IL-01	11.2367	97	0
TCGA-PAAD	TCGA-FB-AAQ3-01	11.8187	31	1
TCGA-SARC	TCGA-3B-A9HX-01	12.8654	1303	0
TCGA-KIRC	TCGA-CJ-5679-01	10.1689	679	1
TCGA-KIPAN	TCGA-CJ-5679-01	10.1689	679	1
TCGA-CESC	TCGA-C5-A8YR-01	11.3607	837	1
TCGA-READ	TCGA-DC-6682-01	10.055	762	0
TCGA-COADREAD	TCGA-DC-6682-01	10.055	762	0
TCGA-PRAD	TCGA-V1-A9Z7-01	10.7107	874	0
TCGA-KICH	TCGA-KL-8346-01	10.527	1897	0
TCGA-KIPAN	TCGA-KL-8346-01	10.527	1897	0
TCGA-STAD	TCGA-VQ-A91Q-01	9.7896	633	1
TCGA-STES	TCGA-VQ-A91Q-01	9.7896	633	1
TCGA-THCA	TCGA-FE-A239-01	11.4341	1023	1
TCGA-HNSC	TCGA-DQ-7594-01	10.9599	1218	0
TCGA-BLCA	TCGA-XF-A8HF-01	10.7137	2954	1
TCGA-BLCA	TCGA-KQ-A41P-01	10.4545	1094	0
TCGA-KIRC	TCGA-BP-4766-01	10.5822	1462	0
TCGA-KIPAN	TCGA-BP-4766-01	10.5822	1462	0
TCGA-LIHC	TCGA-DD-AACT-01	9.464	1562	0
TCGA-BLCA	TCGA-BL-A13I-01	10.1911	223	1
TCGA-SARC	TCGA-DX-A7EU-01	12.1559	721	0
TCGA-BRCA	TCGA-B6-A0WZ-01	10.986	6292	0
TCGA-BRCA	TCGA-C8-A135-01	11.0677	393	0
TCGA-THYM	TCGA-XU-A92W-01	10.271	3279	0
TCGA-LUAD	TCGA-55-8299-01	10.971	469	1
TCGA-LUSC	TCGA-39-5027-01	10.161	3108	0
TCGA-HNSC	TCGA-HD-7917-01	10.5259	836	1
TCGA-OV	TCGA-09-1674-01	11.052	260	0
TCGA-LUSC	TCGA-22-5485-01	10.3728	916	1
TCGA-THCA	TCGA-EL-A4K1-01	9.9317	1046	0
TCGA-BRCA	TCGA-BH-A0E2-01	11.4062	435	0
TCGA-THCA	TCGA-DJ-A2PX-01	10.8146	881	0
TCGA-BRCA	TCGA-BH-A0BJ-01	11.0898	660	0
TCGA-BRCA	TCGA-BH-A203-01	10.4552	1174	1
TCGA-THCA	TCGA-BJ-A190-01	10.9791	626	0
TCGA-THCA	TCGA-DJ-A3VM-01	10.5621	840	0
TCGA-BRCA	TCGA-A2-A1G1-01	10.8332	584	0
TCGA-KIRP	TCGA-GL-A9DD-01	10.7186	341	0
TCGA-KIPAN	TCGA-GL-A9DD-01	10.7186	341	0
TCGA-OV	TCGA-13-A5FT-01	10.2815	2143	0
TCGA-PAAD	TCGA-IB-AAUW-01	10.8573	230	1
TCGA-PCPG	TCGA-WB-A81M-01	10.3095	1394	0
TCGA-LGG	TCGA-HT-7873-01	10.5923	718	0
TCGA-GBMLGG	TCGA-HT-7873-01	10.5923	718	0
TCGA-KIRC	TCGA-BP-5183-01	10.1089	1291	0
TCGA-KIPAN	TCGA-BP-5183-01	10.1089	1291	0
TCGA-LUAD	TCGA-55-A491-01	11.172	626	0
TCGA-THCA	TCGA-FY-A3NM-01	11.534	885	0
TCGA-GBM	TCGA-06-0749-01	11.1389	82	1
TCGA-GBMLGG	TCGA-06-0749-01	11.1389	82	1
TCGA-SKCM-M	TCGA-D3-A3CE-06	8.9304	1832	1
TCGA-SKCM	TCGA-D3-A3CE-06	8.9304	1832	1
TCGA-LUSC	TCGA-46-6025-01	10.2353	324	0
TCGA-THCA	TCGA-FE-A236-01	10.5694	2031	0
TCGA-BLCA	TCGA-ZF-AA4W-01	10.8669	1830	0
TCGA-BLCA	TCGA-UY-A9PA-01	10.8448	1072	0
TCGA-KICH	TCGA-KL-8330-01	10.2931	3304	0
TCGA-KIPAN	TCGA-KL-8330-01	10.2931	3304	0
TCGA-THCA	TCGA-ET-A3DP-01	10.943	2877	0
TCGA-LGG	TCGA-HT-7603-01	10.1738	705	0
TCGA-GBMLGG	TCGA-HT-7603-01	10.1738	705	0
TCGA-UCEC	TCGA-AJ-A3NF-01	11.7646	645	0
TCGA-THYM	TCGA-4V-A9QT-01	10.8811	813	0
TCGA-PRAD	TCGA-HC-7752-01	8.9508	782	0
TCGA-CESC	TCGA-FU-A40J-01	10.5423	426	0
TCGA-KIRP	TCGA-B9-4116-01	10.4083	627	0
TCGA-KIPAN	TCGA-B9-4116-01	10.4083	627	0
TCGA-BRCA	TCGA-BH-A0C7-01	10.5989	2767	0
TCGA-LUAD	TCGA-50-6595-01	11.2772	189	1
TCGA-LGG	TCGA-DB-A64P-01	10.0839	916	0
TCGA-GBMLGG	TCGA-DB-A64P-01	10.0839	916	0
TCGA-KIRC	TCGA-BP-4981-01	10.2501	1097	1
TCGA-KIPAN	TCGA-BP-4981-01	10.2501	1097	1
TCGA-CESC	TCGA-VS-A9V5-01	10.7206	494	1
TCGA-KIRC	TCGA-AK-3428-01	11.235	3728	0
TCGA-KIPAN	TCGA-AK-3428-01	11.235	3728	0
TCGA-BRCA	TCGA-E2-A14X-01	11.0743	972	0
TCGA-COAD	TCGA-G4-6311-01	10.4816	1199	0
TCGA-COADREAD	TCGA-G4-6311-01	10.4816	1199	0
TCGA-BRCA	TCGA-BH-A8FZ-01	10.9261	574	0
TCGA-BRCA	TCGA-S3-AA17-01	10.3542	424	0
TCGA-UCEC	TCGA-DF-A2L0-01	12.0187	788	1
TCGA-READ	TCGA-CI-6619-01	10.1806	184	0
TCGA-COADREAD	TCGA-CI-6619-01	10.1806	184	0
TCGA-STAD	TCGA-B7-A5TI-01	10.0698	595	0
TCGA-STES	TCGA-B7-A5TI-01	10.0698	595	0
TCGA-BRCA	TCGA-AR-A1AR-01	10.1683	524	1
TCGA-BRCA	TCGA-D8-A13Z-01	11.7891	635	0
TCGA-HNSC	TCGA-BA-5152-01	10.8831	1288	0
TCGA-CESC	TCGA-MY-A913-01	10.9388	524	0
TCGA-DLBC	TCGA-G8-6325-01	11.496	1581	0
TCGA-SKCM-M	TCGA-ER-A19M-06	10.5975	1857	1
TCGA-SKCM	TCGA-ER-A19M-06	10.5975	1857	1
TCGA-KIRP	TCGA-A4-7997-01	11.359	927	0
TCGA-KIPAN	TCGA-A4-7997-01	11.359	927	0
TCGA-ESCA	TCGA-L5-A88T-01	10.298	694	0
TCGA-STES	TCGA-L5-A88T-01	10.298	694	0
TCGA-SARC	TCGA-DX-A48O-01	12.9095	1605	0
TCGA-OV	TCGA-13-1512-01	9.718	442	0
TCGA-OV	TCGA-23-2078-01	10.4395	2661	0
TCGA-BRCA	TCGA-A7-A6VX-01	11.1931	317	0
TCGA-CESC	TCGA-VS-A8Q9-01	11.0637	1630	0
TCGA-LIHC	TCGA-DD-A39V-01	10.4663	643	1
TCGA-PRAD	TCGA-EJ-A65F-01	10.4208	560	0
TCGA-LUAD	TCGA-95-A4VP-01	10.7173	605	0
TCGA-KIRC	TCGA-BP-4340-01	10.8045	562	1
TCGA-KIPAN	TCGA-BP-4340-01	10.8045	562	1
TCGA-SKCM-M	TCGA-EE-A3AF-06	9.8775	420	1
TCGA-SKCM	TCGA-EE-A3AF-06	9.8775	420	1
TCGA-PRAD	TCGA-HC-8261-01	9.69443	546	0
TCGA-UCEC	TCGA-AX-A3G3-01	11.8027	42	0
TCGA-LUSC	TCGA-85-A512-01	10.765	465	0
TCGA-THCA	TCGA-ET-A25P-01	11.1549	559	0
TCGA-THCA	TCGA-DJ-A3VI-01	10.6804	95	0
TCGA-LUAD	TCGA-55-8302-01	11.2725	478	0
TCGA-LUAD	TCGA-44-4112-01	10.5696	808	1
TCGA-LUSC	TCGA-60-2710-01	10.4327	2024	0
TCGA-READ	TCGA-AF-3911-01	10.8152	1148	0
TCGA-COADREAD	TCGA-AF-3911-01	10.8152	1148	0
TCGA-HNSC	TCGA-UF-A7JJ-01	10.8537	549	0
TCGA-LUAD	TCGA-05-4430-01	12.0102	761	0
TCGA-BRCA	TCGA-AR-A255-01	10.8679	2161	0
TCGA-PCPG	TCGA-WB-A81F-01	10.5104	1737	0
TCGA-UVM	TCGA-V4-A9EQ-01	9.5847	455	1
TCGA-PAAD	TCGA-HZ-7919-01	11.457	593	1
TCGA-HNSC	TCGA-CN-5366-01	10.6644	360	1
TCGA-BRCA	TCGA-AR-A1AT-01	10.7917	1272	1
TCGA-BLCA	TCGA-E5-A2PC-01	10.6402	1326	0
TCGA-BRCA	TCGA-A2-A0CU-01	10.6992	158	1
TCGA-KIRP	TCGA-V9-A7HT-01	10.9501	965	0
TCGA-KIPAN	TCGA-V9-A7HT-01	10.9501	965	0
TCGA-PRAD	TCGA-YL-A8HM-01	9.8775	1482	0
TCGA-STAD	TCGA-CD-A486-01	9.3503	192	1
TCGA-STES	TCGA-CD-A486-01	9.3503	192	1
TCGA-SKCM-M	TCGA-DA-A95Y-06	10.2242	430	1
TCGA-SKCM	TCGA-DA-A95Y-06	10.2242	430	1
TCGA-BLCA	TCGA-UY-A9PE-01	10.6279	189	0
TCGA-HNSC	TCGA-CQ-7071-01	10.9687	1311	0
TCGA-UCEC	TCGA-D1-A3DG-01	11.7543	130	1
TCGA-STAD	TCGA-VQ-A8PX-01	9.7895	1964	0
TCGA-STES	TCGA-VQ-A8PX-01	9.7895	1964	0
TCGA-BLCA	TCGA-XF-A9SV-01	11.4974	388	1
TCGA-OV	TCGA-24-1924-01	11.1262	919	1
TCGA-KIRC	TCGA-B0-5120-01	10.8404	1169	0
TCGA-KIPAN	TCGA-B0-5120-01	10.8404	1169	0
TCGA-SARC	TCGA-DX-A6BG-01	11.2131	1121	0
TCGA-BRCA	TCGA-BH-A0AZ-01	10.7454	1919	0
TCGA-SKCM-M	TCGA-EE-A184-06	9.8297	2073	1
TCGA-SKCM	TCGA-EE-A184-06	9.8297	2073	1
TCGA-BLCA	TCGA-E7-A6MF-01	10.1236	750	0
TCGA-KIRC	TCGA-MM-A84U-01	10.6909	700	0
TCGA-KIPAN	TCGA-MM-A84U-01	10.6909	700	0
TCGA-HNSC	TCGA-CV-6933-01	10.6752	2741	1
TCGA-ESCA	TCGA-LN-A8HZ-01	9.5335	375	0
TCGA-STES	TCGA-LN-A8HZ-01	9.5335	375	0
TCGA-CESC	TCGA-DS-A0VL-01	11.2066	81	0
TCGA-LUSC	TCGA-63-6202-01	10.8607	1602	0
TCGA-TGCT	TCGA-SB-A76C-01	9.4462	42	0
TCGA-SKCM-M	TCGA-FS-A1YY-06	10.5477	6953	1
TCGA-SKCM	TCGA-FS-A1YY-06	10.5477	6953	1
TCGA-LUSC	TCGA-46-3767-01	11.3755	396	0
TCGA-BRCA	TCGA-E2-A1IH-01	10.8745	1026	0
TCGA-OV	TCGA-13-1496-01	11.3092	129	1
TCGA-KIRC	TCGA-B0-5095-01	11.4165	245	1
TCGA-KIPAN	TCGA-B0-5095-01	11.4165	245	1
TCGA-GBM	TCGA-06-0174-01	10.8864	98	1
TCGA-GBMLGG	TCGA-06-0174-01	10.8864	98	1
TCGA-READ	TCGA-CI-6622-01	10.3703	1362	0
TCGA-COADREAD	TCGA-CI-6622-01	10.3703	1362	0
TCGA-KIRC	TCGA-BP-4167-01	11.1372	2718	0
TCGA-KIPAN	TCGA-BP-4167-01	11.1372	2718	0
TCGA-LGG	TCGA-HW-7486-01	10.041	1721	0
TCGA-GBMLGG	TCGA-HW-7486-01	10.041	1721	0
TCGA-LIHC	TCGA-ZP-A9D2-01	10.3327	765	1
TCGA-BRCA	TCGA-BH-A18R-01	10.7861	1142	1
TCGA-HNSC	TCGA-BA-7269-01	11.5531	1273	0
TCGA-BLCA	TCGA-ZF-AA56-01	11.0342	259	1
TCGA-STAD	TCGA-HU-A4G3-01	9.8365	170	0
TCGA-STES	TCGA-HU-A4G3-01	9.8365	170	0
TCGA-ACC	TCGA-OR-A5KY-01	11.6166	391	1
TCGA-SKCM-M	TCGA-ER-A19A-06	10.7942	2365	0
TCGA-SKCM	TCGA-ER-A19A-06	10.7942	2365	0
TCGA-COAD	TCGA-NH-A6GC-01	10.3357	389	0
TCGA-COADREAD	TCGA-NH-A6GC-01	10.3357	389	0
TCGA-SARC	TCGA-DX-A48K-01	10.9965	1399	0
TCGA-LIHC	TCGA-DD-A73B-01	10.0038	283	1
TCGA-BRCA	TCGA-AC-A4ZE-01	10.4604	890	0
TCGA-LGG	TCGA-P5-A5F1-01	10.4581	179	0
TCGA-GBMLGG	TCGA-P5-A5F1-01	10.4581	179	0
TCGA-BLCA	TCGA-DK-AA6X-01	11.2644	467	0
TCGA-LAML	TCGA-AB-2877-03	9.114	638	0
TCGA-STAD	TCGA-BR-7722-01	10.347	466	1
TCGA-STES	TCGA-BR-7722-01	10.347	466	1
TCGA-BRCA	TCGA-B6-A0RS-01	11.2552	3063	1
TCGA-LUSC	TCGA-33-AAS8-01	10.3954	1114	1
TCGA-BRCA	TCGA-AR-A24H-01	9.8883	4894	0
TCGA-COAD	TCGA-F4-6570-01	10.5301	188	1
TCGA-COADREAD	TCGA-F4-6570-01	10.5301	188	1
TCGA-THCA	TCGA-E8-A432-01	11.6083	931	0
TCGA-HNSC	TCGA-MZ-A5BI-01	10.6234	217	1
TCGA-OV	TCGA-24-1928-01	10.6901	336	1
TCGA-LGG	TCGA-DU-7011-01	9.7933	3200	1
TCGA-GBMLGG	TCGA-DU-7011-01	9.7933	3200	1
TCGA-COAD	TCGA-G4-6627-01	11.2289	2275	0
TCGA-COADREAD	TCGA-G4-6627-01	11.2289	2275	0
TCGA-PRAD	TCGA-J9-A8CP-01	10.5546	386	0
TCGA-BLCA	TCGA-ZF-A9R9-01	10.3932	864	1
TCGA-PCPG	TCGA-P8-A6RX-01	10.7406	540	0
TCGA-HNSC	TCGA-UF-A7JF-01	10.9249	1686	0
TCGA-BRCA	TCGA-A8-A099-01	10.9572	304	0
TCGA-COAD	TCGA-CM-6679-01	11.2599	306	0
TCGA-COADREAD	TCGA-CM-6679-01	11.2599	306	0
TCGA-DLBC	TCGA-G8-6907-01	11.055	595	1
TCGA-PAAD	TCGA-HV-A5A4-01	10.8773	232	0
TCGA-READ	TCGA-DC-6157-01	9.8894	1581	0
TCGA-COADREAD	TCGA-DC-6157-01	9.8894	1581	0
TCGA-CESC	TCGA-VS-A9UU-01	10.9923	442	0
TCGA-LUSC	TCGA-66-2790-01	11.058	699	0
TCGA-LUAD	TCGA-75-7027-01	10.8814	3059	0
TCGA-PRAD	TCGA-V1-A8WS-01	10.0067	474	0
TCGA-THCA	TCGA-CE-A3MD-01	11.0746	389	0
TCGA-STAD	TCGA-HU-A4GD-01	9.1022	692	0
TCGA-STES	TCGA-HU-A4GD-01	9.1022	692	0
TCGA-STAD	TCGA-VQ-A94U-01	10.1883	819	0
TCGA-STES	TCGA-VQ-A94U-01	10.1883	819	0
TCGA-MESO	TCGA-LK-A4O0-01	11.6399	185	1
TCGA-PAAD	TCGA-XD-AAUG-01	11.2683	420	0
TCGA-LIHC	TCGA-FV-A4ZP-01	10.8323	2486	1
TCGA-KICH	TCGA-KN-8435-01	9.9876	3498	0
TCGA-KIPAN	TCGA-KN-8435-01	9.9876	3498	0
TCGA-COAD	TCGA-A6-4105-01	11.3073	442	1
TCGA-COADREAD	TCGA-A6-4105-01	11.3073	442	1
TCGA-OV	TCGA-04-1514-01	10.6108	1720	1
TCGA-LGG	TCGA-P5-A77X-01	9.5285	105	0
TCGA-GBMLGG	TCGA-P5-A77X-01	9.5285	105	0
TCGA-LUSC	TCGA-NC-A5HI-01	11.2633	1743	0
TCGA-KIRC	TCGA-BP-4781-01	10.4604	2080	0
TCGA-KIPAN	TCGA-BP-4781-01	10.4604	2080	0
TCGA-HNSC	TCGA-CV-6937-01	10.7752	624	1
TCGA-UCEC	TCGA-AJ-A3QS-01	11.0752	513	0
TCGA-LIHC	TCGA-DD-AACS-01	9.8744	1804	0
TCGA-CESC	TCGA-VS-A9U6-01	10.9078	1320	0
TCGA-SKCM-P	TCGA-EB-A6QZ-01	10.3901	352	1
TCGA-SKCM	TCGA-EB-A6QZ-01	10.3901	352	1
TCGA-HNSC	TCGA-IQ-7631-01	10.0341	1172	0
TCGA-ESCA	TCGA-L5-A4OI-01	10.0383	608	0
TCGA-STES	TCGA-L5-A4OI-01	10.0383	608	0
TCGA-SKCM-P	TCGA-EB-A1NK-01	9.6145	1039	0
TCGA-SKCM	TCGA-EB-A1NK-01	9.6145	1039	0
TCGA-SKCM-M	TCGA-D3-A8GQ-06	10.125	884	1
TCGA-SKCM	TCGA-D3-A8GQ-06	10.125	884	1
TCGA-BRCA	TCGA-A8-A09R-01	11.013	273	0
TCGA-BLCA	TCGA-DK-AA6S-01	10.9181	5050	0
TCGA-PRAD	TCGA-V1-A9Z8-01	11.3127	827	0
TCGA-LIHC	TCGA-DD-A4NK-01	9.8368	1210	1
TCGA-THYM	TCGA-3S-A8YW-01	11.1333	643	0
TCGA-STAD	TCGA-VQ-A8PJ-01	9.8752	82	1
TCGA-STES	TCGA-VQ-A8PJ-01	9.8752	82	1
TCGA-BLCA	TCGA-KQ-A41S-01	10.8146	35	0
TCGA-LUAD	TCGA-44-2668-01	10.6796	761	1
TCGA-LUAD	TCGA-55-8507-01	11.1049	418	0
TCGA-THCA	TCGA-DJ-A3UN-01	11.3529	986	0
TCGA-LAML	TCGA-AB-2869-03	8.8784	243	0
TCGA-LGG	TCGA-HW-7493-01	9.9467	2107	0
TCGA-GBMLGG	TCGA-HW-7493-01	9.9467	2107	0
TCGA-LIHC	TCGA-CC-5261-01	9.9475	97	1
TCGA-CESC	TCGA-C5-A2LX-01	11.4556	2526	0
TCGA-HNSC	TCGA-CR-6471-01	11.207	1202	1
TCGA-LGG	TCGA-VM-A8CA-01	10.3735	411	0
TCGA-GBMLGG	TCGA-VM-A8CA-01	10.3735	411	0
TCGA-BRCA	TCGA-EW-A6SC-01	11.1824	952	0
TCGA-KIRC	TCGA-B0-5699-01	10.8768	3841	0
TCGA-KIPAN	TCGA-B0-5699-01	10.8768	3841	0
TCGA-PRAD	TCGA-XQ-A8TB-01	10.2722	770	0
TCGA-LUSC	TCGA-37-5819-01	10.8521	103	0
TCGA-LGG	TCGA-DU-7015-01	9.8369	2761	0
TCGA-GBMLGG	TCGA-DU-7015-01	9.8369	2761	0
TCGA-MESO	TCGA-MQ-A4LJ-01	11.5398	709	1
TCGA-CESC	TCGA-C5-A1M8-01	12.1481	919	0
TCGA-CESC	TCGA-C5-A7CJ-01	11.0097	3097	1
TCGA-LUSC	TCGA-22-A5C4-01	10.1802	671	0
TCGA-SARC	TCGA-HB-A2OT-01	11.0676	2057	0
TCGA-LUSC	TCGA-85-A4CL-01	10.2264	921	1
TCGA-LGG	TCGA-TM-A7C5-01	9.8691	1500	0
TCGA-GBMLGG	TCGA-TM-A7C5-01	9.8691	1500	0
TCGA-SARC	TCGA-DX-A3UB-01	12.2515	2247	0
TCGA-KIRC	TCGA-BP-4801-01	10.756	1124	0
TCGA-KIPAN	TCGA-BP-4801-01	10.756	1124	0
TCGA-BRCA	TCGA-D8-A1XC-01	10.4949	377	1
TCGA-LGG	TCGA-DU-8162-01	9.5461	444	1
TCGA-GBMLGG	TCGA-DU-8162-01	9.5461	444	1
TCGA-LGG	TCGA-TM-A84O-01	9.7384	1011	1
TCGA-GBMLGG	TCGA-TM-A84O-01	9.7384	1011	1
TCGA-GBM	TCGA-06-5410-01	11.1666	108	1
TCGA-GBMLGG	TCGA-06-5410-01	11.1666	108	1
TCGA-READ	TCGA-DC-6158-01	10.4767	334	1
TCGA-COADREAD	TCGA-DC-6158-01	10.4767	334	1
TCGA-SKCM-M	TCGA-FW-A3TU-06	10.3168	1691	1
TCGA-SKCM	TCGA-FW-A3TU-06	10.3168	1691	1
TCGA-LUAD	TCGA-69-8254-01	9.9774	409	0
TCGA-THYM	TCGA-3T-AA9L-01	10.3889	1050	0
TCGA-PRAD	TCGA-HC-A6HY-01	10.9934	134	0
TCGA-THCA	TCGA-EM-A3FM-01	10.9878	639	0
TCGA-CESC	TCGA-GH-A9DA-01	12.3808	540	0
TCGA-HNSC	TCGA-TN-A7HL-01	11.1208	619	0
TCGA-SARC	TCGA-3B-A9HT-01	10.8235	1665	0
TCGA-LAML	TCGA-AB-2896-03	9.3289	214	1
TCGA-HNSC	TCGA-CN-4742-01	10.6038	397	1
TCGA-OV	TCGA-04-1348-01	11.1865	1483	1
TCGA-STAD	TCGA-RD-A8N6-01	10.726	272	1
TCGA-STES	TCGA-RD-A8N6-01	10.726	272	1
TCGA-LIHC	TCGA-DD-AACX-01	9.7244	170	0
TCGA-LUAD	TCGA-78-8640-01	10.1144	7062	0
TCGA-THCA	TCGA-DJ-A3UY-01	10.9804	1091	0
TCGA-BRCA	TCGA-EW-A1PE-01	10.6837	320	0
TCGA-LUAD	TCGA-69-7979-01	11.2718	408	0
TCGA-BRCA	TCGA-E2-A1II-01	10.2407	1025	0
TCGA-BRCA	TCGA-S3-AA14-01	10.3521	529	0
TCGA-HNSC	TCGA-CR-7392-01	10.4085	1425	0
TCGA-LGG	TCGA-S9-A7R3-01	10.1274	3013	0
TCGA-GBMLGG	TCGA-S9-A7R3-01	10.1274	3013	0
TCGA-BRCA	TCGA-A8-A09B-01	11.3687	365	0
TCGA-LUSC	TCGA-60-2714-01	10.9941	1531	0
TCGA-SKCM-M	TCGA-GN-A9SD-06	10.3991	1807	1
TCGA-SKCM	TCGA-GN-A9SD-06	10.3991	1807	1
TCGA-TGCT	TCGA-2G-AAFO-01	11.0768	685	0
TCGA-BRCA	TCGA-AR-A5QP-01	11.3755	1185	0
TCGA-UCS	TCGA-NF-A4WX-01	10.7633	452	0
TCGA-LIHC	TCGA-DD-AAE0-01	10.5954	555	0
TCGA-SKCM-M	TCGA-D9-A6EG-06	9.6324	698	1
TCGA-SKCM	TCGA-D9-A6EG-06	9.6324	698	1
TCGA-BRCA	TCGA-E9-A6HE-01	12.2859	847	0
TCGA-STAD	TCGA-BR-8291-01	10.1678	607	1
TCGA-STES	TCGA-BR-8291-01	10.1678	607	1
TCGA-LIHC	TCGA-DD-AADA-01	9.1172	1233	0
TCGA-LGG	TCGA-TQ-A7RN-01	9.7278	1026	0
TCGA-GBMLGG	TCGA-TQ-A7RN-01	9.7278	1026	0
TCGA-TGCT	TCGA-ZM-AA0B-01	9.0477	838	0
TCGA-KIRP	TCGA-GL-A9DE-01	10.1477	496	0
TCGA-KIPAN	TCGA-GL-A9DE-01	10.1477	496	0
TCGA-PAAD	TCGA-2J-AABI-01	10.182	969	0
TCGA-BRCA	TCGA-BH-A0HI-01	11.0893	620	0
TCGA-LAML	TCGA-AB-2985-03	10.5744	273	1
TCGA-TGCT	TCGA-XE-AANI-01	10.5192	1041	0
TCGA-THCA	TCGA-ET-A3DT-01	9.9092	1330	0
TCGA-LIHC	TCGA-DD-A1EI-01	10.1674	183	0
TCGA-KIRC	TCGA-BP-4790-01	10.1489	1111	1
TCGA-KIPAN	TCGA-BP-4790-01	10.1489	1111	1
TCGA-KIRC	TCGA-BP-5008-01	11.0968	1071	0
TCGA-KIPAN	TCGA-BP-5008-01	11.0968	1071	0
TCGA-KIRC	TCGA-BP-4170-01	10.6312	2343	1
TCGA-KIPAN	TCGA-BP-4170-01	10.6312	2343	1
TCGA-UCEC	TCGA-AJ-A3BK-01	11.3183	1031	0
TCGA-OV	TCGA-04-1530-01	10.2177	3622	1
TCGA-SKCM-M	TCGA-FS-A4FC-06	10.6668	1655	1
TCGA-SKCM	TCGA-FS-A4FC-06	10.6668	1655	1
TCGA-HNSC	TCGA-CR-6480-01	10.8383	362	0
TCGA-THCA	TCGA-EL-A3D1-01	11.7339	2997	0
TCGA-HNSC	TCGA-CV-6942-01	10.795	4282	0
TCGA-COAD	TCGA-D5-6924-01	10.9909	435	0
TCGA-COADREAD	TCGA-D5-6924-01	10.9909	435	0
TCGA-GBM	TCGA-28-2513-01	11.9248	222	0
TCGA-GBMLGG	TCGA-28-2513-01	11.9248	222	0
TCGA-BRCA	TCGA-EW-A1P1-01	11.205	1210	0
TCGA-LIHC	TCGA-BC-A5W4-01	10.5361	547	1
TCGA-LUSC	TCGA-39-5019-01	10.9362	3387	0
TCGA-UCEC	TCGA-JU-AAVI-01	11.1762	540	1
TCGA-PCPG	TCGA-QR-A70R-01	9.2976	432	0
TCGA-BRCA	TCGA-OL-A66P-01	10.594	428	0
TCGA-UCS	TCGA-NG-A4VW-01	10.9799	949	1
TCGA-SKCM-M	TCGA-EE-A3JA-06	9.7897	1618	1
TCGA-SKCM	TCGA-EE-A3JA-06	9.7897	1618	1
TCGA-BRCA	TCGA-A2-A1G4-01	10.5457	595	0
TCGA-BRCA	TCGA-E2-A105-01	10.5309	1308	0
TCGA-LUAD	TCGA-55-7573-01	10.7166	487	0
TCGA-UCS	TCGA-N5-A4RA-01	10.6844	1591	1
TCGA-PCPG	TCGA-WB-A80M-01	9.5165	136	0
TCGA-ESCA	TCGA-L5-A4OR-01	10.0647	96	1
TCGA-STES	TCGA-L5-A4OR-01	10.0647	96	1
TCGA-OV	TCGA-25-2042-01	10.2748	396	1
TCGA-HNSC	TCGA-CV-A45W-01	9.7589	1398	1
TCGA-BRCA	TCGA-E2-A573-01	11.456	1062	0
TCGA-KIRC	TCGA-B0-5085-01	9.6867	770	1
TCGA-KIPAN	TCGA-B0-5085-01	9.6867	770	1
TCGA-LGG	TCGA-DU-A6S6-01	9.2823	2893	0
TCGA-GBMLGG	TCGA-DU-A6S6-01	9.2823	2893	0
TCGA-TGCT	TCGA-YU-AA61-01	11.0633	864	0
TCGA-KIRC	TCGA-DV-A4W0-01	10.817	2470	0
TCGA-KIPAN	TCGA-DV-A4W0-01	10.817	2470	0
TCGA-COAD	TCGA-AD-6965-01	10.7905	805	0
TCGA-COADREAD	TCGA-AD-6965-01	10.7905	805	0
TCGA-THCA	TCGA-BJ-A3PR-01	10.7183	1107	0
TCGA-MESO	TCGA-SH-A7BD-01	12.1399	459	1
TCGA-THCA	TCGA-H2-A422-01	10.315	566	0
TCGA-UCEC	TCGA-EY-A549-01	10.3738	605	0
TCGA-SARC	TCGA-DX-A6YU-01	11.5679	1045	0
TCGA-LGG	TCGA-P5-A735-01	10.1715	292	0
TCGA-GBMLGG	TCGA-P5-A735-01	10.1715	292	0
TCGA-LAML	TCGA-AB-2994-03	10.2956	1798	0
TCGA-STAD	TCGA-VQ-A928-01	10.7373	174	1
TCGA-STES	TCGA-VQ-A928-01	10.7373	174	1
TCGA-COAD	TCGA-D5-6931-01	10.7173	365	0
TCGA-COADREAD	TCGA-D5-6931-01	10.7173	365	0
TCGA-SARC	TCGA-DX-A6Z2-01	12.9529	3079	0
TCGA-LIHC	TCGA-BC-A10T-01	9.9407	837	1
TCGA-CESC	TCGA-EA-A5O9-01	12.2636	788	0
TCGA-LUSC	TCGA-43-5668-01	10.7842	559	1
TCGA-PAAD	TCGA-FB-AAQ0-01	10.8036	473	1
TCGA-SKCM-P	TCGA-BF-AAP1-01	9.9634	409	0
TCGA-SKCM	TCGA-BF-AAP1-01	9.9634	409	0
TCGA-BRCA	TCGA-A2-A0EV-01	11.5007	968	0
TCGA-OV	TCGA-31-1950-01	10.8482	571	0
TCGA-LUSC	TCGA-18-4083-01	10.0734	188	1
TCGA-LGG	TCGA-FG-A6J1-01	11.1044	500	0
TCGA-GBMLGG	TCGA-FG-A6J1-01	11.1044	500	0
TCGA-LGG	TCGA-S9-A7R7-01	11.1215	3000	0
TCGA-GBMLGG	TCGA-S9-A7R7-01	11.1215	3000	0
TCGA-LAML	TCGA-AB-2870-03	9.463	153	1
TCGA-STAD	TCGA-CD-8526-01	9.9419	381	0
TCGA-STES	TCGA-CD-8526-01	9.9419	381	0
TCGA-STAD	TCGA-BR-7703-01	9.8531	1100	0
TCGA-STES	TCGA-BR-7703-01	9.8531	1100	0
TCGA-KIRP	TCGA-AL-3471-01	10.1162	1500	1
TCGA-KIPAN	TCGA-AL-3471-01	10.1162	1500	1
TCGA-TGCT	TCGA-2G-AAH0-01	10.5096	5477	0
TCGA-THYM	TCGA-YT-A95D-01	10.8656	750	0
TCGA-BRCA	TCGA-E9-A1RG-01	11.5759	647	0
TCGA-BLCA	TCGA-YF-AA3M-01	11.2506	415	0
TCGA-GBM	TCGA-76-4929-01	10.5131	111	1
TCGA-GBMLGG	TCGA-76-4929-01	10.5131	111	1
TCGA-OV	TCGA-24-1413-01	10.8806	192	0
TCGA-SKCM-M	TCGA-EE-A2MU-06	10.3443	1620	0
TCGA-SKCM	TCGA-EE-A2MU-06	10.3443	1620	0
TCGA-LAML	TCGA-AB-2981-03	10.2577	487	0
TCGA-TGCT	TCGA-SN-A84W-01	11.0532	293	0
TCGA-COAD	TCGA-A6-5656-01	9.10414	1001	0
TCGA-COADREAD	TCGA-A6-5656-01	9.10414	1001	0
TCGA-LUSC	TCGA-43-8115-01	10.8499	407	0
TCGA-PAAD	TCGA-3A-A9IX-01	10.5577	1037	0
TCGA-READ	TCGA-EI-6884-01	10.9193	328	0
TCGA-COADREAD	TCGA-EI-6884-01	10.9193	328	0
TCGA-LGG	TCGA-DU-6402-01	10.841	214	1
TCGA-GBMLGG	TCGA-DU-6402-01	10.841	214	1
TCGA-CESC	TCGA-Q1-A73P-01	11.0336	483	0
TCGA-UVM	TCGA-V4-A9EI-01	10.316	389	1
TCGA-LGG	TCGA-HT-7684-01	10.525	184	0
TCGA-GBMLGG	TCGA-HT-7684-01	10.525	184	0
TCGA-BRCA	TCGA-D8-A1XL-01	11.3283	606	0
TCGA-SKCM-M	TCGA-ER-A3EV-06	9.9975	1429	1
TCGA-SKCM	TCGA-ER-A3EV-06	9.9975	1429	1
TCGA-THCA	TCGA-E8-A413-01	11.0255	912	0
TCGA-HNSC	TCGA-BA-6871-01	10.7723	108	1
TCGA-LGG	TCGA-HT-8104-01	10.7542	372	0
TCGA-GBMLGG	TCGA-HT-8104-01	10.7542	372	0
TCGA-HNSC	TCGA-CN-6017-01	10.0369	853	1
TCGA-LIHC	TCGA-CC-A7IH-01	10.1441	365	0
TCGA-STAD	TCGA-D7-A747-01	11.7416	255	1
TCGA-STES	TCGA-D7-A747-01	11.7416	255	1
TCGA-KIRP	TCGA-A4-7585-01	10.1346	1070	1
TCGA-KIPAN	TCGA-A4-7585-01	10.1346	1070	1
TCGA-MESO	TCGA-TS-A7P6-01	11.9344	283	1
TCGA-PAAD	TCGA-3A-A9IO-01	11.3236	1942	0
TCGA-LIHC	TCGA-DD-A4NG-01	9.3679	802	1
TCGA-KIRC	TCGA-BP-5170-01	10.5466	2412	0
TCGA-KIPAN	TCGA-BP-5170-01	10.5466	2412	0
TCGA-LGG	TCGA-FN-7833-01	10.4568	837	0
TCGA-GBMLGG	TCGA-FN-7833-01	10.4568	837	0
TCGA-KICH	TCGA-KN-8436-01	10.3682	1288	0
TCGA-KIPAN	TCGA-KN-8436-01	10.3682	1288	0
TCGA-CESC	TCGA-C5-A8XK-01	11.3348	3039	0
TCGA-LUSC	TCGA-43-A474-01	10.442	353	0
TCGA-LGG	TCGA-HT-7473-01	10.2366	503	0
TCGA-GBMLGG	TCGA-HT-7473-01	10.2366	503	0
TCGA-GBM	TCGA-06-0645-01	11.41	175	1
TCGA-GBMLGG	TCGA-06-0645-01	11.41	175	1
TCGA-LAML	TCGA-AB-2884-03	9.6638	731	1
TCGA-LUSC	TCGA-33-AASI-01	10.6821	1344	1
TCGA-COAD	TCGA-DM-A1DA-01	10.1147	228	1
TCGA-COADREAD	TCGA-DM-A1DA-01	10.1147	228	1
TCGA-KIRP	TCGA-UZ-A9PV-01	10.769	1444	0
TCGA-KIPAN	TCGA-UZ-A9PV-01	10.769	1444	0
TCGA-THCA	TCGA-BJ-A2N9-01	11.4924	623	0
TCGA-SKCM-M	TCGA-EE-A2M5-06	11.7608	659	1
TCGA-SKCM	TCGA-EE-A2M5-06	11.7608	659	1
TCGA-BLCA	TCGA-CF-A7I0-01	9.8027	368	0
TCGA-OV	TCGA-25-1625-01	10.3487	840	1
TCGA-LIHC	TCGA-WJ-A86L-01	8.6237	345	0
TCGA-LAML	TCGA-AB-2998-03	9.9848	31	1
TCGA-SARC	TCGA-DX-AB2X-01	10.2014	404	1
TCGA-PRAD	TCGA-HC-A632-01	10.2987	61	0
TCGA-SARC	TCGA-MJ-A850-01	11.4641	681	0
TCGA-CESC	TCGA-C5-A907-01	11.6179	448	0
TCGA-LUAD	TCGA-49-4506-01	11.2803	999	1
TCGA-LGG	TCGA-HT-8019-01	8.2541	1004	0
TCGA-GBMLGG	TCGA-HT-8019-01	8.2541	1004	0
TCGA-KIRP	TCGA-BQ-5877-01	11.3235	270	1
TCGA-KIPAN	TCGA-BQ-5877-01	11.3235	270	1
TCGA-STAD	TCGA-BR-6564-01	11.5082	794	1
TCGA-STES	TCGA-BR-6564-01	11.5082	794	1
TCGA-KIRC	TCGA-B2-5633-01	9.80702	963	0
TCGA-KIPAN	TCGA-B2-5633-01	9.80702	963	0
TCGA-PRAD	TCGA-G9-6353-01	11.2181	1542	0
TCGA-BRCA	TCGA-A2-A0ER-01	10.87	2263	0
TCGA-ESCA	TCGA-IG-A8O2-01	10.6955	142	1
TCGA-STES	TCGA-IG-A8O2-01	10.6955	142	1
TCGA-CESC	TCGA-VS-A9UD-01	11.5746	739	0
TCGA-UCEC	TCGA-AX-A1C7-01	12.119	1054	0
TCGA-LGG	TCGA-TQ-A7RU-01	10.0098	1032	0
TCGA-GBMLGG	TCGA-TQ-A7RU-01	10.0098	1032	0
TCGA-KIRC	TCGA-BP-4982-01	11.0012	1014	0
TCGA-KIPAN	TCGA-BP-4982-01	11.0012	1014	0
TCGA-SKCM-M	TCGA-EE-A2GP-06	10.0981	423	1
TCGA-SKCM	TCGA-EE-A2GP-06	10.0981	423	1
TCGA-BLCA	TCGA-XF-A9T8-01	10.7471	418	1
TCGA-TGCT	TCGA-2G-AAG0-01	10.7104	1529	0
TCGA-BLCA	TCGA-CU-A0YR-01	10.9213	460	1
TCGA-UCEC	TCGA-EO-A22X-01	10.9745	1752	0
TCGA-LIHC	TCGA-DD-A4ND-01	10.2662	2746	0
TCGA-THYM	TCGA-X7-A8DB-01	11.0159	1992	0
TCGA-LUSC	TCGA-66-2785-01	11.3719	60	0
TCGA-OV	TCGA-25-1630-01	10.4725	1162	1
TCGA-BRCA	TCGA-OL-A66K-01	11.0524	1275	1
TCGA-KIRP	TCGA-P4-A5E8-01	10.7354	1306	1
TCGA-KIPAN	TCGA-P4-A5E8-01	10.7354	1306	1
TCGA-ESCA	TCGA-Q9-A6FW-01	10.3788	238	0
TCGA-STES	TCGA-Q9-A6FW-01	10.3788	238	0
TCGA-STAD	TCGA-IN-7806-01	9.1625	1106	0
TCGA-STES	TCGA-IN-7806-01	9.1625	1106	0
TCGA-OV	TCGA-36-1574-01	10.7228	686	0
TCGA-HNSC	TCGA-QK-A8Z8-01	10.4554	171	1
TCGA-HNSC	TCGA-CQ-5326-01	10.3915	89	1
TCGA-LGG	TCGA-DB-A4XF-01	9.9096	1021	0
TCGA-GBMLGG	TCGA-DB-A4XF-01	9.9096	1021	0
TCGA-LIHC	TCGA-2Y-A9H2-01	10.2509	1731	0
TCGA-CESC	TCGA-C5-A7CM-01	10.7252	619	0
TCGA-TGCT	TCGA-4K-AAAL-01	10.1693	483	0
TCGA-PRAD	TCGA-G9-6367-01	11.4783	1222	0
TCGA-KIRP	TCGA-A4-A5Y1-01	10.8549	395	1
TCGA-KIPAN	TCGA-A4-A5Y1-01	10.8549	395	1
TCGA-LUSC	TCGA-56-8201-01	10.5352	397	1
TCGA-PRAD	TCGA-G9-6342-01	10.8315	1696	0
TCGA-HNSC	TCGA-KU-A66T-01	10.8298	552	0
TCGA-LIHC	TCGA-DD-AAVW-01	10.0362	2317	0
TCGA-KIRC	TCGA-CJ-4905-01	11.1275	1496	0
TCGA-KIPAN	TCGA-CJ-4905-01	11.1275	1496	0
TCGA-ESCA	TCGA-LN-A7HY-01	11.2085	366	0
TCGA-STES	TCGA-LN-A7HY-01	11.2085	366	0
TCGA-PRAD	TCGA-KK-A7AQ-01	10.6985	1610	0
TCGA-SARC	TCGA-IE-A3OV-01	12.9478	2448	1
TCGA-KIRP	TCGA-G7-6790-01	10.2552	1575	0
TCGA-KIPAN	TCGA-G7-6790-01	10.2552	1575	0
TCGA-TGCT	TCGA-XY-A89B-01	9.6162	471	0
TCGA-LIHC	TCGA-CC-A7IL-01	9.6926	278	1
TCGA-BRCA	TCGA-EW-A1OX-01	11.2539	911	0
TCGA-BRCA	TCGA-S3-AA10-01	10.5437	586	0
TCGA-LAML	TCGA-AB-2978-03	8.6953	699	0
TCGA-UVM	TCGA-YZ-A984-01	9.3224	1396	1
TCGA-PRAD	TCGA-EJ-A65M-01	11.2464	230	0
TCGA-KIRC	TCGA-BP-5174-01	11.2021	2257	0
TCGA-KIPAN	TCGA-BP-5174-01	11.2021	2257	0
TCGA-PCPG	TCGA-QR-A705-01	9.9239	317	0
TCGA-OV	TCGA-20-1684-01	11.3101	581	0
TCGA-UCS	TCGA-N8-A4PI-01	11.4623	810	1
TCGA-LUAD	TCGA-05-4402-01	11.4244	244	1
TCGA-TGCT	TCGA-2G-AAH4-01	11.0169	6210	0
TCGA-HNSC	TCGA-CX-7086-01	10.2899	573	0
TCGA-THCA	TCGA-ET-A25L-01	11.0041	1721	0
TCGA-KIRP	TCGA-UZ-A9PZ-01	10.7024	657	0
TCGA-KIPAN	TCGA-UZ-A9PZ-01	10.7024	657	0
TCGA-BRCA	TCGA-A8-A0A9-01	11.703	822	0
TCGA-THCA	TCGA-DE-A2OL-01	11.1347	1145	0
TCGA-KIRP	TCGA-G7-A4TM-01	11.1102	768	0
TCGA-KIPAN	TCGA-G7-A4TM-01	11.1102	768	0
TCGA-KIRP	TCGA-BQ-7060-01	10.174	214	0
TCGA-KIPAN	TCGA-BQ-7060-01	10.174	214	0
TCGA-LIHC	TCGA-DD-A4NS-01	10.0787	2456	1
TCGA-HNSC	TCGA-CN-5356-01	10.7295	1409	0
TCGA-KIRC	TCGA-EU-5905-01	11.1699	119	0
TCGA-KIPAN	TCGA-EU-5905-01	11.1699	119	0
TCGA-KIRC	TCGA-B0-4697-01	8.3101	578	1
TCGA-KIPAN	TCGA-B0-4697-01	8.3101	578	1
TCGA-PCPG	TCGA-QR-A6GO-01	9.7336	1065	0
TCGA-STAD	TCGA-IN-AB1X-01	9.7748	411	0
TCGA-STES	TCGA-IN-AB1X-01	9.7748	411	0
TCGA-BRCA	TCGA-BH-A1FB-01	10.685	3669	1
TCGA-LUAD	TCGA-44-8119-01	10.45	285	0
TCGA-OV	TCGA-13-0886-01	10.3394	4665	0
TCGA-SKCM-M	TCGA-EE-A29X-06	9.7122	545	1
TCGA-SKCM	TCGA-EE-A29X-06	9.7122	545	1
TCGA-KIRC	TCGA-BP-4759-01	10.2705	2372	0
TCGA-KIPAN	TCGA-BP-4759-01	10.2705	2372	0
TCGA-SKCM-M	TCGA-GN-A262-06	9.2894	4255	0
TCGA-SKCM	TCGA-GN-A262-06	9.2894	4255	0
TCGA-LGG	TCGA-FG-A713-01	9.2449	622	0
TCGA-GBMLGG	TCGA-FG-A713-01	9.2449	622	0
TCGA-UVM	TCGA-V4-A9EZ-01	8.0111	599	0
TCGA-CESC	TCGA-VS-A9V2-01	10.7693	555	0
TCGA-CESC	TCGA-VS-A94Y-01	11.5861	144	1
TCGA-COAD	TCGA-F4-6461-01	10.1391	338	1
TCGA-COADREAD	TCGA-F4-6461-01	10.1391	338	1
TCGA-LUSC	TCGA-90-A4EE-01	10.1825	688	0
TCGA-CESC	TCGA-C5-A8ZZ-01	11.2008	636	0
TCGA-MESO	TCGA-MQ-A6BS-01	10.734	608	1
TCGA-STAD	TCGA-CD-8533-01	9.7336	468	0
TCGA-STES	TCGA-CD-8533-01	9.7336	468	0
TCGA-SARC	TCGA-IS-A3K8-01	12.3969	4845	0
TCGA-LGG	TCGA-E1-A7YL-01	11.0865	492	1
TCGA-GBMLGG	TCGA-E1-A7YL-01	11.0865	492	1
TCGA-BRCA	TCGA-A2-A04T-01	11.5132	2246	0
TCGA-KIRC	TCGA-CJ-6030-01	10.6712	2299	1
TCGA-KIPAN	TCGA-CJ-6030-01	10.6712	2299	1
TCGA-BRCA	TCGA-OL-A5S0-01	11.5156	620	0
TCGA-MESO	TCGA-UD-AAC5-01	11.6493	253	1
TCGA-LIHC	TCGA-DD-AADI-01	10.6291	1085	0
TCGA-PRAD	TCGA-FC-7961-01	11.3038	469	0
TCGA-LIHC	TCGA-CC-A7IG-01	10.9254	299	1
TCGA-LIHC	TCGA-MR-A8JO-01	9.9334	330	0
TCGA-BLCA	TCGA-GC-A3YS-01	12.4188	758	0
TCGA-ACC	TCGA-OR-A5LG-01	11.1743	1589	0
TCGA-UVM	TCGA-VD-A8KH-01	8.9918	1158	0
TCGA-SKCM-M	TCGA-EE-A3JB-06	9.9934	6138	0
TCGA-SKCM	TCGA-EE-A3JB-06	9.9934	6138	0
TCGA-KIRC	TCGA-CJ-4918-01	10.6274	93	1
TCGA-KIPAN	TCGA-CJ-4918-01	10.6274	93	1
TCGA-BRCA	TCGA-A8-A07J-01	11.4175	365	0
TCGA-BRCA	TCGA-E9-A229-01	11.5418	1148	0
TCGA-ESCA	TCGA-L5-A4OU-01	9.9641	882	0
TCGA-STES	TCGA-L5-A4OU-01	9.9641	882	0
TCGA-SARC	TCGA-X9-A971-01	12.4675	831	0
TCGA-HNSC	TCGA-D6-6826-01	10.3909	348	1
TCGA-BRCA	TCGA-A2-A0SX-01	10.8661	1534	0
TCGA-OV	TCGA-57-1994-01	10.9713	761	0
TCGA-SKCM-M	TCGA-ER-A19E-06	9.8481	396	1
TCGA-SKCM	TCGA-ER-A19E-06	9.8481	396	1
TCGA-PRAD	TCGA-KK-A8I4-01	11.0143	2259	0
TCGA-KIRP	TCGA-UZ-A9PM-01	10.9392	3811	0
TCGA-KIPAN	TCGA-UZ-A9PM-01	10.9392	3811	0
TCGA-KIRC	TCGA-B8-5545-01	11.3162	1525	0
TCGA-KIPAN	TCGA-B8-5545-01	11.3162	1525	0
TCGA-PAAD	TCGA-US-A776-01	10.9277	1216	0
TCGA-STAD	TCGA-BR-8484-01	10.0976	766	1
TCGA-STES	TCGA-BR-8484-01	10.0976	766	1
TCGA-LUAD	TCGA-55-7724-01	10.7295	705	0
TCGA-COAD	TCGA-F4-6703-01	11.227	1456	0
TCGA-COADREAD	TCGA-F4-6703-01	11.227	1456	0
TCGA-STAD	TCGA-HU-A4G8-01	9.8915	690	0
TCGA-STES	TCGA-HU-A4G8-01	9.8915	690	0
TCGA-THCA	TCGA-FY-A3I4-01	11.234	542	0
TCGA-SARC	TCGA-DX-AB2Q-01	10.4161	2030	0
TCGA-LUAD	TCGA-44-6776-01	10.5854	2616	0
TCGA-LUAD	TCGA-49-4514-01	10.4063	1700	0
TCGA-PRAD	TCGA-HC-A6AQ-01	11.3944	106	0
TCGA-LUAD	TCGA-05-4396-01	10.8065	303	1
TCGA-THYM	TCGA-XM-A8RL-01	10.8592	2562	0
TCGA-PRAD	TCGA-EJ-7789-01	9.5086	1105	0
TCGA-LUSC	TCGA-85-A50Z-01	9.457	493	0
TCGA-SKCM-M	TCGA-FS-A1ZT-06	9.2786	1617	0
TCGA-SKCM	TCGA-FS-A1ZT-06	9.2786	1617	0
TCGA-KIRC	TCGA-B2-3923-01	9.2497	992	0
TCGA-KIPAN	TCGA-B2-3923-01	9.2497	992	0
TCGA-LUAD	TCGA-55-8204-01	10.7489	515	0
TCGA-LUSC	TCGA-77-7337-01	10.881	3253	1
TCGA-UCEC	TCGA-QS-A5YR-01	11.7478	719	0
TCGA-LUAD	TCGA-L4-A4E6-01	11.1816	435	0
TCGA-ESCA	TCGA-L5-A8NJ-01	10.4535	501	0
TCGA-STES	TCGA-L5-A8NJ-01	10.4535	501	0
TCGA-SARC	TCGA-DX-A1L0-01	11.2244	564	1
TCGA-BRCA	TCGA-BH-A0AW-01	11.0545	622	0
TCGA-CESC	TCGA-VS-A9UJ-01	11.206	52	1
TCGA-OV	TCGA-25-2392-01	11.6833	31	1
TCGA-PAAD	TCGA-XD-AAUH-01	10.723	395	0
TCGA-BRCA	TCGA-BH-A2L8-01	11.2167	612	0
TCGA-STAD	TCGA-HU-A4GC-01	10.4408	99	0
TCGA-STES	TCGA-HU-A4GC-01	10.4408	99	0
TCGA-SKCM-P	TCGA-EB-A5SE-01	9.5939	401	1
TCGA-SKCM	TCGA-EB-A5SE-01	9.5939	401	1
TCGA-BRCA	TCGA-BH-A0B6-01	10.6921	2483	0
TCGA-COAD	TCGA-AA-3492-01	11.1389	92	1
TCGA-COADREAD	TCGA-AA-3492-01	11.1389	92	1
TCGA-COAD	TCGA-G4-6293-01	10.3949	4051	0
TCGA-COADREAD	TCGA-G4-6293-01	10.3949	4051	0
TCGA-STAD	TCGA-CG-5726-01	9.6638	881	1
TCGA-STES	TCGA-CG-5726-01	9.6638	881	1
TCGA-LGG	TCGA-CS-5396-01	9.9697	1631	0
TCGA-GBMLGG	TCGA-CS-5396-01	9.9697	1631	0
TCGA-SARC	TCGA-DX-AB32-01	11.4729	3102	0
TCGA-HNSC	TCGA-CN-6998-01	10.2562	357	1
TCGA-HNSC	TCGA-BB-7866-01	10.4431	1368	0
TCGA-OV	TCGA-31-1959-01	11.0311	67	0
TCGA-HNSC	TCGA-HD-7832-01	10.2571	836	0
TCGA-KIRP	TCGA-Y8-A895-01	10.8617	484	0
TCGA-KIPAN	TCGA-Y8-A895-01	10.8617	484	0
TCGA-PCPG	TCGA-QR-A6H1-01	10.2817	431	0
TCGA-BRCA	TCGA-AO-A0JL-01	10.0043	1683	0
TCGA-BRCA	TCGA-BH-A0BS-01	11.6947	2612	0
TCGA-LUSC	TCGA-56-8623-01	11.408	692	1
TCGA-THCA	TCGA-DJ-A4UL-01	11.3246	939	0
TCGA-LAML	TCGA-AB-2956-03	10.4963	183	1
TCGA-STAD	TCGA-CD-A48C-01	10.3063	353	1
TCGA-STES	TCGA-CD-A48C-01	10.3063	353	1
TCGA-DLBC	TCGA-FF-8046-01	10.7521	751	0
TCGA-MESO	TCGA-TS-A7P1-01	12.0258	563	1
TCGA-STAD	TCGA-FP-8099-01	9.7828	519	0
TCGA-STES	TCGA-FP-8099-01	9.7828	519	0
TCGA-BRCA	TCGA-B6-A0IG-01	10.4771	4456	1
TCGA-PAAD	TCGA-XN-A8T5-01	11.5416	720	0
TCGA-PRAD	TCGA-ZG-A9M4-01	10.5444	547	0
TCGA-PRAD	TCGA-EJ-7793-01	10.8114	114	0
TCGA-COAD	TCGA-AA-3496-01	10.3433	31	0
TCGA-COADREAD	TCGA-AA-3496-01	10.3433	31	0
TCGA-OV	TCGA-23-1022-01	10.2157	1511	1
TCGA-PCPG	TCGA-QR-A7IN-01	9.6976	377	0
TCGA-BLCA	TCGA-ZF-AA4N-01	10.747	88	1
TCGA-BLCA	TCGA-XF-AAMG-01	10.1692	3364	0
TCGA-BLCA	TCGA-GC-A3RC-01	10.675	484	0
TCGA-THCA	TCGA-DJ-A13T-01	10.8763	1709	0
TCGA-PCPG	TCGA-QR-A6GT-01	11.2692	4185	0
TCGA-UCEC	TCGA-AX-A3FX-01	10.6106	1333	1
TCGA-PRAD	TCGA-HC-7210-01	10.7208	868	0
TCGA-KIRC	TCGA-CJ-4923-01	11.0533	572	1
TCGA-KIPAN	TCGA-CJ-4923-01	11.0533	572	1
TCGA-COAD	TCGA-G4-6625-01	10.4728	2792	0
TCGA-COADREAD	TCGA-G4-6625-01	10.4728	2792	0
TCGA-LUSC	TCGA-98-A538-01	10.0847	826	0
TCGA-THCA	TCGA-ET-A3BO-01	10.4782	1533	0
TCGA-SKCM-M	TCGA-EB-A5VV-06	10.0829	214	0
TCGA-SKCM	TCGA-EB-A5VV-06	10.0829	214	0
TCGA-UCEC	TCGA-KP-A3W0-01	10.6344	404	0
TCGA-HNSC	TCGA-CV-6436-01	10.4613	1899	0
TCGA-THYM	TCGA-XM-A8RC-01	10.3981	2963	0
TCGA-PRAD	TCGA-EJ-7782-01	10.7795	1167	0
TCGA-LGG	TCGA-HW-8322-01	9.6668	758	0
TCGA-GBMLGG	TCGA-HW-8322-01	9.6668	758	0
TCGA-KIRC	TCGA-BP-4159-01	10.7216	2601	1
TCGA-KIPAN	TCGA-BP-4159-01	10.7216	2601	1
TCGA-CESC	TCGA-Q1-A6DT-01	11.0081	275	1
TCGA-BLCA	TCGA-CF-A8HY-01	11.0173	345	0
TCGA-ESCA	TCGA-L5-A8NN-01	10.5382	167	0
TCGA-STES	TCGA-L5-A8NN-01	10.5382	167	0
TCGA-BLCA	TCGA-ZF-A9RL-01	10.6208	2703	0
TCGA-OV	TCGA-25-1633-01	11.4774	1891	1
TCGA-OV	TCGA-25-2396-01	11.6709	92	1
TCGA-BRCA	TCGA-OL-A66L-01	12.292	1301	0
TCGA-BRCA	TCGA-BH-A0DO-01	10.2333	1644	0
TCGA-PRAD	TCGA-HC-A8CY-01	10.2005	290	0
TCGA-SARC	TCGA-X6-A8C5-01	13.065	1547	0
TCGA-THCA	TCGA-FK-A4UB-01	10.3725	3531	0
TCGA-COAD	TCGA-DM-A28E-01	10.0604	3648	0
TCGA-COADREAD	TCGA-DM-A28E-01	10.0604	3648	0
TCGA-LGG	TCGA-S9-A6U9-01	9.9649	2918	0
TCGA-GBMLGG	TCGA-S9-A6U9-01	9.9649	2918	0
TCGA-LIHC	TCGA-5R-AA1C-01	10.0176	520	0
TCGA-COAD	TCGA-CK-6747-01	10.7852	2523	0
TCGA-COADREAD	TCGA-CK-6747-01	10.7852	2523	0
TCGA-PCPG	TCGA-WB-A819-01	10.0408	1031	0
TCGA-KIRP	TCGA-Y8-A8S1-01	11.0392	404	0
TCGA-KIPAN	TCGA-Y8-A8S1-01	11.0392	404	0
TCGA-CHOL	TCGA-W5-AA2I-01	10.9538	1939	1
TCGA-KIRC	TCGA-CJ-5680-01	11.0287	768	1
TCGA-KIPAN	TCGA-CJ-5680-01	11.0287	768	1
TCGA-LUSC	TCGA-34-5234-01	12.3698	2271	0
TCGA-HNSC	TCGA-CV-7097-01	10.5946	385	1
TCGA-PAAD	TCGA-IB-8126-01	9.3204	462	0
TCGA-BLCA	TCGA-XF-A9T0-01	10.5002	799	0
TCGA-SKCM-P	TCGA-FW-A5DX-01	8.8886	640	0
TCGA-SKCM	TCGA-FW-A5DX-01	8.8886	640	0
TCGA-PAAD	TCGA-HZ-7920-01	10.9815	236	1
TCGA-LUAD	TCGA-62-A46O-01	10.6022	1454	1
TCGA-OV	TCGA-04-1517-01	10.5555	608	1
TCGA-LIHC	TCGA-G3-AAV1-01	9.4693	359	1
TCGA-LGG	TCGA-HT-7469-01	10.628	351	1
TCGA-GBMLGG	TCGA-HT-7469-01	10.628	351	1
TCGA-LUAD	TCGA-78-7155-01	10.6321	1171	1
TCGA-LUSC	TCGA-56-7822-01	11.1815	532	1
TCGA-LUSC	TCGA-56-A62T-01	10.641	440	0
TCGA-BRCA	TCGA-LL-A73Y-01	10.9566	477	0
TCGA-LIHC	TCGA-BC-A10X-01	9.6028	770	1
TCGA-BLCA	TCGA-UY-A78M-01	11.1719	690	1
TCGA-BRCA	TCGA-BH-A0DK-01	11.1779	423	0
TCGA-BLCA	TCGA-K4-A4AC-01	10.309	278	1
TCGA-KIRP	TCGA-B3-4104-01	10.3231	1049	0
TCGA-KIPAN	TCGA-B3-4104-01	10.3231	1049	0
TCGA-LUSC	TCGA-85-A4JB-01	10.5065	942	0
TCGA-LUAD	TCGA-62-A472-01	10.6958	910	0
TCGA-OV	TCGA-30-1714-01	11.3279	1158	1
TCGA-LUAD	TCGA-NJ-A55R-01	10.3236	603	0
TCGA-OV	TCGA-23-1026-01	11.2259	816	0
TCGA-STAD	TCGA-VQ-A8E3-01	9.7288	661	1
TCGA-STES	TCGA-VQ-A8E3-01	9.7288	661	1
TCGA-READ	TCGA-F5-6702-01	10.9247	452	0
TCGA-COADREAD	TCGA-F5-6702-01	10.9247	452	0
TCGA-CESC	TCGA-VS-A9UQ-01	11.3905	1263	0
TCGA-BRCA	TCGA-BH-A0BG-01	10.3678	1871	0
TCGA-UCEC	TCGA-AJ-A23N-01	11.4029	439	1
TCGA-CHOL	TCGA-W5-AA34-01	11.1735	555	1
TCGA-COAD	TCGA-CA-5255-01	10.8902	376	0
TCGA-COADREAD	TCGA-CA-5255-01	10.8902	376	0
TCGA-OV	TCGA-24-1431-01	10.0378	567	1
TCGA-COAD	TCGA-CK-4947-01	10.3585	534	0
TCGA-COADREAD	TCGA-CK-4947-01	10.3585	534	0
TCGA-SARC	TCGA-IE-A6BZ-01	10.2047	605	0
TCGA-UVM	TCGA-WC-A88A-01	9.6783	82	1
TCGA-LAML	TCGA-AB-2808-03	9.5515	2861	0
TCGA-BLCA	TCGA-G2-A2ES-01	10.5954	1004	1
TCGA-SARC	TCGA-DX-A8BM-01	11.1711	1456	0
TCGA-PRAD	TCGA-V1-A8MU-01	11.2652	1876	0
TCGA-BRCA	TCGA-A8-A06Z-01	10.3235	31	0
TCGA-UCEC	TCGA-KP-A3W1-01	9.8255	288	0
TCGA-GBM	TCGA-32-2634-01	11.0305	693	0
TCGA-GBMLGG	TCGA-32-2634-01	11.0305	693	0
TCGA-READ	TCGA-G5-6233-01	10.7624	556	1
TCGA-COADREAD	TCGA-G5-6233-01	10.7624	556	1
TCGA-LUAD	TCGA-62-8395-01	10.989	1216	0
TCGA-OV	TCGA-13-0800-01	11.9945	2661	0
TCGA-MESO	TCGA-3U-A98H-01	11.0918	1156	1
TCGA-LUSC	TCGA-77-8136-01	10.9222	1189	1
TCGA-UCEC	TCGA-D1-A2G0-01	10.9911	1484	0
TCGA-THCA	TCGA-ET-A40P-01	11.9197	1338	0
TCGA-OV	TCGA-13-0765-01	11.7281	1389	1
TCGA-KIRC	TCGA-CW-5589-01	11.1897	2378	0
TCGA-KIPAN	TCGA-CW-5589-01	11.1897	2378	0
TCGA-STAD	TCGA-VQ-A8E0-01	10.581	562	1
TCGA-STES	TCGA-VQ-A8E0-01	10.581	562	1
TCGA-TGCT	TCGA-2G-AAHG-01	10.0236	1819	0
TCGA-OV	TCGA-61-1998-01	10.4899	168	0
TCGA-OV	TCGA-23-1029-01	11.0362	268	0
TCGA-LUAD	TCGA-95-7567-01	10.7702	568	0
TCGA-BRCA	TCGA-E2-A14U-01	10.9304	1318	0
TCGA-COAD	TCGA-AD-6888-01	10.7976	472	1
TCGA-COADREAD	TCGA-AD-6888-01	10.7976	472	1
TCGA-STAD	TCGA-KB-A93G-01	10.3168	613	0
TCGA-STES	TCGA-KB-A93G-01	10.3168	613	0
TCGA-COAD	TCGA-F4-6809-01	10.9795	403	1
TCGA-COADREAD	TCGA-F4-6809-01	10.9795	403	1
TCGA-KIRC	TCGA-A3-3385-01	10.0709	1993	0
TCGA-KIPAN	TCGA-A3-3385-01	10.0709	1993	0
TCGA-LUAD	TCGA-50-5051-01	10.6024	478	1
TCGA-KIRC	TCGA-BP-5000-01	10.7926	563	0
TCGA-KIPAN	TCGA-BP-5000-01	10.7926	563	0
TCGA-HNSC	TCGA-CN-A63U-01	10.1798	964	0
TCGA-COAD	TCGA-CK-5914-01	10.5487	669	0
TCGA-COADREAD	TCGA-CK-5914-01	10.5487	669	0
TCGA-LGG	TCGA-HT-7478-01	9.8074	194	0
TCGA-GBMLGG	TCGA-HT-7478-01	9.8074	194	0
TCGA-OV	TCGA-23-1030-01	10.8197	886	0
TCGA-KIRP	TCGA-5P-A9K6-01	10.8241	1914	0
TCGA-KIPAN	TCGA-5P-A9K6-01	10.8241	1914	0
TCGA-CESC	TCGA-VS-A8EG-01	10.9408	1386	0
TCGA-UCEC	TCGA-D1-A3JP-01	11.0913	515	0
TCGA-KIRP	TCGA-IZ-8195-01	9.8457	677	0
TCGA-KIPAN	TCGA-IZ-8195-01	9.8457	677	0
TCGA-LUSC	TCGA-43-8116-01	9.9083	358	0
TCGA-LUSC	TCGA-18-3410-01	11.0033	146	1
TCGA-STAD	TCGA-BR-7704-01	9.6096	1072	0
TCGA-STES	TCGA-BR-7704-01	9.6096	1072	0
TCGA-OV	TCGA-61-2003-01	10.8386	122	0
TCGA-KIRC	TCGA-MW-A4EC-01	11.2406	498	0
TCGA-KIPAN	TCGA-MW-A4EC-01	11.2406	498	0
TCGA-ESCA	TCGA-L5-A4OM-01	9.4111	1458	1
TCGA-STES	TCGA-L5-A4OM-01	9.4111	1458	1
TCGA-PCPG	TCGA-WB-A80Q-01	9.2878	3880	0
TCGA-UCEC	TCGA-BK-A13B-01	11.3882	966	0
TCGA-CESC	TCGA-EX-A69L-01	11.7507	602	0
TCGA-BLCA	TCGA-FJ-A871-01	11.6481	272	1
TCGA-PCPG	TCGA-WB-A817-01	10.2618	1310	0
TCGA-LUAD	TCGA-55-A48Y-01	10.5548	630	0
TCGA-THCA	TCGA-BJ-A45F-01	10.0223	105	0
TCGA-KIRC	TCGA-AK-3447-01	11.7066	1217	0
TCGA-KIPAN	TCGA-AK-3447-01	11.7066	1217	0
TCGA-CESC	TCGA-Q1-A73O-01	10.8774	428	0
TCGA-COAD	TCGA-D5-6532-01	10.1488	555	0
TCGA-COADREAD	TCGA-D5-6532-01	10.1488	555	0
TCGA-PCPG	TCGA-QR-A70J-01	11.1856	399	0
TCGA-CESC	TCGA-VS-A8QC-01	11.2881	350	1
TCGA-SKCM-M	TCGA-W3-AA1O-06	9.8154	122	1
TCGA-SKCM	TCGA-W3-AA1O-06	9.8154	122	1
TCGA-LUAD	TCGA-86-A456-01	11.3908	896	0
TCGA-LUSC	TCGA-33-AASB-01	10.3839	211	1
TCGA-CESC	TCGA-EA-A5ZE-01	11.4577	829	0
TCGA-MESO	TCGA-XT-AASU-01	11.716	142	1
TCGA-THCA	TCGA-FE-A22Z-01	10.6108	2243	0
TCGA-KIRP	TCGA-B9-4617-01	11.2954	35	0
TCGA-KIPAN	TCGA-B9-4617-01	11.2954	35	0
TCGA-PCPG	TCGA-RW-A8AZ-01	11.021	88	1
TCGA-LUAD	TCGA-50-5068-01	12.1182	1499	1
TCGA-LUSC	TCGA-NK-A5CR-01	10.3317	2542	0
TCGA-LIHC	TCGA-ZS-A9CF-01	10.3962	2412	0
TCGA-BRCA	TCGA-AR-A24Q-01	10.9394	3172	0
TCGA-SKCM-M	TCGA-D3-A2J7-06	9.8292	3136	1
TCGA-SKCM	TCGA-D3-A2J7-06	9.8292	3136	1
TCGA-LUSC	TCGA-33-4586-01	11.3657	428	1
TCGA-LUSC	TCGA-56-7580-01	10.0523	925	0
TCGA-THCA	TCGA-E8-A416-01	11.2838	952	0
TCGA-PAAD	TCGA-S4-A8RM-01	10.5206	737	0
TCGA-LGG	TCGA-DU-A5TW-01	9.8794	760	0
TCGA-GBMLGG	TCGA-DU-A5TW-01	9.8794	760	0
TCGA-OV	TCGA-24-2038-01	10.1068	1354	1
TCGA-SARC	TCGA-DX-AB2S-01	14.1133	280	0
TCGA-PRAD	TCGA-G9-6329-01	11.1347	1266	0
TCGA-KIRP	TCGA-MH-A560-01	11.1634	924	0
TCGA-KIPAN	TCGA-MH-A560-01	11.1634	924	0
TCGA-BLCA	TCGA-GD-A3OP-01	10.8732	64	0
TCGA-LUSC	TCGA-90-7769-01	10.2541	358	0
TCGA-HNSC	TCGA-CR-6467-01	10.3479	1777	0
TCGA-LGG	TCGA-S9-A6TX-01	9.6454	1245	0
TCGA-GBMLGG	TCGA-S9-A6TX-01	9.6454	1245	0
TCGA-ACC	TCGA-OR-A5JC-01	11.5503	1750	1
TCGA-DLBC	TCGA-GS-A9TV-01	10.848	730	0
TCGA-LUSC	TCGA-37-4135-01	12.3331	207	0
TCGA-LGG	TCGA-RY-A83Z-01	11.3417	301	0
TCGA-GBMLGG	TCGA-RY-A83Z-01	11.3417	301	0
TCGA-CESC	TCGA-JX-A5QV-01	11.1533	636	0
TCGA-HNSC	TCGA-CN-6988-01	10.4781	318	0
TCGA-SKCM-M	TCGA-DA-A3F5-06	11.1113	6873	1
TCGA-SKCM	TCGA-DA-A3F5-06	11.1113	6873	1
TCGA-SARC	TCGA-DX-A8BQ-01	11.261	1579	0
TCGA-BRCA	TCGA-EW-A1P5-01	11.0934	703	0
TCGA-PCPG	TCGA-QR-A6GS-01	10.5343	38	0
TCGA-BLCA	TCGA-FD-A3SL-01	11.6318	712	1
TCGA-THCA	TCGA-ET-A39L-01	10.7375	3299	0
TCGA-BRCA	TCGA-BH-A1FN-01	10.8952	2192	1
TCGA-MESO	TCGA-TS-A8AF-01	11.6448	358	1
TCGA-CESC	TCGA-EK-A2GZ-01	10.6234	383	0
TCGA-UCS	TCGA-N5-A4RM-01	11.2204	148	1
TCGA-LIHC	TCGA-DD-AACN-01	9.9597	1302	0
TCGA-KIRC	TCGA-MM-A564-01	10.363	607	0
TCGA-KIPAN	TCGA-MM-A564-01	10.363	607	0
TCGA-COAD	TCGA-3L-AA1B-01	10.5606	475	0
TCGA-COADREAD	TCGA-3L-AA1B-01	10.5606	475	0
TCGA-GBM	TCGA-06-0141-01	10.8348	313	1
TCGA-GBMLGG	TCGA-06-0141-01	10.8348	313	1
TCGA-HNSC	TCGA-DQ-7596-01	10.9961	1265	0
TCGA-PAAD	TCGA-HZ-8002-01	11.4734	366	1
TCGA-PAAD	TCGA-3A-A9IH-01	12.294	1021	0
TCGA-UCEC	TCGA-B5-A3FC-01	11.1342	2185	0
TCGA-THCA	TCGA-BJ-A0ZC-01	10.8462	352	0
TCGA-BLCA	TCGA-XF-A9T3-01	11.5649	68	0
TCGA-LUSC	TCGA-98-8020-01	10.6268	84	1
TCGA-HNSC	TCGA-CV-5970-01	10.8132	406	1
TCGA-SARC	TCGA-DX-AB2G-01	12.1708	478	0
TCGA-BRCA	TCGA-A7-A4SE-01	11.3006	644	0
TCGA-BRCA	TCGA-A1-A0SJ-01	10.9227	416	0
TCGA-LUAD	TCGA-J2-A4AG-01	10.6631	988	0
TCGA-READ	TCGA-EI-6510-01	10.7423	556	0
TCGA-COADREAD	TCGA-EI-6510-01	10.7423	556	0
TCGA-COAD	TCGA-G4-6588-01	10.5368	796	0
TCGA-COADREAD	TCGA-G4-6588-01	10.5368	796	0
TCGA-LIHC	TCGA-RC-A7S9-01	9.4966	640	0
TCGA-DLBC	TCGA-GS-A9TZ-01	10.8036	765	0
TCGA-LUSC	TCGA-22-5471-01	11.1341	1845	0
TCGA-BRCA	TCGA-E2-A570-01	11.4566	931	0
TCGA-STAD	TCGA-VQ-A91V-01	9.6663	1297	0
TCGA-STES	TCGA-VQ-A91V-01	9.6663	1297	0
TCGA-HNSC	TCGA-CV-7425-01	10.5859	1718	1
TCGA-PCPG	TCGA-QR-A6H4-01	10.895	2661	0
TCGA-BRCA	TCGA-BH-A201-01	11.2613	856	0
TCGA-OV	TCGA-61-2016-01	11.1363	36	1
TCGA-HNSC	TCGA-CN-4733-01	10.1876	1586	0
TCGA-CESC	TCGA-IR-A3LL-01	10.4285	1106	0
TCGA-LUAD	TCGA-05-4405-01	10.862	610	0
TCGA-GBM	TCGA-06-0125-01	11.1189	1448	1
TCGA-GBMLGG	TCGA-06-0125-01	11.1189	1448	1
TCGA-THYM	TCGA-XU-A92Z-01	11.1003	3663	0
TCGA-LIHC	TCGA-DD-AA3A-01	11.0934	410	1
TCGA-PCPG	TCGA-RW-A68A-01	10.545	762	0
TCGA-OV	TCGA-13-0885-01	9.741	3388	0
TCGA-STAD	TCGA-FP-A4BF-01	10.465	168	1
TCGA-STES	TCGA-FP-A4BF-01	10.465	168	1
TCGA-BRCA	TCGA-A8-A09E-01	11.0303	1492	0
TCGA-THYM	TCGA-ZB-A964-01	10.3821	1287	0
TCGA-KIRP	TCGA-Y8-A8RZ-01	10.1121	205	0
TCGA-KIPAN	TCGA-Y8-A8RZ-01	10.1121	205	0
TCGA-HNSC	TCGA-CR-5243-01	10.408	2562	0
TCGA-HNSC	TCGA-MT-A51W-01	10.883	437	0
TCGA-THYM	TCGA-ZB-A96C-01	11.116	2163	0
TCGA-BRCA	TCGA-D8-A27V-01	10.7289	381	0
TCGA-BLCA	TCGA-ZF-AA4V-01	10.6032	1806	0
TCGA-LUAD	TCGA-50-5944-01	11.3136	1750	0
TCGA-STAD	TCGA-RD-A8N1-01	9.6775	3519	0
TCGA-STES	TCGA-RD-A8N1-01	9.6775	3519	0
TCGA-STAD	TCGA-BR-8687-01	12.0513	250	1
TCGA-STES	TCGA-BR-8687-01	12.0513	250	1
TCGA-ACC	TCGA-OR-A5JV-01	10.2247	2023	0
TCGA-THCA	TCGA-EM-A2CO-01	10.3007	184	0
TCGA-LUAD	TCGA-86-7955-01	11.0572	1072	0
TCGA-STAD	TCGA-BR-A4IY-01	9.8284	392	0
TCGA-STES	TCGA-BR-A4IY-01	9.8284	392	0
TCGA-PRAD	TCGA-V1-A9OQ-01	10.6203	371	0
TCGA-LGG	TCGA-FG-A6IZ-01	11.0843	457	0
TCGA-GBMLGG	TCGA-FG-A6IZ-01	11.0843	457	0
TCGA-CESC	TCGA-C5-A1M5-01	11.1834	2052	1
TCGA-HNSC	TCGA-DQ-7592-01	10.5449	1143	0
TCGA-BRCA	TCGA-E2-A14Y-01	10.932	2109	0
TCGA-THCA	TCGA-EM-A3AN-01	11.1702	1006	0
TCGA-PRAD	TCGA-YL-A9WI-01	10.3119	1623	0
TCGA-LUAD	TCGA-55-7727-01	10.605	119	0
TCGA-PCPG	TCGA-QR-A6H0-01	11.2124	280	0
TCGA-LGG	TCGA-CS-4941-01	9.486	234	1
TCGA-GBMLGG	TCGA-CS-4941-01	9.486	234	1
TCGA-OV	TCGA-59-2351-01	10.4647	3532	0
TCGA-ACC	TCGA-OU-A5PI-01	11.5636	1171	0
TCGA-THYM	TCGA-XU-A92Q-01	10.6992	1092	0
TCGA-LUAD	TCGA-55-8510-01	10.399	539	0
TCGA-BRCA	TCGA-MS-A51U-01	10.8812	681	0
TCGA-BRCA	TCGA-A8-A06Y-01	10.9726	791	0
TCGA-BLCA	TCGA-XF-AAMW-01	10.5926	253	1
TCGA-BRCA	TCGA-GI-A2C8-01	10.0438	225	0
TCGA-LAML	TCGA-AB-3012-03	9.4025	1887	0
TCGA-HNSC	TCGA-CN-4722-01	10.2923	1483	0
TCGA-THCA	TCGA-EL-A3ZM-01	10.9906	1096	0
TCGA-THCA	TCGA-DJ-A13X-01	10.7485	253	0
TCGA-SARC	TCGA-DX-A1L3-01	11.1116	1020	1
TCGA-HNSC	TCGA-HD-A633-01	11.2089	421	0
TCGA-BRCA	TCGA-AR-A1AM-01	11.145	2991	0
TCGA-OV	TCGA-13-0890-01	11.3029	4424	0
TCGA-TGCT	TCGA-VF-A8AE-01	10.5244	727	0
TCGA-LGG	TCGA-DH-A7UT-01	9.7653	531	1
TCGA-GBMLGG	TCGA-DH-A7UT-01	9.7653	531	1
TCGA-COAD	TCGA-A6-6138-01	10.4839	685	0
TCGA-COADREAD	TCGA-A6-6138-01	10.4839	685	0
TCGA-LGG	TCGA-DU-5871-01	9.3174	576	0
TCGA-GBMLGG	TCGA-DU-5871-01	9.3174	576	0
TCGA-HNSC	TCGA-CV-7238-01	10.4139	2727	0
TCGA-LAML	TCGA-AB-2841-03	10.2214	1401	1
TCGA-THCA	TCGA-EL-A3T7-01	10.8995	1256	0
TCGA-COAD	TCGA-F4-6808-01	10.264	1024	0
TCGA-COADREAD	TCGA-F4-6808-01	10.264	1024	0
TCGA-HNSC	TCGA-CN-5367-01	10.4033	352	1
TCGA-LUAD	TCGA-MP-A4T8-01	10.5402	161	1
TCGA-HNSC	TCGA-D6-A74Q-01	11.0719	710	0
TCGA-LUAD	TCGA-86-8279-01	11.3518	949	0
TCGA-PCPG	TCGA-W2-A7HB-01	9.8784	604	0
TCGA-DLBC	TCGA-GR-A4D4-01	10.9465	1581	0
TCGA-HNSC	TCGA-CR-5250-01	10.357	799	0
TCGA-KIRC	TCGA-B0-5100-01	11.4896	1913	1
TCGA-KIPAN	TCGA-B0-5100-01	11.4896	1913	1
TCGA-PRAD	TCGA-EJ-7218-01	10.5805	2542	0
TCGA-PRAD	TCGA-XK-AAJR-01	11.0309	1124	0
TCGA-LUAD	TCGA-55-A494-01	10.1365	481	0
TCGA-KIRC	TCGA-BP-4991-01	10.8979	1413	0
TCGA-KIPAN	TCGA-BP-4991-01	10.8979	1413	0
TCGA-LUAD	TCGA-44-3917-01	7.71832	1183	0
TCGA-OV	TCGA-61-2000-01	9.8241	441	0
TCGA-KIRP	TCGA-A4-7288-01	10.3441	1857	0
TCGA-KIPAN	TCGA-A4-7288-01	10.3441	1857	0
TCGA-LUAD	TCGA-75-5125-01	10.8433	2027	1
TCGA-KIRC	TCGA-B0-5400-01	10.6973	1733	0
TCGA-KIPAN	TCGA-B0-5400-01	10.6973	1733	0
TCGA-COAD	TCGA-G4-6317-01	10.521	1095	0
TCGA-COADREAD	TCGA-G4-6317-01	10.521	1095	0
TCGA-STAD	TCGA-HU-8244-01	9.7078	742	0
TCGA-STES	TCGA-HU-8244-01	9.7078	742	0
TCGA-OV	TCGA-25-2404-01	10.9728	883	1
TCGA-HNSC	TCGA-CV-7437-01	10.5446	506	1
TCGA-THCA	TCGA-EL-A3T3-01	11.0362	4017	0
TCGA-LIHC	TCGA-K7-A5RG-01	9.5982	519	0
TCGA-PRAD	TCGA-ZG-A9LU-01	11.0577	579	0
TCGA-OV	TCGA-13-0768-01	11.2507	1784	1
TCGA-BRCA	TCGA-B6-A409-01	11.1874	573	1
TCGA-PRAD	TCGA-KC-A7F5-01	10.639	91	0
TCGA-CESC	TCGA-C5-A7X8-01	11.2495	83	0
TCGA-KIRC	TCGA-BP-4330-01	10.7462	1888	0
TCGA-KIPAN	TCGA-BP-4330-01	10.7462	1888	0
TCGA-LUSC	TCGA-21-1078-01	10.9987	474	1
TCGA-LUSC	TCGA-34-2600-01	11.0709	1874	1
TCGA-CESC	TCGA-EA-A3HS-01	10.7493	959	0
TCGA-SKCM-M	TCGA-W3-AA1W-06	10.0683	6666	0
TCGA-SKCM	TCGA-W3-AA1W-06	10.0683	6666	0
TCGA-SARC	TCGA-3B-A9HZ-01	12.2502	1170	0
TCGA-KIRC	TCGA-CJ-4873-01	10.449	2259	0
TCGA-KIPAN	TCGA-CJ-4873-01	10.449	2259	0
TCGA-KIRP	TCGA-SX-A7SL-01	11.0663	823	0
TCGA-KIPAN	TCGA-SX-A7SL-01	11.0663	823	0
TCGA-LAML	TCGA-AB-2836-03	9.7731	518	1
TCGA-BRCA	TCGA-BH-A1EX-01	10.9041	1508	1
TCGA-LGG	TCGA-HW-8321-01	10.0178	1294	0
TCGA-GBMLGG	TCGA-HW-8321-01	10.0178	1294	0
TCGA-COAD	TCGA-CK-4952-01	10.9501	475	0
TCGA-COADREAD	TCGA-CK-4952-01	10.9501	475	0
TCGA-COAD	TCGA-G4-6309-01	10.6541	2600	0
TCGA-COADREAD	TCGA-G4-6309-01	10.6541	2600	0
TCGA-LGG	TCGA-EZ-7264-01	9.5909	1201	0
TCGA-GBMLGG	TCGA-EZ-7264-01	9.5909	1201	0
TCGA-THYM	TCGA-X7-A8M0-01	10.7124	441	0
TCGA-THCA	TCGA-E8-A433-01	11.415	951	0
TCGA-LUAD	TCGA-55-8615-01	10.6309	446	0
TCGA-PAAD	TCGA-HZ-A4BK-01	11.0499	657	0
TCGA-THCA	TCGA-EL-A3GQ-01	10.7134	1528	0
TCGA-LUAD	TCGA-MP-A4TF-01	10.9098	336	1
TCGA-BLCA	TCGA-G2-A2EO-01	11.8445	1804	1
TCGA-HNSC	TCGA-D6-A6EO-01	10.1847	759	0
TCGA-LIHC	TCGA-RC-A7SF-01	9.2066	579	0
TCGA-SKCM-P	TCGA-EB-A24C-01	10.0739	632	0
TCGA-SKCM	TCGA-EB-A24C-01	10.0739	632	0
TCGA-KIRC	TCGA-AK-3443-01	10.431	1423	0
TCGA-KIPAN	TCGA-AK-3443-01	10.431	1423	0
TCGA-BRCA	TCGA-A7-A0CJ-01	11.2796	931	0
TCGA-LGG	TCGA-CS-6666-01	10.5055	1428	0
TCGA-GBMLGG	TCGA-CS-6666-01	10.5055	1428	0
TCGA-KIRC	TCGA-BP-4992-01	8.7586	501	0
TCGA-KIPAN	TCGA-BP-4992-01	8.7586	501	0
TCGA-COAD	TCGA-CM-5868-01	10.7995	518	0
TCGA-COADREAD	TCGA-CM-5868-01	10.7995	518	0
TCGA-UVM	TCGA-WC-A885-01	9.4879	686	0
TCGA-UCEC	TCGA-D1-A3DA-01	11.1591	483	0
TCGA-LUAD	TCGA-55-6979-01	9.8469	237	1
TCGA-KIRP	TCGA-P4-AAVO-01	10.688	2400	0
TCGA-KIPAN	TCGA-P4-AAVO-01	10.688	2400	0
TCGA-LUSC	TCGA-NC-A5HK-01	11.4552	128	0
TCGA-STAD	TCGA-VQ-A91Z-01	8.8734	1690	0
TCGA-STES	TCGA-VQ-A91Z-01	8.8734	1690	0
TCGA-SARC	TCGA-DX-A8BR-01	11.4151	4573	0
TCGA-CHOL	TCGA-W5-AA2X-01	9.4089	271	1
TCGA-THCA	TCGA-BJ-A291-01	11.218	696	0
TCGA-CESC	TCGA-IR-A3LH-01	10.9853	2394	0
TCGA-KICH	TCGA-KO-8410-01	10.16	3136	0
TCGA-KIPAN	TCGA-KO-8410-01	10.16	3136	0
TCGA-BRCA	TCGA-BH-A0H0-01	11.0015	461	0
TCGA-ESCA	TCGA-LN-A4A9-01	9.8044	351	1
TCGA-STES	TCGA-LN-A4A9-01	9.8044	351	1
TCGA-BRCA	TCGA-LL-A5YO-01	10.9558	440	0
TCGA-LUAD	TCGA-86-A4JF-01	10.8207	737	1
TCGA-READ	TCGA-DC-6156-01	10.7393	943	0
TCGA-COADREAD	TCGA-DC-6156-01	10.7393	943	0
TCGA-PRAD	TCGA-QU-A6IP-01	10.7827	2620	0
TCGA-UCEC	TCGA-FI-A3PV-01	11.1213	1249	1
TCGA-PRAD	TCGA-V1-A9O9-01	10.5081	2870	0
TCGA-SKCM-M	TCGA-FS-A1Z3-06	9.2716	636	1
TCGA-SKCM	TCGA-FS-A1Z3-06	9.2716	636	1
TCGA-STAD	TCGA-VQ-A8PH-01	9.4514	389	1
TCGA-STES	TCGA-VQ-A8PH-01	9.4514	389	1
TCGA-BRCA	TCGA-AC-A6IX-01	11.2273	373	0
TCGA-BLCA	TCGA-XF-A8HH-01	10.1672	57	1
TCGA-SKCM-P	TCGA-EB-A551-01	9.4416	590	0
TCGA-SKCM	TCGA-EB-A551-01	9.4416	590	0
TCGA-THCA	TCGA-EL-A4K2-01	10.9291	928	0
TCGA-LGG	TCGA-HW-7491-01	9.9766	2078	0
TCGA-GBMLGG	TCGA-HW-7491-01	9.9766	2078	0
TCGA-SKCM-M	TCGA-FS-A1ZD-06	10.4972	1628	1
TCGA-SKCM	TCGA-FS-A1ZD-06	10.4972	1628	1
TCGA-LUAD	TCGA-86-7701-01	10.3686	947	0
TCGA-PRAD	TCGA-EJ-A8FO-01	11.1318	282	0
TCGA-LUAD	TCGA-62-8398-01	11.037	444	1
TCGA-KIRC	TCGA-A3-3307-01	10.853	1436	0
TCGA-KIPAN	TCGA-A3-3307-01	10.853	1436	0
TCGA-KIRC	TCGA-A3-3320-01	10.8188	1508	0
TCGA-KIPAN	TCGA-A3-3320-01	10.8188	1508	0
TCGA-THCA	TCGA-EM-A3O7-01	10.7709	223	0
TCGA-SKCM-M	TCGA-D3-A8GP-06	9.6118	4646	0
TCGA-SKCM	TCGA-D3-A8GP-06	9.6118	4646	0
TCGA-LUAD	TCGA-L9-A443-01	10.5063	193	1
TCGA-KIRC	TCGA-CZ-5469-01	11.3282	946	1
TCGA-KIPAN	TCGA-CZ-5469-01	11.3282	946	1
TCGA-LGG	TCGA-S9-A6U1-01	10.1011	785	0
TCGA-GBMLGG	TCGA-S9-A6U1-01	10.1011	785	0
TCGA-BRCA	TCGA-A2-A04Y-01	10.4904	1099	0
TCGA-SKCM-M	TCGA-D3-A2JF-06	11.0079	1888	0
TCGA-SKCM	TCGA-D3-A2JF-06	11.0079	1888	0
TCGA-LUSC	TCGA-66-2767-01	10.8345	61	0
TCGA-LIHC	TCGA-MR-A520-01	9.4731	229	0
TCGA-THYM	TCGA-X7-A8M4-01	11.0487	3808	0
TCGA-BLCA	TCGA-FD-A3B7-01	10.4808	122	1
TCGA-LGG	TCGA-E1-5307-01	9.7003	1762	1
TCGA-GBMLGG	TCGA-E1-5307-01	9.7003	1762	1
TCGA-LUAD	TCGA-78-8660-01	11.0098	321	1
TCGA-LGG	TCGA-DU-A76L-01	11.3518	814	1
TCGA-GBMLGG	TCGA-DU-A76L-01	11.3518	814	1
TCGA-CESC	TCGA-C5-A1M9-01	10.7298	1065	1
TCGA-KICH	TCGA-KL-8325-01	10.7383	725	1
TCGA-KIPAN	TCGA-KL-8325-01	10.7383	725	1
TCGA-LGG	TCGA-HW-7495-01	9.7469	1078	0
TCGA-GBMLGG	TCGA-HW-7495-01	9.7469	1078	0
TCGA-BLCA	TCGA-K4-A3WU-01	11.1121	105	0
TCGA-READ	TCGA-AG-4021-01	10.8329	121	1
TCGA-COADREAD	TCGA-AG-4021-01	10.8329	121	1
TCGA-BRCA	TCGA-E2-A156-01	10.5351	726	0
TCGA-LGG	TCGA-CS-6669-01	9.1949	1494	0
TCGA-GBMLGG	TCGA-CS-6669-01	9.1949	1494	0
TCGA-THCA	TCGA-EL-A3GW-01	11.2271	1527	0
TCGA-THCA	TCGA-EM-A2CL-01	10.9684	401	0
TCGA-BLCA	TCGA-CF-A47V-01	10.1858	379	0
TCGA-BRCA	TCGA-AR-A24R-01	11.105	3430	0
TCGA-MESO	TCGA-3H-AB3O-01	11.1895	1302	1
TCGA-PRAD	TCGA-J4-A67L-01	11.9934	770	0
TCGA-LGG	TCGA-HT-7481-01	9.8961	2918	0
TCGA-GBMLGG	TCGA-HT-7481-01	9.8961	2918	0
TCGA-LAML	TCGA-AB-2894-03	9.3047	181	1
TCGA-LUSC	TCGA-NC-A5HO-01	10.7947	1336	0
TCGA-SARC	TCGA-QQ-A5VA-01	11.227	550	1
TCGA-UCEC	TCGA-AJ-A3BG-01	11.1598	550	0
TCGA-SKCM-P	TCGA-BF-A1PZ-01	10.2964	853	0
TCGA-SKCM	TCGA-BF-A1PZ-01	10.2964	853	0
TCGA-LAML	TCGA-AB-2844-03	9.1225	122	1
TCGA-LAML	TCGA-AB-2828-03	9.1276	2284	0
TCGA-PRAD	TCGA-XQ-A8TA-01	10.621	146	1
TCGA-LUAD	TCGA-78-7148-01	10.4992	626	1
TCGA-LGG	TCGA-DU-8163-01	10.0062	629	0
TCGA-GBMLGG	TCGA-DU-8163-01	10.0062	629	0
TCGA-SKCM-M	TCGA-FS-A4FB-06	10.4167	813	1
TCGA-SKCM	TCGA-FS-A4FB-06	10.4167	813	1
TCGA-BRCA	TCGA-D8-A1JP-01	10.6304	639	0
TCGA-BRCA	TCGA-E2-A1IK-01	10.8274	1800	0
TCGA-OV	TCGA-24-0970-01	10.4639	354	1
TCGA-LUSC	TCGA-43-6773-01	9.9343	116	1
TCGA-OV	TCGA-24-1424-01	11.3541	183	0
TCGA-SKCM-M	TCGA-EB-A44Q-06	10.4116	422	0
TCGA-SKCM	TCGA-EB-A44Q-06	10.4116	422	0
TCGA-BRCA	TCGA-AN-A0FS-01	11.1397	210	0
TCGA-LUSC	TCGA-77-8154-01	10.5588	1841	0
TCGA-TGCT	TCGA-2G-AAFM-01	11.0461	503	0
TCGA-THCA	TCGA-DJ-A3V5-01	10.8005	584	0
TCGA-SKCM-M	TCGA-WE-A8ZX-06	9.2219	1089	0
TCGA-SKCM	TCGA-WE-A8ZX-06	9.2219	1089	0
TCGA-BRCA	TCGA-AC-A3TM-01	11.8203	762	0
TCGA-THCA	TCGA-DJ-A2Q3-01	10.8612	1224	0
TCGA-HNSC	TCGA-CV-7446-01	9.7766	1093	1
TCGA-DLBC	TCGA-G8-6909-01	11.5288	3553	1
TCGA-STAD	TCGA-VQ-A91N-01	9.9037	570	1
TCGA-STES	TCGA-VQ-A91N-01	9.9037	570	1
TCGA-BLCA	TCGA-DK-A3X1-01	9.5378	2009	0
TCGA-KIRP	TCGA-B9-A5W7-01	11.4774	585	0
TCGA-KIPAN	TCGA-B9-A5W7-01	11.4774	585	0
TCGA-BRCA	TCGA-AR-A2LE-01	9.92	5062	0
TCGA-COAD	TCGA-AD-6964-01	11.1284	331	1
TCGA-COADREAD	TCGA-AD-6964-01	11.1284	331	1
TCGA-LUSC	TCGA-37-A5EL-01	10.6438	1143	1
TCGA-GBM	TCGA-26-1442-01	10.6555	953	0
TCGA-GBMLGG	TCGA-26-1442-01	10.6555	953	0
TCGA-KIRC	TCGA-B0-4688-01	10.8337	101	1
TCGA-KIPAN	TCGA-B0-4688-01	10.8337	101	1
TCGA-BRCA	TCGA-BH-A0HK-01	10.2151	178	0
TCGA-PRAD	TCGA-J4-A67O-01	12.4048	839	0
TCGA-COAD	TCGA-G4-6295-01	10.8667	254	0
TCGA-COADREAD	TCGA-G4-6295-01	10.8667	254	0
TCGA-STAD	TCGA-RD-A8NB-01	10.5739	513	1
TCGA-STES	TCGA-RD-A8NB-01	10.5739	513	1
TCGA-KIRC	TCGA-B2-4101-01	10.4398	648	0
TCGA-KIPAN	TCGA-B2-4101-01	10.4398	648	0
TCGA-KIRP	TCGA-BQ-7048-01	11.118	2839	0
TCGA-KIPAN	TCGA-BQ-7048-01	11.118	2839	0
TCGA-CESC	TCGA-DG-A2KJ-01	11.5661	2893	0
TCGA-LUAD	TCGA-67-6215-01	10.3838	174	0
TCGA-LUAD	TCGA-55-A490-01	10.3969	99	1
TCGA-BLCA	TCGA-4Z-AA81-01	10.2506	1270	1
TCGA-BLCA	TCGA-CF-A3MG-01	10.8517	369	0
TCGA-PCPG	TCGA-QR-A708-01	8.196	35	0
TCGA-OV	TCGA-24-2023-01	10.733	1364	1
TCGA-STAD	TCGA-BR-A4PE-01	10.2081	621	0
TCGA-STES	TCGA-BR-A4PE-01	10.2081	621	0
TCGA-COAD	TCGA-NH-A50T-01	10.2654	553	0
TCGA-COADREAD	TCGA-NH-A50T-01	10.2654	553	0
TCGA-THCA	TCGA-FE-A237-01	11.162	3431	0
TCGA-TGCT	TCGA-2G-AAFI-01	10.3875	675	0
TCGA-LIHC	TCGA-ZS-A9CE-01	9.645	1241	0
TCGA-BRCA	TCGA-AR-A250-01	10.6756	2707	0
TCGA-PRAD	TCGA-HC-7230-01	9.7671	1001	0
TCGA-BLCA	TCGA-S5-AA26-01	9.9694	503	0
TCGA-LGG	TCGA-HT-8110-01	10.0847	419	0
TCGA-GBMLGG	TCGA-HT-8110-01	10.0847	419	0
TCGA-BRCA	TCGA-D8-A1JG-01	10.3409	1612	0
TCGA-KICH	TCGA-KL-8337-01	10.0467	1364	0
TCGA-KIPAN	TCGA-KL-8337-01	10.0467	1364	0
TCGA-BLCA	TCGA-ZF-A9R4-01	10.7531	921	0
TCGA-BLCA	TCGA-GC-A3OO-01	11.6809	481	0
TCGA-COAD	TCGA-D5-5539-01	10.7561	596	0
TCGA-COADREAD	TCGA-D5-5539-01	10.7561	596	0
TCGA-SKCM-P	TCGA-GN-A26C-01	10.6379	821	1
TCGA-SKCM	TCGA-GN-A26C-01	10.6379	821	1
TCGA-PRAD	TCGA-HC-A6AL-01	11.2972	67	0
TCGA-LUAD	TCGA-69-7974-01	10.6447	184	0
TCGA-BRCA	TCGA-C8-A134-01	10.8155	383	0
TCGA-SKCM-M	TCGA-D3-A1Q7-06	10.5744	4053	0
TCGA-SKCM	TCGA-D3-A1Q7-06	10.5744	4053	0
TCGA-KIRC	TCGA-AK-3429-01	11.0706	3328	0
TCGA-KIPAN	TCGA-AK-3429-01	11.0706	3328	0
TCGA-SARC	TCGA-JV-A5VF-01	11.4388	32	1
TCGA-READ	TCGA-AH-6903-01	10.2096	592	0
TCGA-COADREAD	TCGA-AH-6903-01	10.2096	592	0
TCGA-KIRP	TCGA-5P-A9K8-01	11.1699	1309	0
TCGA-KIPAN	TCGA-5P-A9K8-01	11.1699	1309	0
TCGA-UCEC	TCGA-BS-A0V4-01	10.3759	1810	0
TCGA-ESCA	TCGA-Z6-A9VB-01	9.018	40	0
TCGA-STES	TCGA-Z6-A9VB-01	9.018	40	0
TCGA-CESC	TCGA-Q1-A5R3-01	12.383	485	0
TCGA-BRCA	TCGA-AC-A62V-01	11.847	348	1
TCGA-LIHC	TCGA-G3-AAV0-01	9.9353	476	0
TCGA-THCA	TCGA-ET-A39O-01	10.672	3059	0
TCGA-PRAD	TCGA-G9-6369-01	10.3256	1215	0
TCGA-THCA	TCGA-FK-A3S3-01	11.4556	2162	0
TCGA-PAAD	TCGA-FB-AAQ1-01	10.778	123	1
TCGA-KIRC	TCGA-AK-3455-01	11.3011	683	1
TCGA-KIPAN	TCGA-AK-3455-01	11.3011	683	1
TCGA-PRAD	TCGA-HC-7211-01	10.4451	1221	0
TCGA-KIRP	TCGA-2Z-A9J3-01	10.0217	1771	1
TCGA-KIPAN	TCGA-2Z-A9J3-01	10.0217	1771	1
TCGA-SKCM-M	TCGA-GF-A3OT-06	11.5502	301	0
TCGA-SKCM	TCGA-GF-A3OT-06	11.5502	301	0
TCGA-BRCA	TCGA-GM-A3XN-01	10.9486	2019	0
TCGA-LUAD	TCGA-49-AAR4-01	10.7558	879	1
TCGA-MESO	TCGA-UD-AAC7-01	11.7965	406	1
TCGA-PRAD	TCGA-4L-AA1F-01	11.4185	350	0
TCGA-KIRC	TCGA-AK-3433-01	10.0474	3409	0
TCGA-KIPAN	TCGA-AK-3433-01	10.0474	3409	0
TCGA-LIHC	TCGA-DD-AAD8-01	9.2824	1219	0
TCGA-BRCA	TCGA-AO-A129-01	10.4106	3286	0
TCGA-HNSC	TCGA-P3-A6T3-01	10.5384	577	1
TCGA-SKCM-M	TCGA-ER-A19G-06	9.7748	9188	0
TCGA-SKCM	TCGA-ER-A19G-06	9.7748	9188	0
TCGA-STAD	TCGA-R5-A7ZR-01	9.9194	185	1
TCGA-STES	TCGA-R5-A7ZR-01	9.9194	185	1
TCGA-HNSC	TCGA-CV-A468-01	11.1368	464	1
TCGA-PRAD	TCGA-EJ-5516-01	10.5517	1889	0
TCGA-SARC	TCGA-DX-A8BV-01	11.4643	1845	1
TCGA-UCEC	TCGA-EY-A2OO-01	11.3478	1392	0
TCGA-BLCA	TCGA-YF-AA3L-01	11.001	364	0
TCGA-STAD	TCGA-BR-8059-01	10.6546	439	1
TCGA-STES	TCGA-BR-8059-01	10.6546	439	1
TCGA-THCA	TCGA-EL-A3MZ-01	10.9766	1597	1
TCGA-STAD	TCGA-CD-8527-01	10.344	218	1
TCGA-STES	TCGA-CD-8527-01	10.344	218	1
TCGA-LIHC	TCGA-DD-AACU-01	10.449	1567	0
TCGA-BRCA	TCGA-BH-A1F8-01	10.2279	763	1
TCGA-LIHC	TCGA-G3-AAV3-01	9.7984	412	0
TCGA-HNSC	TCGA-QK-A6V9-01	10.6928	833	0
TCGA-KIRC	TCGA-A3-3306-01	10.5755	1120	0
TCGA-KIPAN	TCGA-A3-3306-01	10.5755	1120	0
TCGA-BLCA	TCGA-XF-A9SJ-01	11.5134	98	1
TCGA-BRCA	TCGA-D8-A1JK-01	11.224	612	0
TCGA-SKCM-M	TCGA-WE-A8ZO-06	10.3757	2145	0
TCGA-SKCM	TCGA-WE-A8ZO-06	10.3757	2145	0
TCGA-BLCA	TCGA-ZF-A9R0-01	9.7976	680	1
TCGA-LGG	TCGA-RY-A840-01	10.3355	854	0
TCGA-GBMLGG	TCGA-RY-A840-01	10.3355	854	0
TCGA-BRCA	TCGA-A8-A08X-01	10.666	1308	0
TCGA-BRCA	TCGA-AR-A2LN-01	10.8178	1161	0
TCGA-LAML	TCGA-AB-2949-03	9.2674	699	0
TCGA-READ	TCGA-EI-6882-01	10.3994	262	0
TCGA-COADREAD	TCGA-EI-6882-01	10.3994	262	0
TCGA-THCA	TCGA-MK-A4N6-01	10.7818	1098	0
TCGA-COAD	TCGA-AZ-4315-01	11.3907	1776	0
TCGA-COADREAD	TCGA-AZ-4315-01	11.3907	1776	0
TCGA-LIHC	TCGA-DD-AADO-01	10.0097	453	0
TCGA-STAD	TCGA-3M-AB46-01	9.528	1765	0
TCGA-STES	TCGA-3M-AB46-01	9.528	1765	0
TCGA-SARC	TCGA-DX-A48R-01	12.2925	805	0
TCGA-LGG	TCGA-VM-A8C9-01	11.1363	1314	0
TCGA-GBMLGG	TCGA-VM-A8C9-01	11.1363	1314	0
TCGA-SKCM-P	TCGA-EB-A85I-01	10.7321	362	0
TCGA-SKCM	TCGA-EB-A85I-01	10.7321	362	0
TCGA-SARC	TCGA-DX-A7ET-01	11.6386	463	0
TCGA-KIRC	TCGA-CJ-4869-01	10.5354	2554	0
TCGA-KIPAN	TCGA-CJ-4869-01	10.5354	2554	0
TCGA-COAD	TCGA-AA-3506-01	11.0438	1765	0
TCGA-COADREAD	TCGA-AA-3506-01	11.0438	1765	0
TCGA-PAAD	TCGA-3A-A9I9-01	10.5639	634	1
TCGA-KIRP	TCGA-A4-8098-01	10.5799	896	0
TCGA-KIPAN	TCGA-A4-8098-01	10.5799	896	0
TCGA-STAD	TCGA-BR-8286-01	10.1147	895	0
TCGA-STES	TCGA-BR-8286-01	10.1147	895	0
TCGA-PAAD	TCGA-F2-6879-01	11.4738	334	1
TCGA-STAD	TCGA-IN-A7NT-01	10.3719	323	0
TCGA-STES	TCGA-IN-A7NT-01	10.3719	323	0
TCGA-LIHC	TCGA-G3-A3CJ-01	9.4469	594	0
TCGA-PCPG	TCGA-SR-A6MU-01	9.509	3362	0
TCGA-PRAD	TCGA-ZG-A9LM-01	9.982	378	0
TCGA-SKCM-P	TCGA-EB-A4OZ-01	10.3436	620	0
TCGA-SKCM	TCGA-EB-A4OZ-01	10.3436	620	0
TCGA-THCA	TCGA-J8-A3YD-01	11.0737	968	0
TCGA-LIHC	TCGA-DD-A73C-01	9.4937	701	0
TCGA-OV	TCGA-61-2111-01	11.5775	3825	0
TCGA-STAD	TCGA-R5-A7ZI-01	10.9369	2267	0
TCGA-STES	TCGA-R5-A7ZI-01	10.9369	2267	0
TCGA-UCEC	TCGA-AJ-A3NC-01	10.3718	1125	0
TCGA-THYM	TCGA-4V-A9QI-01	9.1942	2936	0
TCGA-BLCA	TCGA-BT-A42C-01	10.9986	873	0
TCGA-PCPG	TCGA-QR-A70K-01	9.7806	274	0
TCGA-LAML	TCGA-AB-2955-03	8.5537	489	1
TCGA-LIHC	TCGA-G3-A25X-01	11.6122	1779	0
TCGA-LUAD	TCGA-05-4418-01	11.5355	274	1
TCGA-KIRC	TCGA-BP-4983-01	10.5213	1413	0
TCGA-KIPAN	TCGA-BP-4983-01	10.5213	1413	0
TCGA-KIRC	TCGA-B4-5378-01	10.8734	175	0
TCGA-KIPAN	TCGA-B4-5378-01	10.8734	175	0
TCGA-CESC	TCGA-HG-A2PA-01	10.9761	773	1
TCGA-BRCA	TCGA-A8-A09A-01	10.6759	304	0
TCGA-KIRP	TCGA-BQ-7056-01	10.5169	612	0
TCGA-KIPAN	TCGA-BQ-7056-01	10.5169	612	0
TCGA-STAD	TCGA-BR-6801-01	9.6198	1223	0
TCGA-STES	TCGA-BR-6801-01	9.6198	1223	0
TCGA-KIRP	TCGA-F9-A4JJ-01	10.6251	325	1
TCGA-KIPAN	TCGA-F9-A4JJ-01	10.6251	325	1
TCGA-HNSC	TCGA-CV-A6K2-01	11.0988	317	1
TCGA-KIRP	TCGA-5P-A9JZ-01	11.051	2744	0
TCGA-KIPAN	TCGA-5P-A9JZ-01	11.051	2744	0
TCGA-HNSC	TCGA-HD-A6I0-01	12.1739	210	0
TCGA-UVM	TCGA-WC-A87W-01	9.6281	1703	0
TCGA-DLBC	TCGA-FA-A82F-01	10.8801	427	0
TCGA-THCA	TCGA-EM-A3AR-01	11.1215	1133	0
TCGA-LGG	TCGA-HW-8319-01	9.7087	1209	1
TCGA-GBMLGG	TCGA-HW-8319-01	9.7087	1209	1
TCGA-BRCA	TCGA-E2-A1IJ-01	11.1591	865	0
TCGA-SARC	TCGA-HB-A3L4-01	12.2759	1061	1
TCGA-PAAD	TCGA-3A-A9IB-01	11.9309	224	1
TCGA-KIRP	TCGA-G7-6792-01	10.8537	2765	0
TCGA-KIPAN	TCGA-G7-6792-01	10.8537	2765	0
TCGA-OV	TCGA-31-1946-01	10.443	918	0
TCGA-PAAD	TCGA-IB-AAUV-01	11.5735	404	0
TCGA-LIHC	TCGA-BD-A2L6-01	10.2592	1363	0
TCGA-KIRC	TCGA-B2-5639-01	10.7239	1003	1
TCGA-KIPAN	TCGA-B2-5639-01	10.7239	1003	1
TCGA-KIRC	TCGA-GK-A6C7-01	10.9029	61	0
TCGA-KIPAN	TCGA-GK-A6C7-01	10.9029	61	0
TCGA-SKCM-M	TCGA-EE-A2MS-06	9.1046	4942	0
TCGA-SKCM	TCGA-EE-A2MS-06	9.1046	4942	0
TCGA-THCA	TCGA-EL-A4K7-01	10.9298	1251	0
TCGA-PRAD	TCGA-ZG-A9LY-01	10.8856	370	0
TCGA-UCEC	TCGA-B5-A1MW-01	11.393	447	0
TCGA-THCA	TCGA-DJ-A2PQ-01	10.9115	1077	0
TCGA-ACC	TCGA-OR-A5KO-01	11.203	1414	0
TCGA-BRCA	TCGA-A8-A08O-01	11.3629	943	0
TCGA-OV	TCGA-13-0720-01	10.7177	1355	1
TCGA-THCA	TCGA-EM-A22M-01	10.4655	442	0
TCGA-THCA	TCGA-EM-A3FO-01	10.6865	532	0
TCGA-UVM	TCGA-V4-A9ES-01	9.6142	1511	0
TCGA-PRAD	TCGA-J4-A67K-01	10.8065	1004	0
TCGA-KIRC	TCGA-A3-3359-01	10.2989	2504	0
TCGA-KIPAN	TCGA-A3-3359-01	10.2989	2504	0
TCGA-LGG	TCGA-HT-7482-01	10.2119	3253	0
TCGA-GBMLGG	TCGA-HT-7482-01	10.2119	3253	0
TCGA-HNSC	TCGA-CV-6962-01	9.9707	126	1
TCGA-CESC	TCGA-EA-A50E-01	10.8042	227	1
TCGA-LUSC	TCGA-21-1082-01	10.6756	3644	0
TCGA-LUAD	TCGA-35-4123-01	12.1978	182	0
TCGA-BRCA	TCGA-A2-A4RY-01	10.8466	648	0
TCGA-LGG	TCGA-QH-A6CW-01	10.0975	414	0
TCGA-GBMLGG	TCGA-QH-A6CW-01	10.0975	414	0
[truncated: 10,108 more rows]
