# Supplementary material for: Disulfidptosis: A New Target for Parkinson’s Disease and Cancer
Source: Curr Issues Mol Biol. 2024 Sep 12;46(9):10038–64. doi: 10.3390/cimb46090600 (PMC11430384; doi:10.3390/cimb46090600)
Supplement: Supplementary file 1 [file cimb-46-00600-s001.zip › Supplementary Table S3.xlsx]

## Sheet: ACTB
Cancer Study	Alteration Frequency	Alteration Type	Alteration Count
Lung Adenocarcinoma (TCGA, Nature 2014)	0.434783	homdel	1
Lung Adenocarcinoma (TCGA, Nature 2014)	5.21739	amp	12
Lung Adenocarcinoma (TCGA, Nature 2014)	2.17391	mutated	5
Lung Adenocarcinoma (TCGA, Firehose Legacy)	0.193798	homdel	1
Lung Adenocarcinoma (TCGA, Firehose Legacy)	4.26357	amp	22
Lung Adenocarcinoma (TCGA, Firehose Legacy)	0.968992	mutated	5
Lung Adenocarcinoma (TCGA, PanCancer Atlas)	0.353357	homdel	2
Lung Adenocarcinoma (TCGA, PanCancer Atlas)	3.18021	amp	18
Lung Adenocarcinoma (TCGA, PanCancer Atlas)	1.76678	mutated	10
Head and Neck Squamous Cell Carcinoma (TCGA, Firehose Legacy)	2.26415	amp	12
Head and Neck Squamous Cell Carcinoma (TCGA, Firehose Legacy)	0.754717	mutated	4
Head and Neck Squamous Cell Carcinoma (TCGA, PanCancer Atlas)	1.91205	amp	10
Head and Neck Squamous Cell Carcinoma (TCGA, PanCancer Atlas)	0.191205	structuralVariant	1
Head and Neck Squamous Cell Carcinoma (TCGA, PanCancer Atlas)	0.764818	mutated	4
Head and Neck Squamous Cell Carcinoma (TCGA, Nature 2015)	1.79211	amp	5
Head and Neck Squamous Cell Carcinoma (TCGA, Nature 2015)	0.358423	mutated	1
Glioblastoma (TCGA, Cell 2013)	1.59292	amp	9
Brain Lower Grade Glioma (TCGA, Firehose Legacy)	0.775194	homdel	4
Brain Lower Grade Glioma (TCGA, Firehose Legacy)	0.775194	amp	4
Uveal Melanoma (TCGA, Firehose Legacy)	1.25	mutated	1
Uveal Melanoma (TCGA, PanCancer Atlas)	1.25	mutated	1
Brain Lower Grade Glioma (TCGA, PanCancer Atlas)	0.389105	homdel	2
Brain Lower Grade Glioma (TCGA, PanCancer Atlas)	0.583658	amp	3
Brain Lower Grade Glioma (TCGA, PanCancer Atlas)	0.194553	mutated	1
Merged Cohort of LGG and GBM (TCGA, Cell 2016)	0.181488	homdel	2
Merged Cohort of LGG and GBM (TCGA, Cell 2016)	0.725953	amp	8
Liver Hepatocellular Carcinoma (TCGA, Firehose Legacy)	0.795756	amp	3
Kidney Renal Clear Cell Carcinoma (TCGA, Firehose Legacy)	0.188324	amp	1
Kidney Renal Clear Cell Carcinoma (TCGA, Firehose Legacy)	0.188324	mutated	1
Liver Hepatocellular Carcinoma (TCGA, PanCancer Atlas)	0.268817	amp	1
Kidney Renal Clear Cell Carcinoma (TCGA, Nature 2013)	0.224719	amp	1
Kidney Renal Clear Cell Carcinoma (TCGA, PanCancer Atlas)	0.195695	amp	1

## Sheet: ACTN4
Cancer Study	Alteration Frequency	Alteration Type	Alteration Count
Pancreatic Adenocarcinoma (TCGA, Firehose Legacy)	7.56757	amp	14
Pancreatic Adenocarcinoma (TCGA, PanCancer Atlas)	0.543478	multiple	1
Pancreatic Adenocarcinoma (TCGA, PanCancer Atlas)	5.97826	amp	11
Lung Adenocarcinoma (TCGA, Firehose Legacy)	3.48837	amp	18
Mesothelioma (TCGA, Firehose Legacy)	2.29885	amp	2
Mesothelioma (TCGA, Firehose Legacy)	1.14943	mutated	1
Lung Adenocarcinoma (TCGA, PanCancer Atlas)	0.176678	multiple	1
Lung Adenocarcinoma (TCGA, PanCancer Atlas)	1.41343	amp	8
Lung Adenocarcinoma (TCGA, PanCancer Atlas)	0.176678	structuralVariant	1
Lung Adenocarcinoma (TCGA, PanCancer Atlas)	1.23675	mutated	7
Lung Adenocarcinoma (TCGA, Nature 2014)	2.6087	amp	6
Mesothelioma (TCGA, PanCancer Atlas)	1.14943	amp	1
Mesothelioma (TCGA, PanCancer Atlas)	1.14943	mutated	1
Brain Lower Grade Glioma (TCGA, Firehose Legacy)	1.16279	homdel	6
Brain Lower Grade Glioma (TCGA, Firehose Legacy)	0.581395	amp	3
Brain Lower Grade Glioma (TCGA, Firehose Legacy)	0.193798	mutated	1
Brain Lower Grade Glioma (TCGA, PanCancer Atlas)	0.194553	homdel	1
Brain Lower Grade Glioma (TCGA, PanCancer Atlas)	0.77821	amp	4
Brain Lower Grade Glioma (TCGA, PanCancer Atlas)	0.389105	mutated	2
Merged Cohort of LGG and GBM (TCGA, Cell 2016)	0.272232	homdel	3
Merged Cohort of LGG and GBM (TCGA, Cell 2016)	0.725953	amp	8
Merged Cohort of LGG and GBM (TCGA, Cell 2016)	0.0907441	mutated	1
Kidney Renal Clear Cell Carcinoma (TCGA, PanCancer Atlas)	0.782779	mutated	4
Kidney Renal Clear Cell Carcinoma (TCGA, Firehose Legacy)	0.188324	amp	1
Kidney Renal Clear Cell Carcinoma (TCGA, Firehose Legacy)	0.376648	mutated	2
Kidney Renal Clear Cell Carcinoma (TCGA, Nature 2013)	0.224719	mutated	1

## Sheet: INF2
Cancer Study	Alteration Frequency	Alteration Type	Alteration Count
Head and Neck Squamous Cell Carcinoma (TCGA, Firehose Legacy)	0.754717	homdel	4
Head and Neck Squamous Cell Carcinoma (TCGA, Firehose Legacy)	1.32075	amp	7
Head and Neck Squamous Cell Carcinoma (TCGA, Firehose Legacy)	0.566038	mutated	3
Head and Neck Squamous Cell Carcinoma (TCGA, Nature 2015)	1.07527	homdel	3
Head and Neck Squamous Cell Carcinoma (TCGA, Nature 2015)	1.43369	amp	4
Liver Hepatocellular Carcinoma (TCGA, PanCancer Atlas)	1.07527	homdel	4
Liver Hepatocellular Carcinoma (TCGA, PanCancer Atlas)	0.268817	amp	1
Liver Hepatocellular Carcinoma (TCGA, PanCancer Atlas)	1.07527	mutated	4
Head and Neck Squamous Cell Carcinoma (TCGA, PanCancer Atlas)	0.573614	homdel	3
Head and Neck Squamous Cell Carcinoma (TCGA, PanCancer Atlas)	0.956023	amp	5
Head and Neck Squamous Cell Carcinoma (TCGA, PanCancer Atlas)	0.573614	mutated	3
Liver Hepatocellular Carcinoma (TCGA, Firehose Legacy)	0.530504	homdel	2
Liver Hepatocellular Carcinoma (TCGA, Firehose Legacy)	0.265252	amp	1
Liver Hepatocellular Carcinoma (TCGA, Firehose Legacy)	0.795756	mutated	3
Glioblastoma (TCGA, Cell 2013)	0.176991	multiple	1
Glioblastoma (TCGA, Cell 2013)	0.353982	homdel	2
Glioblastoma (TCGA, Cell 2013)	0.707965	amp	4
Glioblastoma (TCGA, Nature 2008)	0.492611	amp	1

## Sheet: MYL6
Cancer Study	Alteration Frequency	Alteration Type	Alteration Count
Adrenocortical Carcinoma (TCGA, PanCancer Atlas)	3.2967	amp	3
Adrenocortical Carcinoma (TCGA, Firehose Legacy)	3.26087	amp	3
Sarcoma (TCGA, Firehose Legacy)	0.383142	homdel	1
Sarcoma (TCGA, Firehose Legacy)	1.53257	amp	4
Sarcoma (TCGA, Firehose Legacy)	0.383142	mutated	1
Sarcoma (TCGA, PanCancer Atlas)	0.392157	homdel	1
Sarcoma (TCGA, PanCancer Atlas)	1.17647	amp	3
Sarcoma (TCGA, PanCancer Atlas)	0.392157	mutated	1
Brain Lower Grade Glioma (TCGA, Firehose Legacy)	0.968992	homdel	5
Brain Lower Grade Glioma (TCGA, Firehose Legacy)	0.387597	amp	2
Merged Cohort of LGG and GBM (TCGA, Cell 2016)	0.453721	homdel	5
Merged Cohort of LGG and GBM (TCGA, Cell 2016)	0.453721	amp	5
Brain Lower Grade Glioma (TCGA, PanCancer Atlas)	0.583658	homdel	3
