# Supplementary material for: Disulfidptosis: A New Target for Parkinson’s Disease and Cancer
Source: Curr Issues Mol Biol. 2024 Sep 12;46(9):10038–64. doi: 10.3390/cimb46090600 (PMC11430384; doi:10.3390/cimb46090600)
Supplement: Supplementary file 1 [file cimb-46-00600-s001.zip › Supplementary Table S4.xlsx]

## Sheet: Sheet1
Table S4 Volume, surface area, drug score, and simple score of the protein pocket.
Protein	Name	Volume Å³	Surface Å²	Drug Score	Simple Score
ACTN4	P_0	1501.58	1623.23	0.8	0.62
	P_1	529.04	727.31	0.76	0.32
	P_2	363.03	666.75	0.68	0.22
	P_3	352.09	658.43	0.7	0.16
	P_4	321.78	370.85	0.52	0.18
	P_5	308.01	433.52	0.61	0.2
INF2	P_0	654.31	1079.58	0.87	0.45
	P_1	655.81	953.25	0.85	0.43
	P_2	921.14	1078.94	0.81	0.64
	P_3	4901.74	5519.73	0.8	0.68
	P_4	591.36	933.45	0.8	0.48
	P_5	1807.8	2314.01	0.78	0.64
	P_6	649.07	1042.82	0.77	0.55
	P_7	385.24	688	0.72	0.24
	P_8	476.68	736.17	0.66	0.32
	P_9	275.82	397.97	0.6	0.07
MYL6	P_0	586.75	831.17	0.83	0.47
